# Supplementary material for: A four-stage DEA-based efficiency evaluation of public hospitals in China after the implementation of new medical reforms
Source: PLoS One. 2018 Oct 3;13(10):e0203780. doi: 10.1371/journal.pone.0203780 (PMC6169866; doi:10.1371/journal.pone.0203780)
Supplement: S1 Table — (XLSX) [file pone.0203780.s001.xlsx]

## Sheet: step1
序号	年份	单位名称								投入				产出
		stage1	序号	门（急）诊人次（万人）	出院人次数（万人次）	业务收入 （万元）	病床使用率（%）	在职职工人数（人）	财政补助收入（万元）	实际开放床位（张）	固定资产 (万元）	总支出 （万元）		门（急）诊人次（万人）	出院人次数（万人次）	每职工门急诊人次（人次）	每职工实际占用总床日（床日）	CMI	业务收入 （万元）	病床使用率（%）	百元固定资 产医疗收入（元）	固定资产	业务收入 （万元）	每职工业务收入（万元）	在职职工人数 （人）	总收入 （万元）	财政补助收入占总收入比重（%）	财政补助收入（万元）	总收入/总支出 （%）
1	2010	H1	1	183.8	7.82	192318	102.12	1729.3	5148.32	2511	162802			183.8	7.82	1062.86	485.6		192318	102.12	118.13	162802			#DIV/0!			0			1	1	1	-		1	1	1	1	1	1	-
2		H2	2	100.34	3.91	78498.1	105.36	879.038	1988.06	1328	59141.2			100.34	3.91	1142	572		78498.1	105.36	132.73	59141.2	78498.1	89.3	879.038	80488.2	2.47	1988.06			1	1	1	-		1	2	1	2	1	2	-
3		H3	3	84.66	2.12	41509.2	112.59	1142.87	6561.93	843	79382.6			84.66	2.12	741	304		41509.2	112.59	52.29	79382.6	41509.2	36.32	1142.87	48072.8	13.65	6561.93			0.884	0.912	0.969	drs		1	3	1	3	1	3	drs
4		H4	4	68.47	2.74	49224.6	98.53	1415.06	3884.69	1224	81470.8			68.47	2.74	483.87	311.08		49224.6	98.53	60.42	81470.8			#DIV/0!			0			0.662	0.699	0.947	irs		1	4	1	4	1	4	irs
5		H5	5	39.26	2.6	31194.8	101.99	671.001	1735.38	800	58703.1			39.26	2.6	585	444		31194.8	101.99	53.14	58703.1	31194.8	46.49	671.001	32929.5	5.27	1735.38			0.814	0.826	0.986	irs		1	5	1	5	1	5	irs
6		H6	6	20.79	1.51	25500.5	98.32	729.003	2861.8	576	34178.4			20.79	1.51	285	281		25500.5	98.32	74.61	34178.4	25500.5	34.98	729.003	28362.7	10.09	2861.8			0.676	0.715	0.945	irs		1	6	1	6	1	6	irs
7		H7	7	13.94	0.9	6260.88	74.11	414.903	772.194	427	11557.8			13.94	0.9	336	278		6260.88	74.11	54.17	11557.8	6260.88	15.09	414.903	7032.73	10.98	772.194			0.478	0.634	0.753	irs		1	7	1	7	1	7	irs
8		H8	8	109.45	5.57	80817	100	2621.38	1347.85	1970	97687.7			109.45	5.57	418	274		80817	100	82.73	97687.7	80817	30.83	2621.38	82185.8	1.64	1347.85			1	1	1	-		1	8	1	8	1	8	-
9		H9	9	54.78	3.23	38702	98.57	664.983	2085.61	1008	39136.4			54.78	3.23	824	545		38702	98.57	98.89	39136.4	38702	58.2	664.983	40814.2	5.11	2085.61			0.847	0.871	0.972	irs		1	9	1	9	1	9	irs
10		H10	10	30.11	2.78	21458.7	101.07	452.047	1807.91	700	13969.6			30.11	2.78	666	571		21458.7	101.07	153.61	13969.6	21458.7	47.47	452.047	23267.8	7.77	1807.91			0.936	0.938	0.998	drs		1	10	1	10	1	10	drs
11		H11	11	49.92	3.12	32454.7	119.49	640.006	941.747	735	64857.5			49.92	3.12	780	501		32454.7	119.49	50.04	64857.5	32454.7	50.71	640.006	33395.3	2.82	941.747			1	1	1	-		1	11	1	11	1	11	-
12		H12	12	37.62	3.2	25122.2	97.8	542.948	2306.73	1080	42357.5			37.62	3.2	693	723		25122.2	97.8	59.31	42357.5	25122.2	46.27	542.948	27428.4	8.41	2306.73			0.929	0.95	0.977	irs		1	12	1	12	1	12	irs
13		H13	13	42.67	2.89	24799.5	99.7	577.001	352.125	900	33079.2			42.67	2.89	740	568		24799.5	99.7	74.97	33079.2	24799.5	42.98	577.001	25151.8	1.4	352.125			0.953	0.954	0.999	drs		1	13	1	13	1	13	drs
14		H14	14	39.24	2.88	20242.6	93.7	559.032	3471.82	800	23237.9			39.24	2.88	702	427		20242.6	93.7	87.11	23237.9	20242.6	36.21	559.032	23714.6	14.64	3471.82			0.897	0.911	0.984	irs		1	14	1	14	1	14	irs
15		H15	15	42.67	2.89	24799.5	95.17	423.706	352.125	900	31225.7			42.67	2.89	1054	709		24799.5	95.17	79.42	31225.7	24799.5	58.53	423.706	25151.8	1.4	352.125			1	1	1	-		1	15	1	15	1	15	-
16		H16	16	35.85	2.04	16290	98.58	422.021	256.459	560	32340.7			35.85	2.04	849	563		16290	98.58	50.37	32340.7	16290	38.6	422.021	16545.7	1.55	256.459			0.892	0.91	0.98	irs		1	16	1	16	1	16	irs
17		H17	17	48.4	3	18900.2	98.64	417.039	472.677	717	18044.9			48.4	3	1161	619		18900.2	98.64	104.74	18044.9	18900.2	45.32	417.039	19372	2.44	472.677			1	1	1	-		1	17	1	17	1	17	-
18		H18	18	39.92	2.38	18610.8	96.13	493.001	2392.32	682	21480.6			39.92	2.38	810	485		18610.8	96.13	86.64	21480.6	18610.8	37.75	493.001	21003.7	11.39	2392.32			0.833	0.853	0.977	irs		1	18	1	18	1	18	irs
19		H19	19	41.32	2.81	20196.8	90.18	428.988	253.595	663	17829.1			41.32	2.81	963	509		20196.8	90.18	113.28	17829.1	20196.8	47.08	428.988	20451.2	1.24	253.595			1	1	1	-		1	19	1	19	1	19	-
20		H20	20	34.86	1.14	13436.7	126.29	290.021	716.11	330	16318.5			34.86	1.14	1202	525		13436.7	126.29	82.34	16318.5	13436.7	46.33	290.021	14152.4	5.06	716.11			0.701	0.712	0.985	irs		1	20	1	20	1	20	irs
21		H21	21	20.23	2.08	13211.9	126.34	400.969	873.419	450	16209			20.23	2.08	504	477		13211.9	126.34	81.51	16209	13211.9	32.95	400.969	14087.4	6.2	873.419			0.957	0.983	0.974	drs		1	21	1	21	1	21	drs
22		H22	22	23.89	2.23	14712	81.13	367.984	315.563	574	13569.5			23.89	2.23	649	473		14712	81.13	108.42	13569.5	14712	39.98	367.984	15026.8	2.1	315.563			0.925	0.971	0.953	irs		1	22	1	22	1	22	irs
23		H23	23	20.74	1.6	10162.3	89.81	516.115	1629.63	355	10679.2			20.74	1.6	402	223		10162.3	89.81	95.16	10679.2	10162.3	19.69	516.115	11791.8	13.82	1629.63			0.944	0.95	0.994	irs		1	23	1	23	1	23	irs
24		H24	24	20.38	1.49	1226.81	78.15	400.978	3441.16	500	2898.2			20.38	1.49	508	351		1226.81	78.15	42.33	2898.2	12626.8	31.49	400.978	16155.7	21.3	3441.16			0.704	0.777	0.906	irs		1	24	1	24	1	24	irs
25		H25	25	19.29	2.1	13266.4	90.2	377.961	494.017	450	9394.15			19.29	2.1	510	553		13266.4	90.2	141.22	9394.15	13266.4	35.1	377.961	13760.9	3.59	494.017			1	1	1	-		1	25	1	25	1	25	-
26		H26	26	24.81	1.79	12908	97.87	704.973	4583.06	500	21470.5			24.81	1.79	352	242		12908	97.87	60.12	21470.5	12908	18.31	704.973	17506	26.18	4583.06			0.795	0.812	0.98	irs		1	26	1	26	1	26	irs
27		H27	27	31.26	1.99	13113.2	86.04	545.929	356.972	571	13917.7			31.26	1.99	572	328		13113.2	86.04	94.22	13917.7	13113.2	24.02	545.929	13470.7	2.65	356.972			0.829	0.852	0.973	irs		0.994	1	1	27	1	27	irs
28		H28	28	21.1	2.21	12914	96.94	314.976	158.171	472	15968.9			21.1	2.21	670	518		12914	96.94	80.87	15968.9	12914	41	314.976	13072	1.21	158.171			1	1	1	-		0.977	2	1	28	1	28	-
29		H29	29	28.29	1.42	12723.7	97.14	414.992	970.949	350	14267.4			28.29	1.42	682	299		12723.7	97.14	89.18	14267.4	12723.7	30.66	414.992	13694.6	7.09	970.949			0.857	0.872	0.982	irs		0.976	3	1	29	1	29	irs
30		H30	30	27.21	2.17	12811	99.35	377.015	256.105	490	25443.9			27.21	2.17	722	471		12811	99.35	50.35	25443.9	12811	33.98	377.015	13066.6	1.96	256.105			0.964	0.97	0.994	drs		0.973	4	1	30	0.999	1	drs
31		H31	31	26.16	2.22	12037.7	102.16	321.004	61.7065	505	16705.1			26.16	2.22	815	564		12037.7	102.16	72.06	16705.1	12037.7	37.5	321.004	12099.3	0.51	61.7065			1	1	1	-		0.964	5	0.994	1	0.999	2	-
32		H32	32	32.23	0.85	10808.7	55.52	280.964	1046.79	350	10536.8			32.23	0.85	1147	252		10808.7	55.52	102.58	10536.8	10808.7	38.47	280.964	11854.9	8.83	1046.79			0.838	0.994	0.843	irs		0.957	6	0.983	2	0.999	3	irs
33		H33	33	15.15	1.5	9542.69	90.45	465.043	827.587	329	8753.16			15.15	1.5	326	241		9542.69	90.45	109.02	8753.16	9542.69	20.52	465.043	10370.8	7.98	827.587			0.947	0.952	0.994	irs		0.957	7	0.983	3	0.998	4	irs
34		H34	34	24.56	2.15	12309.8	96.73	302.008	435.918	480	25502			24.56	2.15	813	561		12309.8	96.73	48.27	25502	12309.8	40.76	302.008	12746.1	3.42	435.918			1	1	1	-		0.956	8	0.982	4	0.998	5	-
35		H35	35	52.28	1.04	12909.1	94.71	113.998	377.375	200	6668.63			52.28	1.04	4586	606		12909.1	94.71	193.58	6668.63	12909.1	113.24	113.998	13287.8	2.84	377.375			1	1	1	-		0.953	9	0.973	5	0.996	6	-
36		H36	36	28.49	1.67	10970.9	97.31	592.059	134.374	471	10588.6			28.49	1.67	481	283		10970.9	97.31	103.61	10588.6	10970.9	18.53	592.059	11105.3	1.21	134.374			0.956	0.96	0.996	irs		0.947	10	0.971	6	0.995	7	irs
37		H37	37	23.98	1.87	11917.8	99.93	395.939	141.09	487	17140.4			23.98	1.87	606	449		11917.8	99.93	69.53	17140.4	11917.8	30.1	395.939	12059	1.17	141.09			0.904	0.908	0.995	irs		0.944	11	0.97	7	0.994	8	irs
38		H38	38	20.5	1.47	7382.43	89.81	370.976	476.257	330	6542.39			20.5	1.47	553	292		7382.43	89.81	112.84	6542.39	7382.43	19.9	370.976	7859.02	6.06	476.257			0.936	0.943	0.992	irs		0.944	12	0.96	8	0.994	9	irs
39		H39	39	22.02	1.11	9271.17	99.15	375.047	1371.68	390	10771.7			22.02	1.11	587	376		9271.17	99.15	86.07	10771.7	9271.17	24.72	375.047	10674.6	12.85	1371.68			0.643	0.668	0.963	irs		0.936	13	0.954	9	0.994	10	irs
40		H40	40	26.02	0.97	6763.04	92.93	461.956	2204.88	389	19844.6			26.02	0.97	566	238		6763.04	92.93	34.08	19844.6	6763.04	14.64	461.956	8941.12	24.66	2204.88			0.607	0.651	0.933	irs		0.936	14	0.952	10	0.994	11	irs
41		H41	41	18.07	1.26	9526.13	94.89	386.926	584.385	400	11252.2			18.07	1.26	467	358		9526.13	94.89	84.66	11252.2	9526.13	24.62	386.926	10110.5	5.78	584.385			0.708	0.723	0.98	irs		0.934	15	0.95	11	0.994	12	irs
42		H42	42	10.52	0.81	4565.29	99.75	298.971	1251.85	236	5884.62			10.52	0.81	352	287		4565.29	99.75	77.58	5884.62	4565.29	15.27	298.971	5817.17	21.52	1251.85			0.686	0.724	0.947	irs		0.929	16	0.95	12	0.993	13	irs
43		H43	43	12.74	1.14	5243.42	94.48	223.982	289.945	232	5660.61			12.74	1.14	569	352		5243.42	94.48	92.63	5660.61	5243.42	23.41	223.982	5533.3	5.24	289.945			0.976	0.983	0.993	irs		0.925	17	0.943	13	0.992	14	irs
44		H44	44	12.49	1.25	4461.3	78	259.983	1789.71	257	5742.44			12.49	1.25	481	281		4461.3	78	77.69	5742.44	4461.3	17.16	259.983	6251.17	28.63	1789.71			1	1	1	-		0.904	18	0.938	14	0.991	15	-
46		H45	45	5.73	0.25	3001.54	57.25	166.014	1744.27	155	9562.09			5.73	0.25	345	195		3001.54	57.25	31.39	9562.09	3001.54	18.08	166.014	4772.28	36.55	1744.27			0.495	0.719	0.689	irs		0.901	19	0.931	15	0.987	16	irs
47		H46	46	6.98	0.66	4505.66	82.96	303.003	856.971	237	8585.48			6.98	0.66	230	222		4505.66	82.96	52.48	8585.48	4505.66	14.87	303.003	5362.77	15.98	856.971			0.624	0.668	0.934	irs		0.897	20	0.912	16	0.986	17	irs
48		H47	47	19.44	0.23	2884.69	53.27	155.008	550.301	100	4101.07			19.44	0.23	1254	125		2884.69	53.27	70.34	4101.07	2884.69	18.61	155.008	3435.09	16.02	550.301			0.944	1	0.944	irs		0.895	21	0.911	17	0.985	18	irs
50		H48	48	9.96	0.92	4513.84	94.65	203.969	214.171	200	5096.93			9.96	0.92	488	339		4513.84	94.65	88.56	5096.93	4513.84	22.13	203.969	4727.84	4.53	214.171			0.901	0.931	0.967	irs		0.892	22	0.91	18	0.985	19	irs
51		H49	49	29.03	2.21	12566	106.79	275.027	474.671	560	12821.1			29.03	2.21	1056	689		12566	106.79	98.01	12821.1	12566	45.69	275.027	13040.4	3.64	474.671			1	1	1	-		0.884	23	0.908	19	0.984	20	-
52		H50	50	21.04	1.23	9566	94.87	364.003	1713.23	400	18076.3			21.04	1.23	578	381		9566	94.87	52.92	18076.3	9566	26.28	364.003	11278.7	15.19	1713.23			0.716	0.717	0.999	-		0.876	24	0.895	20	0.982	21	-
53		H51	51	28.94	1.51	9276.28	95.12	248.029	2383.29	520	10402.9			28.94	1.51	1167	682		9276.28	95.12	89.17	10402.9	9276.28	37.4	248.029	11660	20.44	2383.29			0.876	0.877	1	-		0.857	25	0.877	21	0.98	22	-
54		H52	52	22.93	1.2	10117.7	91.62	309.031	119.774	389	15938.4			22.93	1.2	742	421		10117.7	91.62	63.48	15938.4	10117.7	32.74	309.031	10237.1	1.17	119.774			1	1	1	-		0.85	26	0.872	22	0.98	23	-
55		H53	53	12.03	1.12	7878.99	98.79	278.017	2211.88	490	9262.86			12.03	1.12	433	636		7878.99	98.79	85.06	9262.86	7878.99	28.34	278.017	10090.7	21.92	2211.88			0.647	0.685	0.945	irs		0.847	27	0.871	23	0.98	24	irs
56		H54	54	22.35	0.5	5912.43	112.4	160.012	420.505	170	8409.09			22.35	0.5	1397	436		5912.43	112.4	70.31	8409.09	5912.43	36.95	160.012	6332.9	6.64	420.505			0.653	0.685	0.953	irs		0.838	28	0.853	24	0.977	25	irs
57		H55	55	15.5	0.59	6344.37	116.78	198.014	420.08	270	7062.64			15.5	0.59	783	581		6344.37	116.78	89.83	7062.64	6344.37	32.04	198.014	6764.58	6.21	420.08			0.555	0.574	0.966	irs		0.833	29	0.852	25	0.977	26	irs
58		H56	56	9.11	1.12	4892.01	95.64	153.982	104.937	300	5088.42			9.11	1.12	591	578		4892.01	95.64	96.14	5088.42	4892.01	31.77	153.982	4997.01	2.1	104.937			1	1	1	-		0.829	30	0.851	26	0.977	27	-
59		H57	57	22.95	0.59	6741.58	157.2	214.154	589.214	155	7005.69			22.95	0.59	1177	450		6741.58	157.2	96.23	7005.69	6741.58	31.48	214.154	6741.58	8.74	589.214			0.776	0.787	0.987	irs		0.814	31	0.826	27	0.974	28	irs
60		H58	58	11.71	0.7	4324.1	93.21	151.989	19.9829	203	7456.63			11.71	0.7	770	443		4324.1	93.21	57.99	7456.63	4324.1	28.45	151.989	4344.1	0.46	19.9829			1	1	1	-		0.804	32	0.826	28	0.974	29	-
61		H59	59	19.03	0.38	8388.46	107.27	275.031	1920.69	200	9521.52			19.03	0.38	692	285		8388.46	107.27	88.1	9521.52	8388.46	30.5	275.031	10309.7	18.63	1920.69			0.689	0.717	0.96	irs		0.804	33	0.812	29	0.973	30	irs
62		H60	60	12.35	0.63	3902.83	88.83	182.035	246.03	200	3305.52			12.35	0.63	679	356		3902.83	88.83	118.07	3305.52	3902.83	21.44	182.035	4148.91	5.93	246.03			0.71	0.731	0.972	irs		0.803	34	0.809	30	0.972	31	irs
63		H61	61	7.49	0.45	2901.41	81.9	180.999	1185.63	168	2521.21			7.49	0.45	414	271		2901.41	81.9	115.08	2521.21	2901.41	16.03	180.999	4096.86	28.94	1185.63			0.642	0.663	0.968	irs		0.795	1	0.803	31	0.972	32	irs
64		H62	62	15.56	0.95	6090.94	98.91	406.876	238.635	253	6863.8			15.56	0.95	382	224		6090.94	98.91	88.74	6863.8	6090.94	14.97	406.876	6329.83	3.77	238.635			0.804	0.809	0.994	drs		0.787	2	0.788	1	0.969	33	drs
65		H63	63	19.52	0.94	6687	99.9	292.009	639.591	251	8319.23			19.52	0.94	668	313		6687	99.9	80.38	8319.23	6687	22.9	292.009	7326.36	8.73	639.591			0.804	0.826	0.974	drs		0.776	3	0.787	2	0.968	34	drs
66		H64	64	11.6	0.53	3580.67	97.15	250.047	246.463	180	4019.61			11.6	0.53	464	255		3580.67	97.15	89.08	4019.61	3580.67	14.32	250.047	3827.07	6.44	246.463			0.664	0.686	0.968	irs		0.716	4	0.777	3	0.968	35	irs
67		H65	65	6.81	0.6	2731.83	76.56	137.971	87.975	260	3138.95			6.81	0.6	493	405		2731.83	76.56	87.03	3138.95	2731.83	19.8	137.971	2819.71	3.12	87.975			0.973	0.982	0.991	irs		0.71	5	0.731	4	0.967	36	irs
68		H66	66	11.25	0.66	3115.69	100	99.0051	148.184	120	3340.51			11.25	0.66	1136	442		3115.69	100	93.27	3340.51	3115.69	31.47	99.0051	3263.96	4.54	148.184			1	1	1	-		0.708	6	0.724	5	0.966	37	-
69		H67	67	15.47	0.63	4474.07	98.66	164.973	166.607	160	7787.76			15.47	0.63	938	349		4474.07	98.66	57.45	7787.76	4474.07	27.12	164.973	4640.86	3.59	166.607			0.895	0.895	1	-		0.704	7	0.723	6	0.963	38	-
70		H68	68	12.01	0.56	2977.89	85.29	152.011	199.888	177	4699.21			12.01	0.56	790	347		2977.89	85.29	63.37	4699.21	2977.89	19.59	152.011	3177.87	6.29	199.888			0.803	0.803	1	-		0.701	8	0.719	7	0.96	39	-
71		H69	69	7.24	0.28	2717.03	75.77	226.987	2602.21	159	4323.04			7.24	0.28	319	194		2717.03	75.77	62.85	4323.04	2717.03	11.97	226.987	5319.31	48.92	2602.21			0.54	0.563	0.959	irs		0.689	9	0.717	8	0.96	40	irs
72		H70	70	8.79	0.89	3978.64	89.42	162.992	1129.39	190	5895.15			8.79	0.89	539	380		3978.64	89.42	67.49	5895.15	3978.64	24.41	162.992	5108.06	22.11	1129.39			0.994	1	0.994	drs		0.686	10	0.717	9	0.959	41	drs
73		H71	71	8.53	0.61	4139.94	57.74	211.978	355.717	250	20444.1			8.53	0.61	403	249		4139.94	57.74	20.25	20444.1	4139.94	19.53	211.978	4497.05	7.91	355.717			0.787	0.788	0.998	irs		0.676	11	0.715	10	0.957	42	irs
74		H72	72	7.53	0.32	4096.03	98.36	254.924	620.781	180	5175.02			7.53	0.32	295	253		4096.03	98.36	79.15	5175.02	4096.63	16.07	254.924	4717.18	13.16	620.781			0.53	0.538	0.985	irs		0.664	12	0.712	11	0.953	43	irs
75		H73	73	10.18	0.81	4921.08	98.03	163.981	86.1204	266	8619.86			10.18	0.81	621	580		4921.08	98.03	57.09	8619.86	4921.08	30.01	163.981	5007	1.72	86.1204			1	1	1	-		0.662	13	0.699	12	0.953	44	-
76		H74	74	9.79	0.78	3308.2	99.23	232.972	156.613	145	4083.19			9.79	0.78	420	225		3308.2	99.23	81.02	4083.19	3308.2	14.2	232.972	3464.88	4.52	156.613			1	1	1	-		0.653	14	0.686	13	0.947	45	-
77		H75	75	10.45	0.33	2235.55	51.18	150.037	1301.72	150	1918.1			10.45	0.33	697	187		2235.55	51.18	116.55	1918.1	2235.55	14.9	150.037	3537.28	36.8	1301.72			0.85	0.851	0.999	-		0.647	15	0.685	14	0.947	46	-
78		H76	76	4.96	0.19	1169.07	87.94	77.99	130.037	151	1638.5			4.96	0.19	636	421		1169.07	87.94	71.35	1638.5	1169.07	14.99	77.99	1299.07	10.01	130.037			0.977	1	0.977	irs		0.643	16	0.685	15	0.945	47	irs
79		H77	77	19.87	0.63	4534.25	93.61	303.904	169.822	150	6812.27			19.87	0.63	654	169		4534.25	93.61	66.56	6812.27	4534.25	14.92	303.904	4704.21	3.61	169.822			1	1	1	-		0.642	17	0.668	16	0.945	48	-
80		H78	78	15.77	0.14	3192.34	60.01	133.014	574.885	105	1505.68			15.77	0.14	1185	173		3192.34	60.01	212.02	1505.68	3192.34	24	133.014	3767.27	15.26	574.885			0.957	1	0.957	drs		0.624	18	0.668	17	0.944	49	drs
81		H79	79	1.83	0.15	619.86	53.46	77.0012	333.035	50	595.447			1.83	0.15	238	127		619.86	53.46	104.1	595.447	619.86	8.05	77.0012	952.89	34.95	333.035			1	1	1	-		0.607	19	0.663	18	0.934	50	-
82		H80	80	2.24	0.36	1156.51	78.87	118.011	133.557	110	950.374			2.24	0.36	190	254		1156.51	78.87	121.69	950.374	1156.51	9.8	118.011	1376.88	9.7	133.557			0.934	0.973	0.96	drs		0.555	1	0.651	19	0.933	51	drs
83		H81	81	3.02	0.13	657.31	36.1	107.054	150.992	60	823.284			3.02	0.13	282	74		657.31	36.1	79.84	823.284	657.31	6.14	107.054	808.31	18.68	150.992			1	1	1	-		0.54	2	0.634	20	0.906	52	-
84		H82	82	2.49	0.29	1054.59	94.01	82.0054	119.534	100	2434.42			2.49	0.29	303	418		1054.59	94.01	43.32	2434.42	1054.59	12.86	82.0054	1245.15	9.6	119.534			1	1	1	-		0.53	3	0.574	1	0.843	53	-
86		H83	83	6	0.28	1126.34	96.65	81.9753	112.488	60	2535.66			6	0.28	732	258		1126.34	96.65	44.42	2535.66	1126.34	13.74	81.9753	1238.86	9.08	112.488			1	1	1	-		0.495	4	0.563	2	0.753	1	-
87		H84	84	2.27	0.07	366.4	100	35.8253	1085.11	30	670.817			2.27	0.07	583	281		366.4	100	54.62	670.817	336.4	9.39	35.8253	1451.46	74.76	1085.11			1	1	1	-		0.478	5	0.538	3	0.689	2	-
Mean				25.8361	1.46833	14306.5	92.7682	387.214	1068.42	438.048	17797.9																				0.862119	0.8815	0.975048
Maximum				183.8	7.82	192318	157.2	2621.38	6561.93	2511	162802																				1	1	1
Minimum				1.83	0.07	366.4	36.1	35.8253	19.9829	30	595.447																				0.478	0.538	0.689
SD				26.3747	1.24787	24299.1	17.5113	368.124	1239.52	396.246	24677.1																				0.150261	0.134745	0.0476675
序号	年份	单位名称	产出					投入
				门（急）诊人次（万人）	出院人次数（万人次）	业务收入 （万元）	病床使用率（%）	在职职工人数（人）	财政补助收入（万元）	实际开放床位（张）	固定资产 (万元）	总支出 （万元）		1	1	1	1	1	1
1	2011	H1	1	202.55	8.83	225731	91.71	1813.99	11713.4	2949	165141			1	2	1	2	1	2
2		H2	2	104.31	4.49	95714	112.27	890.031	2133.16	1344	104777			1	3	1	3	1	3
3		H3	3	103.63	2.57	53230.7	126.9	1134.98	10139.4	1041	127989			1	4	1	4	1	4
5		H4	4	67.35	2.96	58528.4	100.86	1397.93	11084.6	1299	91436.4			1	5	1	5	1	5
7		H5	5	44.45	2.97	37548.8	114.54	673.038	1963.8	835	58872.4			1	6	1	6	1	6
9		H6	6	20.41	1.53	28947.6	86.72	739.026	8284.31	682	32620.7			1	7	1	7	1	7
14		H7	7	19.99	0.98	6759.22	80.33	398.069	1626.85	434	11185.2			1	8	1	8	1	8
15		H8	8	174.33	6.38	100156	99.94	2778.25	3076.84	2530	11605.8			1	9	1	9	1	9
16		H9	9	63.7	3.74	46592.6	113.77	678.994	2511.32	1018	64318.8			1	10	1	10	1	10
17		H10	10	44.29	4.29	34477.1	129.41	486.003	2638.89	903	19225.5			1	11	1	11	1	11
18		H11	11	53.43	3.5	39242.4	130.2	652.951	3017.3	790	62747.6			1	12	1	12	1	12
19		H12	12	26.66	3.2	30259.6	96.95	577.253	386.147	1100	47962.6			1	13	1	13	1	13
20		H13	13	38.45	2.96	27577.2	96.4	601.992	394.395	866	31185.4			1	14	1	14	1	14
21		H14	14	42.72	2.78	23056.4	86.6	617.969	3260.82	800	29476.4			1	15	1	15	1	15
22		H15	15	33.39	3.34	24619	93.11	377.998	3199.17	800	28181.1			1	16	1	16	1	16
23		H16	16	43.13	2	17977.2	98.87	428.03	517.842	680	28332.9			1	17	1	17	1	17
24		H17	17	52.67	3.33	21023.2	107.41	754.873	2091.98	717	30686.4			1	18	1	18	1	18
25		H18	18	43.25	2.77	24141.1	89.28	512.007	586.045	817	47233.7			1	19	1	19	1	19
26		H19	19	45.41	3.03	23411	97.97	443.978	1396.62	674	19615.4			1	20	1	20	1	20
27		H20	20	31.63	1.22	15256.5	126.79	279.987	2143.75	410	21776.3			1	21	1	21	1	21
28		H21	21	30.91	2.35	16975.7	119.8	450.044	1333.03	450	20153.9			1	22	1	22	1	22
29		H22	22	26.53	2.58	17909.7	99.09	383.014	798.819	575	14594			1	23	1	23	1	23
30		H23	23	30.48	2.04	14605.9	97.9	570.987	2595.59	510	11533.4			1	24	1	24	1	24
31		H24	24	25.04	1.57	15898.4	87.05	449.997	11721.5	520	39597.5			0.997	1	1	25	1	25
32		H25	25	20.38	2.38	17613.2	103.77	386.001	1042.85	590	11139.1			0.996	2	1	26	1	26
33		H26	26	24.87	2.29	16509.2	92.89	391.957	2712.03	650	32769.4			0.994	3	1	27	0.999	1
34		H27	27	37.12	2.4	16535.1	97.75	582.018	2745.62	600	18057.4			0.98	4	1	28	0.999	2
35		H28	28	23.83	2.35	15450.4	114.67	312.004	449.989	472	16928.3			0.979	5	1	29	0.999	3
36		H29	29	33.14	1.8	17581.5	101.72	437.025	3869.88	460	16690.3			0.974	6	1	30	0.997	4
37		H30	30	32.59	2.23	16654.5	119.63	381.983	759.248	490	34783.8			0.965	7	1	31	0.996	5
38		H31	31	28.49	2.62	15169.8	112.93	342.975	420.945	530	17647.5			0.958	8	1	32	0.996	6
39		H32	32	28.83	0.94	11955.2	74.85	231.019	794.277	417	10617.4			0.953	9	1	33	0.996	7
40		H33	33	16.87	1.75	10747.1	100	507.898	5090.07	435	18240.2			0.95	10	1	34	0.995	8
41		H34	34	22.44	2.48	14762.2	89.19	357.007	937.27	608	25412.7			0.934	11	0.984	1	0.995	9
42		H35	35	53.13	1.05	13815.7	97.49	105.998	300.709	200	7299.09			0.932	12	0.984	2	0.994	10
43		H36	36	50.01	2.02	12370.4	100	581.044	584.266	591	12747.8			0.923	13	0.983	3	0.993	11
44		H37	37	32.75	1.95	14537.6	98.22	398.946	760.324	562	23634.5			0.922	14	0.97	4	0.992	12
45		H38	38	21.45	1.77	10874.6	68.93	415.06	1436.77	576	9752.09			0.917	15	0.967	5	0.99	13
46		H39	39	27.46	1.32	11669.6	99.98	610.974	2378.37	465	13147.4			0.915	16	0.966	6	0.99	14
47		H40	40	21.65	1.12	8874.87	82.9	505.979	1399.37	425	29563.2			0.913	17	0.945	7	0.986	15
48		H41	41	18.91	1.4	11952.6	90.41	381.02	2510.83	474	13107.3			0.885	18	0.934	8	0.986	16
49		H42	42	12.01	0.94	6512.84	99.74	221.978	1478.4	272	5711.01			0.879	19	0.93	9	0.984	17
50		H43	43	15.74	1.4	6769.52	89.93	227.013	829.816	300	6188.43			0.876	20	0.926	10	0.983	18
51		H44	44	13.7	1.45	5564.26	80.93	184.982	910.333	245	6461.8			0.872	21	0.915	11	0.979	19
53		H45	45	5.99	0.24	3042.5	52.26	116.348	2038.92	155	17102.3			0.869	22	0.914	12	0.977	20
54		H46	46	7.11	0.75	5534.94	76.92	376.015	1139.24	282	10316.8			0.865	23	0.907	13	0.976	21
55		H47	47	11.14	0.19	2406.99	49	162.965	2380.1	100	10817.9			0.859	24	0.901	14	0.975	22
57		H48	48	8.99	0.98	5149.66	83.67	120.011	643.663	300	5971.31			0.853	25	0.9	15	0.974	23
58		H49	49	33.04	2.42	15748.9	101.66	349.975	1060.96	560	28960.8			0.852	26	0.9	16	0.973	24
59		H50	50	22.9	1.32	11852.3	87.43	384.941	1945.4	470	28525.5			0.849	27	0.9	17	0.973	25
60		H51	51	36.35	1.76	12258.2	95.51	256.984	480.227	560	11499.2			0.845	28	0.877	18	0.969	26
61		H52	52	23.72	1.51	12861.3	98.44	301.978	257.109	431	16920.5			0.839	29	0.875	19	0.966	27
62		H53	53	9.81	1.33	9491.94	89.97	287.026	761.843	610	10233.9			0.838	30	0.864	20	0.965	28
63		H54	54	22.93	0.58	6821.82	102.57	421.1	744.514	240	14791.5			0.834	31	0.86	21	0.965	29
64		H55	55	14.71	0.84	8140.86	129.62	206.989	686.804	300	7887.67			0.827	32	0.859	22	0.963	30
65		H56	56	9.2	1.34	6091.9	86.43	153.991	289.738	380	5322.3			0.823	33	0.858	23	0.957	31
66		H57	57	19.16	0.72	7267.64	149.04	170.003	1496.95	205	6357.28			0.82	34	0.858	24	0.955	32
67		H58	58	14.15	0.75	4752.83	99.33	168.004	2788.98	200	7548.97			0.819	35	0.843	25	0.953	33
68		H59	59	18.6	0.37	9285.37	120.27	365.998	1650.22	200	11356.9			0.81	36	0.841	26	0.953	34
69		H60	60	16.67	0.75	4654.88	98.25	182.975	1288.56	210	3546.58			0.775	1	0.841	27	0.952	35
70		H61	61	10.24	0.43	3512.65	95.28	179.034	1119.6	168	2976.82			0.769	2	0.84	28	0.949	36
71		H62	62	15.64	1.03	7599.08	98.29	449.916	388.182	305	7618.89			0.765	3	0.828	29	0.946	37
72		H63	63	23.96	0.98	7289.94	98.68	293.004	388.518	300	9481			0.761	4	0.81	30	0.944	38
73		H64	64	13.36	0.67	4534.22	93.26	280.063	206.209	250	4524.27			0.756	5	0.79	1	0.935	39
74		H65	65	7.46	0.72	3715.69	91.11	266.932	181.617	300	3726.5			0.745	6	0.776	2	0.931	40
75		H66	66	11.07	0.76	4149.52	100	94.0082	525.491	200	5999.88			0.738	7	0.766	3	0.929	41
76		H67	67	16.77	0.67	5138.12	110.16	161.019	307.136	160	9149.07			0.716	8	0.764	4	0.929	42
77		H68	68	15.02	0.71	3734.08	102.03	150.994	730.917	180	5524.6			0.699	9	0.763	5	0.924	43
78		H69	69	7.33	0.27	2769.16	67.14	298.08	715.4	159	5227.79			0.685	10	0.761	6	0.923	44
79		H70	70	8.02	0.92	4800.04	86.49	158.994	1804.29	200	5597.06			0.679	11	0.76	7	0.922	45
80		H71	71	16.51	0.83	5798.56	82.22	236.002	1089.7	255	21093.3			0.675	12	0.756	8	0.917	46
81		H72	72	9.7	0.37	4587.89	93.84	357.034	802.693	250	8965.98			0.675	13	0.751	9	0.916	47
82		H73	73	21.08	0.98	5990.72	109.88	163.995	100.51	266	8942.71			0.663	14	0.727	10	0.914	48
83		H74	74	13.82	1.11	3930.92	100	252.955	715.598	255	8545.48			0.657	15	0.726	11	0.905	49
84		H75	75	14.08	0.47	3000.52	75.14	148.983	406.472	150	3712.6			0.653	16	0.714	12	0.902	50
85		H76	76	5.84	0.34	2427.37	80.22	84.9919	308.936	229	2241.13			0.649	17	0.709	13	0.889	51
86		H77	77	21.74	0.61	4821.6	90.46	308.089	336.86	150	7638.78			0.648	18	0.709	14	0.869	52
87		H78	78	15.92	0.14	3768.44	61.26	129.012	298.966	105	1331.98			0.637	19	0.705	15	0.868	53
88		H79	79	4.42	0.15	1038.07	43.99	73.0007	583.423	140	642.132			0.623	20	0.682	16	0.857	54
89		H80	80	4.65	0.34	1191.54	88.28	116.021	674.329	110	1772.07			0.622	21	0.675	17	0.827	55
90		H81	81	3.8	0.27	1313.88	76.81	105.958	345.911	60	1690.31			0.613	22	0.661	18	0.818	56
91		H82	82	3.37	0.24	1035.52	92.89	85.0181	414.915	100	2960.32			0.61	23	0.627	19	0.701	1
93		H83	83	6.26	0.26	1284.24	98.14	69.9858	393.201	60	2779.74			0.486	1	0.621	20	0.668	2
94		H84	84	2.17	0.1	632.07	74.53	37.0064	368.026	60	666.881
Mean				29.176	1.67012	17487.9	95.5985	406.901	1820.08	496.679	21191.9
Maximum				202.55	8.83	225731	149.04	2778.25	11721.5	2949	165141
Minimum				2.17	0.1	632.07	43.99	37.0064	100.51	60	642.132
SD				31.4541	1.4179	28848.7	17.7393	385.001	2451.33	453.495	27320.2
														0.864464		0.897893		0.960452
														1		1		1
														0.486		0.621		0.668
														0.13587		0.114804		0.0607552
序号	年份	单位名称	产出						投入
					门（急）诊人次（万人）	出院人次数（万人次）	业务收入 （万元）	病床使用率（%）	在职职工人数（人）	财政补助收入（万元）	实际开放床位（张）	固定资产 (万元）		1	1	1	1	1	1
1	2012	H1	H1	1	214.79	9.76	272563	93.14	4418.26	7955.98	3000	168467		1	2	1	2	1	2
2		H2	H2	2	111.06	5.11	112452	114.77	3986.25	3101.62	1344	113382		1	3	1	3	1	3
3		H3	H3	3	122.65	3.33	75912.6	135.33	1144.99	7863	1025	121596		1	4	1	4	1	4
5		H4	H4	4	173.04	5.55	122515	116.62	2192.93	11948.5	1996	186648		1	5	1	5	1	5
7		H5	H5	5	55.06	3.3	46577.9	89.25	660.024	1953.66	1100	60838.4		1	6	1	6	1	6
9		H6	H6	6	25.21	1.67	35709.8	97.1	1035.07	6667.17	682	32029.6		1	7	1	7	1	7
14		H7	H7	7	21.61	1.19	8787.96	100	475.025	1224.49	455	10303.6		1	8	1	8	1	8
15		H8	H8	8	215.13	7.42	135392	92.56	2976.3	2805.33	3000	179588		1	9	1	9	1	9
16		H9	H9	9	66.61	4.18	60255.1	119.94	1341.98	2562.98	1344	88740.9		1	10	1	10	1	10
17		H10	H10	10	51.41	5.19	41947.8	99.93	628.997	4113.31	1150	36909.6		1	11	1	11	1	11
18		H11	H11	11	57.85	4.16	48376	136.61	653.023	2756.15	850	64091.1		1	12	1	12	1	12
19		H12	H12	12	37.4	3.07	35922.8	97.07	995.092	951.389	925	53922		1	13	1	13	1	13
20		H13	H13	13	47.7	3.59	35998.5	109.74	1082.01	2322.34	919	33986.5		1	14	1	14	1	14
21		H14	H14	14	47.71	2.71	27343	100.02	633.966	2664.55	700	32115.3		1	15	1	15	1	15
22		H15	H15	15	40.58	4.1	33350.7	90.07	663.96	3759.31	1006	34614.1		1	16	1	16	1	16
23		H16	H16	16	46.72	2.52	27259.8	99.22	449.017	2815.01	860	30400.2		1	17	1	17	1	17
24		H17	H17	17	64.43	3.72	26357.2	100	901.1	1454.59	777	22915.3		1	18	1	18	1	18
25		H18	H18	18	44.63	3.17	32128.9	86.71	540.982	288.528	925	30771.9		1	19	1	19	1	19
26		H19	H19	19	49.89	3.2	27379.9	99.69	446	1152.67	704	20996.9		1	20	1	20	1	20
27		H20	H20	20	37.81	1.53	19271	99.67	671.931	1188.71	520	24449.3		1	21	1	21	1	21
28		H21	H21	21	46.01	2.81	22636.5	100	541.026	1711.59	808	23523.4		1	22	1	22	1	22
29		H22	H22	22	27.33	2.86	22759.2	88.6	374.021	3442.82	647	29966		1	23	1	23	1	23
30		H23	H23	23	34.16	2.34	18747.9	91.29	694.88	850.548	558	13114.1		1	24	1	24	1	24
31		H24	H24	24	31.76	1.96	21530.3	100.3	466.025	8183.32	520	41669		1	25	1	25	1	25
32		H25	H25	25	21.07	2.64	19369.5	107.49	739.86	357.049	600	22654.4		1	26	1	26	1	26
33		H26	H26	26	29.98	2.69	22070.8	92.13	836.014	4571.63	706	26187.4		1	27	1	27	1	27
34		H27	H27	27	44.95	2.8	20857.8	99.98	620.03	1615.92	694	15663.7		1	28	1	28	1	28
35		H28	H28	28	27.63	2.9	20547	120.13	340.973	7821.63	560	16563.5		1	29	1	29	1	29
36		H29	H29	29	42.09	2.39	23531.9	110.16	771.032	1792.95	515	16495.1		1	30	1	30	1	30
37		H30	H30	30	41.06	2.62	21842	99.97	389.966	486.782	712	37177.9		0.996	1	1	31	1	31
38		H31	H31	31	36.61	3.12	20071.9	116.88	373.987	2415.01	600	18702.9		0.99	2	1	32	0.998	1
39		H32	H32	32	50.84	1.96	22502	90.95	732.963	47.3519	699	10648.8		0.981	3	1	33	0.998	2
40		H33	H33	33	18.72	1.88	12535	100	541	1415.97	470	12510		0.976	4	1	34	0.997	3
41		H34	H34	34	26.53	2.77	19296.6	91.33	383.021	6459.73	668	26422.8		0.956	5	1	35	0.996	4
42		H35	H35	35	60.26	1.34	17714.4	91.26	629.061	883.438	385	8307.25		0.951	6	1	36	0.996	5
43		H36	H36	36	29.52	1.88	13840.4	99.48	453.934	656.732	471	14777.3		0.944	7	1	37	0.996	6
44		H37	H37	37	33.65	2.21	19093.5	97.15	597.046	294.692	709	27060		0.94	8	1	38	0.993	7
45		H38	H38	38	20.33	2.1	15097.6	71.88	478.984	1008.18	596	16904.7		0.931	9	1	39	0.992	8
46		H39	H39	39	34.35	1.59	16293.3	96.14	662.061	1173.77	600	16006.8		0.918	10	0.99	1	0.99	9
47		H40	H40	40	25.05	1.56	13233.9	76.64	626.903	641.016	540	35680.6		0.904	11	0.983	2	0.988	10
48		H41	H41	41	27.3	1.77	15818	97.32	375.011	2430.64	588	13738		0.9	12	0.98	3	0.986	11
49		H42	H42	42	14.94	1.18	8573.42	92.01	199.986	1039.12	400	8075.94		0.896	13	0.965	4	0.985	12
50		H43	H43	43	18.17	1.42	8362.6	95.89	236.032	454.07	300	10279.8		0.879	14	0.963	5	0.984	13
51		H44	H44	44	17.95	1.8	7118.71	86.05	313.048	1665.42	259	8137.53		0.877	15	0.959	6	0.981	14
53		H45	H46	45	7.89	0.32	3335.94	55.09	170.028	3487.64	160	9762.77		0.873	16	0.933	7	0.981	15
54		H46	H47	46	8.36	0.97	7166.07	90.3	408.091	1045.3	291	12441.1		0.872	17	0.927	8	0.974	16
55		H47	H48	47	10.65	0.54	3826.7	63.96	171.987	997.731	200	5494.19		0.87	18	0.925	9	0.971	17
57		H48	H50	48	10.23	1.07	6092.12	91.56	247.045	337.571	300	5426.79		0.869	19	0.908	10	0.97	18
58		H49	H51	49	40.12	2.85	21788.5	100	887.154	2099.72	562	19485.3		0.868	20	0.899	11	0.969	19
59		H50	H52	50	28.19	1.59	15857	98.45	396.028	2076.65	470	24216.5		0.862	21	0.898	12	0.966	20
60		H51	H53	51	35.65	2.18	15177.3	97.5	599.894	248.35	715	13948.5		0.851	22	0.894	13	0.958	21
61		H52	H54	52	27.11	1.51	15727.3	99.13	292.982	317.687	465	18587.9		0.849	23	0.894	14	0.956	22
62		H53	H55	53	15.46	1.52	12055.5	83.02	508.027	383.118	780	10133.2		0.84	24	0.894	15	0.955	23
63		H54	H56	54	23.16	0.72	8258.35	85.65	461.876	1014.41	360	17733.2		0.838	25	0.887	16	0.954	24
64		H55	H57	55	17.08	1.24	11923.9	99.64	360.02	1722.06	490	9405.16		0.834	26	0.887	17	0.954	25
65		H56	H58	56	8.41	1.45	8142.25	98	309.945	59.8764	380	8088.06		0.821	27	0.881	18	0.954	26
66		H57	H59	57	21.15	0.75	9150.82	100	347.94	423.158	295	6226.32		0.817	28	0.87	19	0.952	27
67		H58	H60	58	19.39	1.09	6758.82	97.84	296.96	1708.69	203	7030.92		0.807	29	0.868	20	0.946	28
68		H59	H61	59	21.62	0.41	10294.3	109.18	359.94	1267.2	232	9201.19		0.805	30	0.867	21	0.944	29
69		H60	H62	60	16.16	1	6714.29	82.74	192.995	751.824	330	4796.26		0.797	1	0.859	22	0.939	30
70		H61	H63	61	11.86	0.61	5377.76	99.67	184.993	949.815	299	4273.49		0.795	2	0.853	23	0.938	31
71		H62	H64	62	17.1	1.24	9664.48	96.53	495.107	487.283	365	8793.09		0.793	3	0.846	24	0.937	32
72		H63	H65	63	27.37	1.22	10075.1	116.17	370.002	1538.83	300	10499.3		0.79	4	0.846	25	0.936	33
73		H64	H66	64	15.34	0.83	5760.51	96.34	300.967	242.53	260	6747.7		0.781	5	0.834	26	0.933	34
74		H65	H67	65	10.44	1.03	5992.6	92.09	275.938	448.925	280	4615.02		0.757	6	0.831	27	0.924	35
75		H66	H68	66	13.24	1	5949.88	95.89	98.9997	412.263	200	7814.39		0.756	7	0.814	28	0.924	36
76		H67	H69	67	19.02	0.78	6983.94	98.14	154.992	68.4048	230	10649.5		0.756	8	0.81	29	0.922	37
77		H68	H70	68	16.4	0.78	4714.7	99.7	223.023	1538.17	255	6429.43		0.728	9	0.808	30	0.92	38
78		H69	H71	69	9.35	0.42	3874.6	86.56	296.904	793.01	181	5088.78		0.723	10	0.796	1	0.918	39
79		H70	H72	70	8.94	1.01	5400.85	100	310.037	346.577	161	7062.7		0.714	11	0.793	2	0.917	40
80		H71	H73	71	15.53	1.26	8261.18	95.39	250.036	1674.15	300	23050.2		0.713	12	0.789	3	0.909	41
81		H72	H74	72	12.56	0.48	6534.91	94.87	386.91	1187.7	300	6859.36		0.709	13	0.775	4	0.896	42
82		H73	H75	73	12.96	1.19	8360.33	98.72	168.013	389.345	400	9344.28		0.705	14	0.764	5	0.895	43
83		H74	H76	74	12.49	1.01	5547.6	120.66	221.993	375.516	165	6158.53		0.7	15	0.762	6	0.887	44
84		H75	H77	75	14.8	0.56	4409.92	77.77	146.997	243.367	225	6165.13		0.673	16	0.762	7	0.881	45
85		H76	H78	76	5.67	0.65	4007.34	95.94	191.008	159.587	362	2628.8		0.665	17	0.744	8	0.879	46
86		H77	H79	77	22.86	0.72	6420.01	89.69	318.927	145.765	180	6517.12		0.663	18	0.74	9	0.87	47
87		H78	H80	78	16	0.14	4212.76	86.56	322.817	1429.15	105	5532.91		0.655	19	0.734	10	0.87	48
88		H79	H81	79	8	0.28	1998.27	57.78	73.0095	389.431	120	937.363		0.643	20	0.697	11	0.838	49
89		H80	H82	80	4.96	0.39	1369.95	68.88	107.027	553.043	120	1295.34		0.627	21	0.674	12	0.793	1
90		H81	H83	81	4.1	0.33	1730.07	75.21	106.009	181.188	85	2600.83		0.594	1	0.663	13	0.761	2
91		H82	H84	82	2.69	0.31	2454.52	99.44	141.962	309.904	158	6564.64		0.588	2	0.633	14	0.757	3
93		H83	H86	83	6.65	0.27	1435.49	82.67	71.9905	199.081	90	3231.63		0.535	3	0.616	15	0.663	4
94		H84	H87	84	3.1	0.19	1073.5	54.79	37.0045	225.983	60	1084.89
Mean					34.4477	1.98774	23009.8	95.4999	589.754	1823.79	575.25	25630.4
Maximum					215.13	9.76	272563	136.61	4418.26	11948.5	3000	186648
Minimum					2.69	0.14	1073.5	54.79	37.0045	47.3519	60	937.363
SD					38.5596	1.6254	36678.5	14.4324	709.604	2218.92	507.063	36599.3
														0.875893		0.913274		0.957036
														1		1		1
														0.535		0.616		0.663
														0.129867		0.106538		0.0634186
序号	年份	单位名称	产出						投入
					门（急）诊人次（万人）	出院人次数（万人次）	业务收入 （万元）	病床使用率（%）	在职职工人数（人）	财政补助收入（万元）	实际开放床位（张）	固定资产 (万元）		1	1	1	1	1	1
1	2013	H1	H1	1	258.63	11.12	328370	91.54	4907.64	6164.64	3321	218215		1	2	1	2	1	2
2		H2	H2	2	112.31	5.54	135145	112.27	2068.97	2076.6	1344	156617		1	3	1	3	1	3
3		H3	H3	3	150.28	4.27	107844	131.73	1964.01	8417.53	1822	125356		1	4	1	4	1	4
5		H4	H4	4	79.99	3.85	87572.4	104.47	2170.3	6822.65	1591	111814		1	5	1	5	1	5
7		H5	H5	5	58.06	3.18	53765.7	106.18	1498.07	1764.31	837	64552.4		1	6	1	6	1	6
9		H6	H6	6	25.83	1.53	37076.9	87.23	1109.09	5374.82	681	32618		1	7	1	7	1	7
14		H7	H7	7	16.21	1.01	9242.21	79.69	479.119	1787.16	445	9837.37		1	8	1	8	1	8
15		H8	H8	8	230.19	8.2	168125	98.92	3075.26	2217.01	3050	249814		1	9	1	9	1	9
16		H9	H9	9	80.02	4.46	72608.8	92.04	1569.92	4383.1	1344	90512.1		1	10	1	10	1	10
17		H10	H10	10	56.54	4.88	51596.8	110.44	1192.99	7414.16	1100	61359		1	11	1	11	1	11
18		H11	H11	11	55.62	3.71	51719.6	121.63	1554.07	5008.95	877	69357.1		1	12	1	12	1	12
19		H12	H12	12	38.02	3.28	44552.1	120.55	1049.03	400.098	785	55186.6		1	13	1	13	1	13
20		H13	H13	13	50.2	4.05	42758.9	85.06	1156.9	458.203	1222	36848.4		1	14	1	14	1	14
21		H14	H14	14	52.27	2.79	37813.7	113.08	678.03	1998.81	700	42122.9		1	15	1	15	1	15
22		H15	H15	15	44.1	4.45	42893.5	97.07	1068.06	662.659	1060	41579.6		1	16	1	16	1	16
23		H16	H16	16	51.08	2.94	34697.9	99.5	474.015	76.5035	915	33726.6		1	17	1	17	1	17
24		H17	H17	17	43.03	4.33	38198.2	99.37	976.936	1369	1000	28791.9		1	18	1	18	1	18
25		H18	H18	18	52.58	3.3	37804.9	94.13	580.008	521.513	875	33878.4		1	19	1	19	1	19
26		H19	H19	19	48.31	3.34	31072.3	81.68	807.913	2050.4	900	23212.6		1	20	1	20	1	20
27		H20	H20	20	44.37	1.81	24400.7	107.12	741.888	1249.65	557	27693.4		1	21	1	21	1	21
28		H21	H21	21	34.35	3.02	30755.2	85.3	985.114	2591.19	800	29039		1	22	1	22	1	22
29		H22	H22	22	38.26	3.19	29285.4	103.42	545.963	2389.43	1000	50509.5		1	23	1	23	1	23
30		H23	H23	23	36.17	2.56	22393.4	93.68	726.115	567.113	570	15485.4		1	24	1	24	1	24
31		H24	H24	24	34.32	2.15	26711.4	109.09	498.999	6019.12	520	44991.4		1	25	1	25	1	25
32		H25	H25	25	25.71	2.88	22239.5	99.08	748.047	2320.92	710	30089.9		1	26	1	26	1	26
33		H26	H26	26	35.92	2.84	26984	93.39	932.092	1837.03	700	35538		1	27	1	27	1	27
34		H27	H27	27	41.98	3.07	25528.7	97.32	730.016	3415.49	776	17297		1	28	1	28	1	28
35		H28	H28	28	33.79	2.98	25799.9	98.79	845.067	3010.76	792	19543.9		1	29	1	29	1	29
36		H29	H29	29	52.01	2.76	29898.6	113.8	751.978	1780.27	515	21673.5		1	30	1	30	1	30
37		H30	H30	30	50.71	2.8	25682.2	101.47	434.997	3452.53	511	37974.6		0.992	1	1	31	0.997	1
38		H31	H31	31	43.17	3.72	25521.2	111.89	427.993	689.369	700	20656.6		0.984	2	1	32	0.997	2
39		H32	H32	32	49.43	2.19	25067.6	92.11	737.934	169.093	735	19129.7		0.983	3	1	33	0.996	3
40		H33	H33	33	22.1	1.98	14714.5	94.97	626.947	4525.27	470	12871.3		0.977	4	1	34	0.995	4
41		H34	H34	34	28.9	2.74	23057.3	92.7	390.009	744.975	668	28571.7		0.967	5	1	35	0.994	5
42		H35	H35	35	57.35	1.55	22521	87.45	702.903	525.714	324	10050.4		0.957	6	1	36	0.992	6
43		H36	H36	36	35.57	2.01	16305.8	100	490.99	727.318	471	14845		0.942	7	1	37	0.992	7
44		H37	H37	37	37.91	2.5	23393.2	89.31	630.034	1450.96	729	30980.2		0.939	8	1	38	0.991	8
45		H38	H38	38	23.9	2.53	19406.8	80.81	553.058	882.705	617	22769.9		0.934	9	1	39	0.985	9
46		H39	H39	39	38.47	1.75	20133.5	83.76	721.115	3806.24	890	19467.7		0.929	10	0.995	1	0.983	10
47		H40	H40	40	25.09	2.08	16526.8	90.86	652.974	1698.52	588	37030.6		0.927	11	0.992	2	0.983	11
48		H41	H41	41	29.2	1.93	16484.1	91.59	654.912	2141.96	558	13928.3		0.922	12	0.989	3	0.982	12
49		H42	H42	42	18.06	1.36	11214.5	88.21	424.951	2164.85	412	10541.9		0.915	13	0.965	4	0.982	13
50		H43	H43	43	19.62	1.5	9694.51	96.11	249.987	493.061	300	13606.3		0.903	14	0.958	5	0.981	14
51		H44	H44	44	16.58	1.45	10113.9	89	363.025	1128.79	350	18900.9		0.89	15	0.941	6	0.98	15
53		H45	H46	45	10.14	0.34	4274.32	58.77	172.979	3463.12	160	11791.2		0.889	16	0.939	7	0.979	16
54		H46	H47	46	9.36	1.13	7928.79	87.85	407.022	1191.94	307	12825.6		0.877	17	0.932	8	0.977	17
55		H47	H48	47	13.49	0.64	6175.2	62.3	274.942	2065.11	260	8100.75		0.871	18	0.922	9	0.972	18
57		H48	H50	48	11.23	1.14	6233.46	99.04	132.009	533.229	300	4965.71		0.866	19	0.92	10	0.97	19
58		H49	H51	49	26.82	3.31	29637.2	103.91	988.895	4156.54	760	24346.6		0.864	20	0.912	11	0.969	20
59		H50	H52	50	32.82	2.18	21929.8	123.27	848.019	2724.38	470	29889.3		0.861	21	0.911	12	0.963	21
60		H51	H53	51	41.82	2.62	21755.2	99.34	637.049	91.7576	870	18231.2		0.854	22	0.908	13	0.96	22
61		H52	H54	52	28.38	1.51	17784.9	98.48	302.979	163.402	554	21481.9		0.848	23	0.906	14	0.958	23
62		H53	H55	53	23.62	2.45	19330.9	70.95	551.052	499.708	1300	12793.4		0.846	24	0.894	15	0.957	24
63		H54	H56	54	27.71	1.12	12117.8	88.57	540.007	707.992	400	17623.3		0.845	25	0.888	16	0.949	25
64		H55	H57	55	17.29	1.63	18268.8	122.49	419.972	832.793	490	15680		0.844	26	0.888	17	0.948	26
65		H56	H58	56	9.81	1.69	10748	84.15	337.034	80.1272	450	9589.58		0.844	27	0.882	18	0.946	27
66		H57	H59	57	32.72	0.85	11161.7	100	407.065	27.9733	299	6184.12		0.831	28	0.882	19	0.945	28
67		H58	H60	58	17.58	1.11	9406.14	99.81	327.056	1523.65	251	8978.75		0.829	29	0.88	20	0.941	29
68		H59	H61	59	23.82	0.49	11537.7	105.83	371.943	1248.47	300	9297.83		0.824	30	0.877	21	0.939	30
69		H60	H62	60	15.32	1.52	9876.47	84.23	395.059	1533.58	467	6188.26		0.822	31	0.874	22	0.939	31
70		H61	H63	61	13.94	0.91	8352.26	95.92	186.019	1109.88	349	5613.83		0.821	32	0.87	23	0.936	32
71		H62	H64	62	20.16	1.32	11332.7	95.22	494.014	432.977	358	9993.54		0.817	33	0.868	24	0.934	33
72		H63	H65	63	25.4	1.25	12205	90.23	479.947	1031.11	350	11415.1		0.815	34	0.867	25	0.931	34
73		H64	H66	64	10.69	1	6797.7	92.17	329.027	106.325	386	7502.98		0.811	35	0.866	26	0.929	35
74		H65	H67	65	13.23	1.27	7188.29	98.19	293.041	400.717	280	4682.62		0.803	36	0.856	27	0.929	36
75		H66	H68	66	14.3	1.18	8103.83	99.05	280.022	452.648	260	9707.51		0.795	1	0.855	28	0.922	37
76		H67	H69	67	15.83	0.96	8288.75	85.7	296.981	0	300	11654.6		0.788	2	0.835	29	0.92	38
77		H68	H70	68	16.81	0.93	6159.24	98.31	273.016	381.328	295	7689.44		0.768	3	0.827	30	0.919	39
78		H69	H71	69	11.47	0.5	4413.74	83.04	264.93	698.303	173	5717.28		0.768	4	0.826	31	0.918	40
79		H70	H72	70	9.36	1.14	6567.49	91.03	330.025	400.664	251	7591.6		0.749	5	0.819	32	0.917	41
80		H71	H73	71	14.33	1.21	9186.7	77.73	260.025	3391.15	400	23892.6		0.742	6	0.817	33	0.915	42
81		H72	H74	72	11.4	0.7	8269.37	98.07	390.987	1249.24	330	7894.39		0.729	7	0.81	34	0.915	43
82		H73	H75	73	12.06	1.31	9663.47	100	406.028	154.134	400	10070.3		0.728	8	0.804	35	0.915	44
83		H74	H76	74	15.99	1.13	6801.96	100	208.011	2164.38	272	5724.11		0.715	9	0.783	1	0.902	45
84		H75	H77	75	15.99	0.81	6420.27	91.59	144.993	135.046	225	10121.8		0.714	10	0.773	2	0.899	46
85		H76	H78	76	7.53	0.96	5964.29	84.06	255.002	158.588	392	3671.91		0.705	11	0.758	3	0.889	47
86		H77	H79	77	21.43	0.82	7477.15	89.25	332.023	1199.1	180	8566.85		0.688	12	0.755	4	0.883	48
87		H78	H80	78	15.48	0.14	4613.23	60.9	194.98	728.041	105	1625.12		0.676	13	0.746	5	0.879	49
88		H79	H81	79	9.85	0.33	2877.28	52.41	176.954	371.678	140	1308.03		0.672	14	0.742	6	0.869	50
89		H80	H82	80	6.83	0.4	1841.56	72.63	102.025	586.627	130	1363.61		0.627	15	0.73	7	0.795	1
90		H81	H83	81	4.18	0.39	2113.69	71.7	106.162	2179.84	100	3287.23		0.61	16	0.695	8	0.761	2
91		H82	H84	82	3.09	0.44	2320.64	94.39	80.9997	211.152	150	3921.32		0.546	1	0.687	9	0.715	3
93		H83	H86	83	7.02	0.36	1943.67	99.08	77.0075	262.037	90	4040.89		0.427	2	0.616	10	0.585	1
94		H84	H87	84	3.07	0.17	1192.87	72.53	80.9823	462.289	60	1316.05		0.884405		0.922143		0.956179
Mean					35.9236	2.17786	27678	94.0476	679.806	1760.26	627.929	29463.4		1		1		1
Maximum					258.63	11.12	328370	131.73	4907.64	8417.53	3321	249814		0.427		0.616		0.585
Minimum					3.07	0.14	1192.87	52.41	77.0075	0	60	1308.03		0.126632		0.0957172		0.0677892
SD					40.309	1.72295	43072.5	14.1745	694.779	1829.71	536.349	41986.8
序号	年份	单位名称	产出						投入
					门（急）诊人次（万人）	出院人次数（万人次）	业务收入 （万元）	病床使用率（%）	在职职工人数（人）	财政补助收入（万元）	实际开放床位（张）	固定资产 (万元）		1	1	1	1	1	1
1	2014	H1	H1	1	289.75	12.09	390845	98.03	5353.31	7295.43	3328	273471		1	2	1	2	1	2
2		H2	H2	2	118.96	5.94	159431	115.54	2211.87	4450.94	1349	160572		1	3	1	3	1	3
3		H3	H3	3	172.39	5.92	142536	101.12	2385.94	10782.2	2019	132284		1	4	1	4	1	4
5		H4	H4	4	90.16	4.18	103021	100.28	2360.01	9992.75	1693	115031		1	5	1	5	1	5
7		H5	H5	5	67.49	3.77	70192.4	129.06	1630.87	1684.43	837	71174.7		1	6	1	6	1	6
9		H6	H6	6	24.65	1.71	41356.9	90.12	1205.04	4656.73	667	33376.6		1	7	1	7	1	7
14		H7	H7	7	16.34	1.17	11574.6	87.41	495.065	2137.86	445	9875.11		1	8	1	8	1	8
15		H8	H8	8	250.6	9.23	185919	99.55	3317.02	2702.06	3050	255138		1	9	1	9	1	9
16		H9	H9	9	98.29	5	91590.4	95.09	1629.14	9129.34	1344	100571		1	10	1	10	1	10
17		H10	H10	10	69.84	6.07	67499.2	101.91	1413.89	4347.64	1380	79048.1		1	11	1	11	1	11
18		H11	H11	11	61.38	4.11	62181.9	129.76	1598.92	4175.09	890	73396.9		1	12	1	12	1	12
19		H12	H12	12	46.74	3.96	53394.7	105.72	1087.91	638.182	1000	55400.1		1	13	1	13	1	13
20		H13	H13	13	63.23	4.24	50447.4	102.55	1212.09	1630	1057	41074.2		1	14	1	14	1	14
21		H14	H14	14	58.41	3.33	47182	111.54	725.989	4265.26	800	47036.2		1	15	1	15	1	15
22		H15	H15	15	60.01	4.58	51412.2	97.11	1067.97	284.326	1060	45015.5		1	16	1	16	1	16
23		H16	H16	16	53.26	3.54	43677.1	116.56	947.032	74.375	930	36473.6		1	17	1	17	1	17
24		H17	H17	17	53.71	4.67	44213.8	95.5	1009.91	2914.59	1000	32043.7		1	18	1	18	1	18
25		H18	H18	18	60.38	3.34	38880.5	92.57	609.986	329.379	888	35005.4		1	19	1	19	1	19
26		H19	H19	19	57.94	3.97	35723.3	84.67	908.991	1781.69	900	30650.6		1	20	1	20	1	20
27		H20	H20	20	53.86	2.72	30967.5	90.85	836.961	2310.16	800	29093.9		1	21	1	21	1	21
28		H21	H21	21	41.41	3.21	34906.1	96.77	618.027	3839.2	730	32558.7		1	22	1	22	1	22
29		H22	H22	22	44.01	3.41	35555.5	99.17	553.996	2917.98	950	61207.6		1	23	1	23	1	23
30		H23	H23	23	40.06	2.74	25181.4	85.45	847.004	2863.37	660	17337.8		1	24	1	24	1	24
31		H24	H24	24	38.65	2.39	32269.4	93.48	1008.1	6487.72	630	52935.4		1	25	1	25	1	25
32		H25	H25	25	30.72	3.36	27155.5	123.88	801.047	696.307	617	33529.5		1	26	1	26	1	26
33		H26	H26	26	43.01	3.34	33626.9	103.32	999.01	3023.56	700	42619.6		1	27	1	27	1	27
34		H27	H27	27	46.26	3.45	29599.8	98.12	768.029	1673.15	901	19450.5		0.994	1	1	28	1	28
35		H28	H28	28	42.39	3.54	30608.8	93.27	527.011	1235.55	904	20755.9		0.981	2	1	29	0.999	1
36		H29	H29	29	57.91	3.22	31883.7	99.46	778.031	2414.62	650	20584.7		0.98	3	1	30	0.999	2
37		H30	H30	30	58.94	3.06	30472.9	99.95	439.028	442.075	737	36216.9		0.969	4	1	31	0.998	3
38		H31	H31	31	52.33	3.86	29711.3	103.27	475.989	849.572	800	22319.2		0.966	5	1	32	0.998	4
39		H32	H32	32	47.12	2.41	28852.3	91.88	762.08	1573	795	27780		0.963	6	0.996	1	0.998	5
40		H33	H33	33	29.98	2.05	18358.6	92.23	645.066	5108.77	700	13106.7		0.944	7	0.99	2	0.998	6
41		H34	H34	34	37.28	2.81	25640.5	85.45	388.022	907.979	700	30955.6		0.943	8	0.986	3	0.998	7
42		H35	H35	35	61.52	1.89	26133.3	92.45	804.1	945.349	357	11597.8		0.939	9	0.986	4	0.997	8
43		H36	H36	36	44.9	2.76	23644.6	99.17	368.41	801.87	629	40703.3		0.938	10	0.982	5	0.997	9
44		H37	H37	37	47.04	2.56	26142.7	83.63	661.003	3927.23	729	32568.4		0.938	11	0.973	6	0.996	10
45		H38	H38	38	28.33	2.83	23345.3	89.8	601.995	1154.06	629	25156.6		0.936	12	0.972	7	0.996	11
46		H39	H39	39	46.78	2.29	23963.3	79.72	754.986	4155.82	890	20853.9		0.933	13	0.967	8	0.996	12
47		H40	H40	40	26.92	2.28	18861.9	88.36	718	1456.88	600	34319.3		0.922	14	0.966	9	0.996	13
48		H41	H41	41	31.52	2.01	18062.2	98.24	674.972	2134.87	500	14460.2		0.921	15	0.961	10	0.995	14
49		H42	H42	42	23.25	1.41	13461.7	82.39	476.016	2960.98	500	14770.4		0.913	16	0.955	11	0.994	15
50		H43	H43	43	28.26	1.73	12486	97.28	256.017	614.382	300	13485.2		0.911	17	0.946	12	0.994	16
51		H44	H44	44	23.76	1.76	13616.5	79.6	417.941	2419.76	380	29633.3		0.909	18	0.943	13	0.993	17
53		H45	H46	45	13.35	0.4	5304.38	62.25	182.031	6315.09	160	12978.7		0.896	19	0.941	14	0.989	18
54		H46	H47	46	13.01	1.15	9150.17	82.58	442.037	971.641	327	12391.9		0.869	20	0.936	15	0.988	19
55		H47	H48	47	17.63	0.75	8143.26	76.41	175.011	1241.69	260	8259.72		0.866	21	0.931	16	0.987	20
57		H48	H50	48	7.99	0.77	4024.94	47.67	133.986	679.281	420	7227.4		0.854	22	0.926	17	0.986	21
58		H49	H51	49	33.39	3.57	32220.1	85.88	104.409	3608.29	850	36970.8		0.844	23	0.924	18	0.981	22
59		H50	H52	50	38.75	2.53	27498.1	89.74	874.899	2988.63	710	31793.4		0.843	24	0.907	19	0.977	23
60		H51	H53	51	54.76	3.79	31209	96.65	675.959	620.654	1000	19618.4		0.842	25	0.895	20	0.975	24
61		H52	H54	52	35.51	1.85	20095	92.08	359.996	1675.04	554	22377.5		0.839	26	0.87	21	0.971	25
62		H53	H55	53	30.3	2.81	23686.3	72.68	651.977	725.044	1300	33067.6		0.834	27	0.867	22	0.969	26
63		H54	H56	54	38.34	1.5	17356.3	99.54	558.082	1151.2	400	19703		0.832	28	0.864	23	0.968	27
64		H55	H57	55	19.3	1.65	17489	101.98	403.996	1643.4	563	15678.2		0.822	29	0.863	24	0.966	28
65		H56	H58	56	11.72	1.88	12874.4	91.8	358.02	370.878	450	10023.7		0.822	30	0.857	25	0.966	29
66		H57	H59	57	40.08	0.96	12796	96.99	429.974	39.7916	299	5723.76		0.821	31	0.855	26	0.963	30
67		H58	H60	58	20.78	1.14	10016.5	99.51	417.008	1215.32	251	7982.57		0.819	32	0.853	27	0.956	31
68		H59	H61	59	26.04	0.6	13645.3	113.39	374.048	1568.6	312	8973.02		0.817	33	0.851	28	0.953	32
69		H60	H62	60	21.87	1.84	12841.6	98.28	442.968	997.866	467	5871.81		0.813	34	0.845	29	0.952	33
70		H61	H63	61	16.61	1.18	10500.3	99.77	191.997	984.212	396	7192.01		0.811	35	0.845	30	0.95	34
71		H62	H64	62	23.19	1.37	12850.6	87.25	495.969	703.476	358	10814.2		0.808	36	0.844	31	0.948	35
72		H63	H65	63	27.38	1.49	13645.4	100.35	443.031	794.178	480	11775.4		0.807	37	0.839	32	0.945	36
73		H64	H66	64	12.37	1.01	7518.2	92.3	300.008	257.383	400	8064.14		0.805	38	0.837	33	0.942	37
74		H65	H67	65	15.44	1.43	8399.13	88.83	307.999	607.96	350	4546.71		0.786	1	0.834	34	0.942	38
75		H66	H68	66	15.82	1.32	10173.2	104.55	300.006	2607.35	260	10873.5		0.782	2	0.832	35	0.939	39
76		H67	H69	67	19.32	1.15	10462.2	92.01	342.014	90.7549	400	12243.7		0.748	3	0.823	36	0.938	40
77		H68	H70	68	14.09	1.07	7196.84	85.16	340.921	2321.44	372	8666.71		0.745	4	0.814	37	0.93	41
78		H69	H71	69	16.26	1.15	8959.37	84.62	507.901	962.366	424	11579.9		0.742	5	0.809	38	0.921	42
79		H70	H72	70	10.91	1.29	8739.58	53.28	186.345	579.434	496	9578.67		0.741	6	0.801	39	0.915	43
80		H71	H73	71	16.01	1.41	10791.4	84.16	271.005	1232.87	420	24077.2		0.74	7	0.787	1	0.912	44
81		H72	H74	72	23.8	0.73	10162.7	96.44	417.016	1188.82	350	9264.07		0.731	8	0.78	2	0.909	45
82		H73	H75	73	13.34	1.37	10809.1	96.28	429.956	280.573	460	8294.9		0.728	9	0.769	3	0.895	46
83		H74	H76	74	18.7	1.22	7935.74	94.34	215.997	230.432	344	5765.58		0.72	10	0.765	4	0.885	47
84		H75	H77	75	17.84	1.08	8552.26	99.93	165.006	309.274	270	9653.75		0.718	11	0.754	5	0.873	48
85		H76	H78	76	7.19	0.99	6521.3	97.11	299.968	161.076	450	4215.72		0.714	12	0.748	6	0.87	49
86		H77	H79	77	20.84	0.86	7645.26	96.77	374.951	283.639	180	8939.73		0.667	13	0.748	7	0.844	50
87		H78	H80	78	18	0.16	5335.9	56.63	192.008	815.678	105	1698.2		0.658	14	0.744	8	0.83	51
88		H79	H81	79	10.26	0.45	3899.64	85.07	196.952	428.974	140	2085.82		0.653	15	0.727	9	0.819	52
89		H80	H82	80	9.33	0.39	2144.75	66.9	99.0189	2846.47	130	1462		0.651	16	0.722	10	0.808	53
90		H81	H83	81	4.51	0.42	2175.96	66.9	100.46	195.663	100	1483.27		0.627	17	0.71	11	0.779	1
91		H82	H84	82	4.22	0.58	3219.97	85.06	147.977	309.146	230	4351.9		0.562	1	0.7	12	0.752	2
93		H83	H86	83	7.58	0.38	2151.89	95.79	132.997	2277.9	90	3772.6		0.503	2	0.653	13	0.692	3
94		H84	H87	84	3.02	0.28	1392.85	75.8	43.0025	277.237	80	1120.28
Mean					41.7689	2.47476	33037.2	92.7858	719.508	2104.11	678.964	32914.3
Maximum					289.75	12.09	390845	129.76	5353.31	10782.2	3328	273471
Minimum					3.02	0.16	1392.85	47.67	43.0025	39.7916	80	1120.28
SD					44.7979	1.92258	51150.9	14.1541	762.365	2205.88	537.377	46293.6
序号	年份	单位名称	产出						投入					1	1	1	1	1	1
					门（急）诊人次（万人）	出院人次数（万人次）	业务收入 （万元）	病床使用率（%）	在职职工人数（人）	财政补助收入（万元）	实际开放床位（张）	固定资产 (万元）		1	2	1	2	1	2
1	2015	H1	H1	1	306.35	12.83	430008	97.81	5840.91	10445.1	3439	379865		1	3	1	3	1	3
2		H2	H2	2	123.05	5.96	173750	116.97	2104.02	8010.15	1348	162931		1	4	1	4	1	4
3		H3	H3	3	187.36	6.4	166188	99.83	2584.98	10331.4	2169	169857		1	5	1	5	1	5
5		H4	H4	4	98.11	4.27	110767	95.54	2334.13	15762.4	1681	110535		1	6	1	6	1	6
7		H5	H5	5	66.52	3.9	72922.2	126.28	1732.94	3497.94	837	74266.4		1	7	1	7	1	7
9		H6	H6	6	26.01	1.78	44933.4	87.91	1257.93	10635.3	667	35093.2		1	8	1	8	1	8
14		H7	H7	7	15.16	1.28	13644.7	83.23	544.915	7148.36	485	10871.4		1	9	1	9	1	9
15		H8	H8	8	268.99	9.71	203436	102.51	3621.15	2444.91	3150	247941		1	10	1	10	1	10
16		H9	H9	9	103.31	5.19	97979.5	95.31	1764.12	3726.41	1344	102693		1	11	1	11	1	11
17		H10	H10	10	78.13	6.41	73829.4	100	1471	8526.28	1470	90554.9		1	12	1	12	1	12
18		H11	H11	11	70.71	4.22	67772.7	101.42	1717.07	6038.82	1152	79826.5		1	13	1	13	1	13
19		H12	H12	12	53.92	4.28	62336.3	111	1146.94	4545.25	1000	94764.8		1	14	1	14	1	14
20		H13	H13	13	66.49	4.11	47698.1	89.67	1322.01	5429.83	1094	40691.1		1	15	1	15	1	15
21		H14	H14	14	59.19	3.58	53447.6	105.19	805.054	2677.65	863	45541.5		1	16	1	16	1	16
22		H15	H15	15	57.85	4.84	59264.5	80.85	1283.89	208.154	1483	60167		1	17	1	17	1	17
23		H16	H16	16	56.74	3.7	47923.5	95.54	1040.01	3173.22	940	41164.3		1	18	1	18	1	18
24		H17	H17	17	56.78	4.85	49733.7	85.25	1088.98	777.489	1200	48696.5		1	19	1	19	1	19
25		H18	H18	18	66	3.52	42856.9	91.36	1156.11	2181.2	888	36111.3		1	20	1	20	1	20
26		H19	H19	19	64.58	4.65	43750.3	96.26	975.046	1676.41	1015	36638.7		1	21	1	21	1	21
27		H20	H20	20	56.52	3.04	34009	94.47	852.998	2934.11	842	39550		1	22	1	22	1	22
28		H21	H21	21	46.55	3.2	40029.7	97.04	634.988	2532.58	730	33788.9		1	23	1	23	1	23
29		H22	H22	22	48.95	3.86	40630.6	113.91	551.971	6496.28	950	86780.4		1	24	1	24	1	24
30		H23	H23	23	43.46	2.81	39815.8	86.09	1023.81	9245.23	680	27331		1	25	1	25	1	25
31		H24	H24	24	43.39	2.51	37847.4	95.39	1090.07	8642.53	630	59715		0.985	1	1	26	0.999	1
32		H25	H25	25	34.26	3.61	30700.9	117.13	855.894	6176.99	731	36208.2		0.979	2	1	27	0.997	2
33		H26	H26	26	46.92	3.53	37553.3	105.54	1093.89	2723.17	700	43595.7		0.971	3	1	28	0.997	3
34		H27	H27	27	49.93	3.46	31148.7	90.21	821	5705.55	906	21282.3		0.964	4	1	29	0.996	4
35		H28	H28	28	46.58	3.76	34613.3	90.54	1036.95	2189.71	897	23746.8		0.957	5	1	30	0.995	5
36		H29	H29	29	60.95	3.41	34359.5	98.91	826.942	7557.66	650	21611.1		0.955	6	0.985	1	0.995	6
37		H30	H30	30	47.84	3.22	32564.3	98.41	441.012	338.918	698	38920		0.95	7	0.975	2	0.995	7
38		H31	H31	31	58.19	3.81	32146.6	91.62	929.092	2378.91	900	22906.2		0.948	8	0.965	3	0.994	8
39		H32	H32	32	52	2.93	33174.2	90.79	814.09	2431.79	735	25742.4		0.94	9	0.965	4	0.994	9
40		H33	H33	33	23.3	1.83	24047.5	84.97	546.038	5462.04	465	27215.4		0.94	10	0.962	5	0.994	10
41		H34	H34	34	41.65	2.86	27502.4	88.95	899.064	1277.85	700	32504.9		0.938	11	0.961	6	0.994	11
42		H35	H35	35	65.71	2.13	29578.9	96.56	848.019	1226.68	411	14112.7		0.932	12	0.96	7	0.993	12
43		H36	H36	36	52.27	3.3	29598.4	91.36	798.446	709.217	629	24939.7		0.93	13	0.954	8	0.993	13
44		H37	H37	37	54.84	2.67	29770.8	85.38	629.936	2926.43	729	30353.6		0.929	14	0.953	9	0.992	14
45		H38	H38	38	32.27	3.02	26187.3	92.07	649.004	1841.91	625	24360.3		0.924	15	0.948	10	0.99	15
46		H39	H39	39	52.03	2.38	26140.3	97.46	735.931	1058.04	795	21035.1		0.918	16	0.946	11	0.989	16
47		H40	H40	40	27.46	2.27	22051.5	74.74	764.086	1425.1	670	37261.8		0.91	17	0.94	12	0.989	17
48		H41	H41	41	33.77	2.05	18965.5	99.47	669.924	2277.25	525	16209.9		0.906	18	0.93	13	0.988	18
49		H42	H42	42	23.3	1.83	24047.5	84.97	546.038	5462.04	465	27215.4		0.906	19	0.922	14	0.986	19
50		H43	H43	43	32.62	2.45	17542.7	89.42	309.01	2143.86	450	15069.8		0.904	20	0.915	15	0.985	20
51		H44	H44	44	27.4	1.95	15094	76.13	426.988	1873.12	399	27604.3		0.877	21	0.911	16	0.985	21
53		H45	H46	45	14.53	0.54	6879.57	84.45	377.998	3742.17	203	15007.8		0.877	22	0.91	17	0.985	22
54		H46	H47	46	15.99	1.11	9912.96	79.86	447.942	4670.37	319	12102.3		0.873	23	0.907	18	0.984	23
55		H47	H48	47	24.42	0.86	10046.1	74.43	174.989	936.889	283	7917.81		0.872	24	0.904	19	0.983	24
57		H48	H50	48	12.38	1.05	5557.69	49.8	138.011	3238.21	320	7165.67		0.863	25	0.894	20	0.983	25
58		H49	H51	49	39.94	3.91	38986.8	98.29	1152.09	2711.13	850	53560.7		0.861	26	0.891	21	0.982	26
59		H50	H52	50	41.56	2.65	32359	91.37	921.12	3687.71	710	45232		0.846	27	0.888	22	0.98	27
60		H51	H53	51	56.13	3.55	33640.2	91.85	781.966	3052.75	1070	19710.7		0.845	28	0.888	23	0.979	28
61		H52	H54	52	42.24	2.35	27533.9	90.6	788.936	1912.53	730	24791.9		0.834	29	0.882	24	0.974	29
62		H53	H55	53	31.35	2.8	24338.5	75.23	709.992	950.885	1300	48618.7		0.829	30	0.878	25	0.974	30
63		H54	H56	54	44.15	1.43	19356.4	97.92	580.055	931.188	400	19611.4		0.827	31	0.877	26	0.969	31
64		H55	H57	55	23.88	1.58	16976.9	91.37	483.26	4855.55	670	23730.7		0.824	32	0.867	27	0.968	32
65		H56	H58	56	16.13	2.3	16317.2	93.13	369.001	1184.94	495	9481.8		0.808	33	0.863	28	0.967	33
66		H57	H59	57	37.68	1.01	13227.3	103.55	479.944	2545.73	299	5100.75		0.805	34	0.849	29	0.966	34
67		H58	H60	58	24.3	1.28	11878.7	119.45	446.065	1555.77	251	7860.96		0.801	35	0.833	30	0.965	35
68		H59	H61	59	27.01	0.67	15902.8	98.1	349.974	1916.84	370	9906.45		0.793	1	0.825	31	0.964	36
69		H60	H62	60	28.27	1.87	15213.5	99.66	447.983	2651.24	467	6168.06		0.787	2	0.824	32	0.964	37
70		H61	H63	61	20.16	1.42	12142.6	95.93	192.009	2730.65	458	1453.79		0.786	3	0.824	33	0.964	38
71		H62	H64	62	22.31	1.39	13403.5	93.86	513.938	2855.05	355	11210.7		0.782	4	0.818	34	0.963	39
72		H63	H65	63	28.24	1.63	15164.4	94.38	489.965	1038.58	480	11974.4		0.782	5	0.813	35	0.962	40
73		H64	H66	64	13.83	1.16	8680.11	96.68	363.033	560.923	400	8342.25		0.78	6	0.807	36	0.961	41
74		H65	H67	65	17.27	1.52	9454.94	93.21	335.044	1350.77	375	4991.79		0.779	7	0.799	1	0.956	42
75		H66	H68	66	15.94	1.11	9230.8	100	295.008	902.879	260	12106		0.775	8	0.798	2	0.956	43
76		H67	H69	67	19.68	1.38	12756.2	90.2	332.973	2066.2	400	13906.2		0.764	9	0.785	3	0.955	44
77		H68	H70	68	17.22	1.26	9039.08	87.16	373.053	1349.57	412	9963.71		0.758	10	0.775	4	0.952	45
78		H69	H71	69	19.62	1.42	10657.1	80.87	573.887	1531.61	672	18229.7		0.752	11	0.771	5	0.951	46
79		H70	H72	70	13.54	1.69	11023.5	109.87	185.989	999.103	509	10841.4		0.747	12	0.767	6	0.95	47
80		H71	H73	71	20.21	1.47	11731.4	85.03	262.977	736.878	470	23927		0.743	13	0.75	7	0.941	48
81		H72	H74	72	27.02	0.82	11687	97.38	436.08	1137.69	368	9673.03		0.731	14	0.747	8	0.941	49
82		H73	H75	73	14.76	1.39	11975.2	94.03	458.997	357.665	519	9550.39		0.699	15	0.733	9	0.941	50
83		H74	H76	74	22.98	1.46	10175.5	99.92	342.958	363.718	344	6358.13		0.688	16	0.711	10	0.94	51
84		H75	H77	75	20.1	1.36	10299.6	98.17	167.992	182.395	300	10303.7		0.683	17	0.702	11	0.93	52
85		H76	H78	76	9.76	1.09	7632.78	78.75	312.947	110.727	423	4765.42		0.676	18	0.701	12	0.917	53
86		H77	H79	77	18.79	0.84	7080.75	95.98	365.93	608.227	185	9169.58		0.669	19	0.69	13	0.916	54
87		H78	H80	78	18.56	0.18	5679.72	54.48	192.012	1045.86	105	1847.54		0.642	20	0.687	14	0.897	55
88		H79	H81	79	10.09	0.45	4513.56	71.71	207.044	2669.25	140	3385		0.64	21	0.677	15	0.858	56
89		H80	H82	80	11.85	0.58	3237.73	84.09	103.014	986.86	185	1465.1		0.595	1	0.674	16	0.849	57
90		H81	H83	81	4.66	0.64	2823.74	60.69	107	283.354	170	3387.81		0.581	2	0.67	17	0.782	1
91		H82	H84	82	4.74	0.66	3858.46	85.8	159.969	386.723	230	4115.25		0.503	3	0.646	18	0.752	2
93		H83	H86	83	7.5	0.34	2155.24	90.78	131.98	398.072	95	2770.59
94		H84	H87	84	3.58	0.36	1659.26	49.87	44.0005	451.509	100	1077.93
Mean					45.1164	2.64226	37089.9	91.921	811.709	3094.3	712.25	37595.9
Maximum					306.35	12.83	430008	126.28	5840.91	15762.4	3439	379865
Minimum					3.58	0.18	1659.26	49.8	44.0005	110.727	95	1077.93
SD					47.4986	2.00174	56165.4	13.2484	813.251	2975.62	559.166	55094.4
序号	年份	单位名称	产出						投入					1	1	1	1	1	1
					门（急）诊人次（万人）	出院人次数（万人次）	业务收入 （万元）	病床使用率（%）	在职职工人数（人）	财政补助收入（万元）	实际开放床位（张）	固定资产 (万元）		1	2	1	2	1	2
1	2016	H1	H1	1	325.74	14.06	475900	98.16	6266.8	12040.3	3585	480077		1	3	1	3	1	3
2		H2	H2	2	127.08	6.36	191191	113.74	2652.11	6347.53	1404	162979		1	4	1	4	1	4
3		H3	H3	3	218.42	6.85	184735	102.53	2860.12	9809.43	2196	210668		1	5	1	5	1	5
5		H4	H4	4	95.49	4.38	119780	100.36	2403.77	12576.9	1608	111103		1	6	1	6	1	6
7		H5	H5	5	65.38	4.13	83382.4	118.24	1905.88	3218.56	975	98247.2		1	7	1	7	1	7
9		H6	H6	6	28.56	2.08	53138.6	76.09	1516.08	5552.98	920	41427.2		1	8	1	8	1	8
14		H7	H7	7	14.37	1.47	16114.4	83.58	599.941	2188.34	559	27220.3		1	9	1	9	1	9
15		H8	H8	8	282.86	10.3	216505	102.52	3796.33	2426.1	3150	288981		1	10	1	10	1	10
16		H9	H9	9	126.76	5.51	109687	98.07	1815.12	3557.05	1358	122474		1	11	1	11	1	11
17		H10	H10	10	84.73	6.67	77692.1	99.95	1505.08	16541.3	1528	92922		1	12	1	12	1	12
18		H11	H11	11	73.1	4.22	68873.6	89.52	1727.02	3514.54	1200	83554.1		1	13	1	13	1	13
19		H12	H12	12	58.25	4.74	69687.6	99.97	1221.95	1532.35	1204	127144		1	14	1	14	1	14
20		H13	H13	13	66.96	4.73	62781.5	95.15	1363.93	5607.93	1165	44563.8		1	15	1	15	1	15
21		H14	H14	14	61.91	3.79	56871.9	99.1	1183.11	7531.36	950	45175.9		1	16	1	16	1	16
22		H15	H15	15	52.67	4.87	61723	71.72	1347.08	479.102	1483	69289.4		1	17	1	17	1	17
23		H16	H16	16	55.23	3.73	52793.5	106.95	1100.09	9279.51	860	44308.4		1	18	1	18	1	18
24		H17	H17	17	63.67	5.32	59010.1	99.83	1172	1552.56	1200	78680.2		1	19	1	19	1	19
25		H18	H18	18	73.07	4.82	57827.6	92.22	1183.05	2166.7	1212	89976.1		1	20	1	20	1	20
26		H19	H19	19	73.04	5.94	53397.5	99.8	1070.09	2527.79	1195	41577.1		1	21	1	21	1	21
27		H20	H20	20	74.24	4.95	50845	96.27	1340.14	2542.11	1508	77602.3		1	22	1	22	1	22
28		H21	H21	21	49.36	3.36	42849.8	90.22	1248.18	7938.21	800	44284.7		1	23	1	23	1	23
29		H22	H22	22	47.15	4.25	47427.1	93.84	1161.86	2638.61	1247	106125		1	24	1	24	1	24
30		H23	H23	23	45.12	3.42	33936.2	94.29	1032.12	13047.9	733	24449.7		1	25	1	25	1	25
31		H24	H24	24	45.83	2.6	38497.3	82.75	1139.99	7164.52	720	59593.4		1	26	1	26	1	26
32		H25	H25	25	38.21	3.74	33845.5	95.4	859.024	11282.2	854	38778.1		0.999	1	1	27	0.999	1
33		H26	H26	26	49.82	3.86	43818.6	99.65	1180.14	1175.19	830	44395.7		0.996	2	1	28	0.999	2
34		H27	H27	27	53.13	3.6	35727.9	87.6	888.974	5125.11	938	23599.9		0.993	3	1	29	0.999	3
35		H28	H28	28	57.8	3.85	37961.2	91.49	1100.01	2065.34	894	26520.4		0.988	4	0.999	1	0.999	4
36		H29	H29	29	56.33	3.21	34937.1	95.91	863.071	4077.09	670	22761.8		0.986	5	0.997	2	0.997	5
37		H30	H30	30	53.92	3.63	37999.7	99.27	1035.13	994.331	755	55906.6		0.984	6	0.994	3	0.997	6
38		H31	H31	31	61.01	3.93	34655.1	96.55	969.101	3103.91	900	22077.5		0.948	7	0.987	4	0.996	7
39		H32	H32	32	52.79	3.17	35093.4	90.54	869.94	1466.1	719	24715.4		0.944	8	0.982	5	0.995	8
40		H33	H33	33	37.78	2.91	28578	95.12	731.083	7108.85	600	56883		0.938	9	0.967	6	0.995	9
41		H34	H34	34	42.69	3.12	32892.9	98.43	914.964	1804.34	700	33329.6		0.937	10	0.959	7	0.995	10
42		H35	H35	35	71.14	2.23	32162.5	97.8	878.998	2332.16	415	16580.3		0.934	11	0.949	8	0.995	11
43		H36	H36	36	38.4	2.78	30778.1	67.8	812.946	811.849	707	18957.9		0.927	12	0.94	9	0.995	12
44		H37	H37	37	49.27	2.62	28531.6	77.4	643.039	2081.75	729	27588.1		0.924	13	0.939	10	0.995	13
45		H38	H38	38	35.38	3.18	28689.8	96.61	677.924	1660.18	622	24305.1		0.919	14	0.937	11	0.994	14
46		H39	H39	39	55.11	2.53	28224.5	106.27	818.101	914.996	700	25672.6		0.907	15	0.936	12	0.994	15
47		H40	H40	40	31.82	2.7	27180.4	77.09	830.95	1704.2	765	41484.1		0.903	16	0.931	13	0.992	16
48		H41	H41	41	41.92	2.76	24661.8	94.05	692.943	2424.15	605	19354.8		0.896	17	0.924	14	0.992	17
49		H42	H42	42	26.7	2.19	21603.5	86.61	573.95	2777	463	26028.3		0.895	18	0.91	15	0.992	18
50		H43	H43	43	34.5	2.63	20899.3	93.44	363.973	2278.31	450	16202.3		0.894	19	0.909	16	0.99	19
51		H44	H44	44	27.62	2.29	16759.4	78.84	451.006	3659.09	399	27546.6		0.888	20	0.904	17	0.99	20
53		H45	H46	45	20.61	0.76	8790.01	71.97	416.983	4315.48	238	19859.9		0.888	21	0.9	18	0.99	21
54		H46	H47	46	15.58	1.22	10843.5	99.75	430.983	1595.14	281	11999		0.888	22	0.897	19	0.99	22
55		H47	H48	47	24.85	0.9	10709.9	71.8	387.057	1380.82	278	7824.28		0.888	23	0.897	20	0.99	23
57		H48	H50	48	15.79	1.27	7484.8	56.8	310.96	1644.17	320	6532.95		0.886	24	0.896	21	0.988	24
58		H49	H51	49	45.18	4.66	45162.5	95.97	1208.85	2225.93	1000	56424.9		0.88	25	0.892	22	0.988	25
59		H50	H52	50	45.33	2.88	37271.5	97.84	989.948	3287.6	710	58723.1		0.879	26	0.889	23	0.987	26
60		H51	H53	51	51.68	2.99	33757.4	73.73	783.052	166.223	1070	20109.2		0.876	27	0.889	24	0.986	27
61		H52	H54	52	42.81	2.49	29786	96.93	803.941	2738.83	732	28419.1		0.869	28	0.886	25	0.986	28
62		H53	H55	53	33.01	3.21	28774.3	95.6	731.984	991.197	1100	55292.6		0.849	29	0.884	26	0.985	29
63		H54	H56	54	48.67	1.79	22117.6	99.83	605.961	979.294	462	20310		0.846	30	0.882	27	0.985	30
64		H55	H57	55	26.1	1.9	20839.4	91.22	502.034	2192.69	665	20820.7		0.838	31	0.88	28	0.981	31
65		H56	H58	56	19.96	2.36	18178.5	95.41	403.967	4233.67	495	8470.1		0.833	32	0.876	29	0.975	32
66		H57	H59	57	34.97	1.07	13465.9	93.07	513.967	6331.32	330	6114.76		0.83	33	0.874	30	0.975	33
67		H58	H60	58	31.73	1.84	16841	96.84	506.039	2532.15	453	14840.5		0.829	34	0.873	31	0.97	34
68		H59	H61	59	29.01	0.85	16478.8	93.92	419.948	2468.58	472	8433.34		0.829	35	0.871	32	0.969	35
69		H60	H62	60	29.07	1.96	16581.4	99.29	492.03	1961.92	475	15799.4		0.825	36	0.856	33	0.969	36
70		H61	H63	61	22.63	1.54	15665.9	91.98	370.003	1598.74	496	9672.72		0.817	37	0.85	34	0.968	37
71		H62	H64	62	22.57	1.59	15316.9	98.82	581.95	1395.68	355	12095.8		0.816	38	0.841	35	0.968	38
72		H63	H65	63	21.76	1.55	15294.6	78.74	472.932	1315.47	480	11815.1		0.812	39	0.839	36	0.961	39
73		H64	H66	64	15.81	1.23	9399.18	97.24	372.983	6004.07	400	10337.9		0.811	40	0.838	37	0.956	40
74		H65	H67	65	21.69	2.08	13533.4	90.32	352.984	1400.79	480	9305.14		0.8	41	0.837	38	0.955	41
75		H66	H68	66	16.5	1.07	9829.53	99.06	312.049	5077.07	240	13526.3		0.792	1	0.833	39	0.955	42
76		H67	H69	67	19.8	1.35	14369.7	85.97	334.023	134.892	400	14929.5		0.78	2	0.833	40	0.953	43
77		H68	H70	68	18.63	1.35	10274.7	88.83	389.931	4116.71	413	11242.7		0.779	3	0.825	41	0.952	44
78		H69	H71	69	23.08	1.63	12683	99.87	622.94	1622.97	462	24158.2		0.777	4	0.811	42	0.951	45
79		H70	H72	70	15.95	1.98	13360.3	91.85	185.998	584.301	520	12541.3		0.771	5	0.803	43	0.949	46
80		H71	H73	71	20.92	1.48	12360.5	84.36	259.021	1145.34	500	21970.3		0.769	6	0.802	44	0.947	47
81		H72	H74	72	21.76	0.83	11946.7	96.17	457.027	1051.57	380	10236.2		0.767	7	0.799	1	0.936	48
82		H73	H75	73	15.06	1.42	12129.6	80.54	471.967	646.49	519	9856.62		0.761	8	0.793	2	0.935	49
83		H74	H76	74	17.84	1.6	12350.4	88.35	399.043	329.778	400	7369.4		0.747	9	0.783	3	0.935	50
84		H75	H77	75	21	1.51	11849.1	98.16	340.982	550.535	370	11336.7		0.739	10	0.776	4	0.931	51
85		H76	H78	76	11.39	1.1	8343.79	88.54	326.951	350.36	360	5970.94		0.739	11	0.772	5	0.914	52
86		H77	H79	77	18.48	0.85	7612.43	94.77	364.057	344.529	200	8809.66		0.691	12	0.75	6	0.907	53
87		H78	H80	78	17.63	0.18	5488.22	50.58	198.993	1437.89	105	2137.91		0.69	13	0.743	7	0.895	54
88		H79	H81	79	10.11	0.45	5053.45	70.78	204.015	733.819	140	4561.7		0.689	14	0.713	8	0.877	55
89		H80	H82	80	13.05	0.7	4087.18	87	109.989	1132.78	180	1636.84		0.681	15	0.712	9	0.861	56
90		H81	H83	81	5.97	0.76	3716.92	83.42	148.025	635.421	170	3620.61		0.494	1	0.705	10	0.698	1
91		H82	H84	82	4.55	0.63	3828.37	82.01	167.985	381.398	230	3765.86		0.492	2	0.703	11	0.659	2
93		H83	H86	83	7.86	0.39	2437.23	63.87	132.028	598.338	150	2810.78
94		H84	H87	84	3.6	0.3	1950.17	75.82	106.976	475.993	100	1638.94
Mean					47.9324	2.89524	41304.9	90.8067	904.258	3246.88	757.214	44648
Maximum					325.74	14.06	475900	118.24	6266.8	16541.3	3585	480077
Minimum					3.6	0.18	1950.17	50.58	106.976	134.892	100	1636.84
SD					51.117	2.16685	61788.3	11.6722	870.626	3316.84	577.445	67226.4
