# Supplementary material for: A four-stage DEA-based efficiency evaluation of public hospitals in China after the implementation of new medical reforms
Source: PLoS One. 2018 Oct 3;13(10):e0203780. doi: 10.1371/journal.pone.0203780 (PMC6169866; doi:10.1371/journal.pone.0203780)
Supplement: S2 Table — (CSV) [file pone.0203780.s002.csv]

## Sheet: 2010年二阶段
		年末在职职工人数（人）	政府财政投入（万元）	实际开放床位床（张）	固定资产（万元）	人均GDP(元)	常住人口（万人）	人口密度 (人/平方公里)	医院密度（个/万人）	地区卫生机构床位数（张）	地区卫生技术人员（人）	地区执业（助理）医师（人）	地区注册护士（人）		地区生产总值 （万元）	人均GDP	地区县面积（平方公里）	人口密度	医院总数	医院密度
重庆医科大学附属第一医院	1	0	0	0	0	87768.1	63.01	27395.7	0.33328	8112	10555	4047	4525		5530269	87768.1	23	27395.7	21	0.33328
重庆医科大学附属第二医院	2	0	0	0	0	87768.1	63.01	27395.7	0.33328	8112	10555	4047	4525		5530269	87768.1	23	27395.7	21	0.33328
重庆市中医院	3	6.168	530.814	4433.66	0	87768.1	63.01	27395.7	0.33328	8112	10555	4047	4525		5530269	87768.1	23	27395.7	21	0.33328
重庆市人民医院	4	0	373.753	995.313	0	87768.1	63.01	27395.7	0.33328	8112	10555	4047	4525		5530269	87768.1	23	27395.7	21	0.33328
重庆医科大学附属永川医院	5	0	64.417	590.68	0	29280.6	102.47	648.955	0.400117	4345	3721	1424	1434		3000382	29280.6	1579	648.955	41	0.400117
重庆市第四人民医院	6	0	206.009	1274.07	0	87768.1	63.01	27395.7	0.33328	8112	10555	4047	4525		5530269	87768.1	23	27395.7	21	0.33328
重庆市第十三人民医院	7	0	27.189	64.344	0	54369.7	108.44	2516.01	0.442641	4594	5796	2450	2200		5895846	54369.7	431	2516.01	48	0.442641
重庆市三峡中心医院	8	0	0	0	0	31996.1	156.31	452.679	0.44143	5694	7236	2984	2815		5001318	31996.1	3453	452.679	69	0.44143
涪陵中心医院	9	0	0	874.357	17.651	40731.8	106.67	362.7	0.524984	4206	4294	1875	1412		4344866	40731.8	2941	362.7	56	0.524984
开州区人民医院	10	0	0	1313.58	0	12865.7	116.03	292.709	0.344738	3446	3088	1411	1007		1492810	12865.7	3964	292.709	40	0.344738
第九人民医院	11	0	0	0	0	34152.4	68.04	905.992	0.485009	3172	4203	1841	1478		2323726	34152.4	751	905.992	33	0.485009
江津区中心医院	12	0	0	1550.18	223.386	24572	123.31	383.427	0.291947	4369	3348	1500	1009		3029969	24572	3216	383.427	36	0.291947
合川区人民医院	13	0	0	0	31.456	18908.9	129.3	551.857	0.317092	3422	3560	1410	1109		2444920	18908.9	2343	551.857	41	0.317092
长寿区人民医院	14	0	23.329	2579.61	0	29693.7	77	541.872	0.584416	2981	2337	1091	985		2286417	29693.7	1421	541.872	45	0.584416
大足区人民医院	15	0	0	0	0	21604.1	67.12	468.061	0.610846	2356	1667	681	382		1450067	21604.1	1434	468.061	41	0.610846
壁山区人民医院	16	0	20.31	0	0	26067.8	58.6	640.437	0.375427	1660	1789	806	569		1527576	26067.8	915	640.437	22	0.375427
垫江县人民医院	17	0	0	0	0	16163.3	70.45	464.403	0.411639	2529	2134	960	657		1138705	16163.3	1517	464.403	29	0.411639
铜梁区人民医院	18	0	31.147	1655.89	0	25026.6	60.01	447.502	0.516581	2127	2359	1017	747		1501846	25026.6	1341	447.502	31	0.516581
巴南区人民医院	19	0	0	0	0	33603.8	91.87	503.95	0.315663	3393	3578	1423	1448		3087180	33603.8	1823	503.95	29	0.315663
九龙坡区人民医院	20	0	51.484	99.01	0	54369.7	108.44	2516.01	0.442641	4594	5796	2450	2200		5895846	54369.7	431	2516.01	48	0.442641
綦江区人民医院	21	27.242	99.118	661.886	0	20883.7	80.1	291.591	0.486891	2783	2790	999	1059		1672786	20883.7	2747	291.591	39	0.486891
南川区人民医院	22	0	0	62.125	24.023	26866.3	53.43	206.373	0.804791	2449	1750	721	711		1435465	26866.3	2589	206.373	43	0.804791
石柱土家族自治县人民医院	23	0	200.984	711.29	0	15613.5	41.51	137.724	0.81908	1346	1241	504	396		648118	15613.5	3014	137.724	34	0.81908
第五人民医院	24	0	19.312	2323.96	0	46238.5	75.96	2899.24	0.394945	2321	3505	1461	1269		3512280	46238.5	262	2899.24	30	0.394945
奉节县人民医院	25	0	0	0	0	12341.6	83.43	203.587	0.623277	2276	1754	823	422		1029661	12341.6	4098	203.587	52	0.623277
黔江中心医院	26	0	257.012	3351	0	22500.4	44.5	186.192	0.696629	2132	2024	723	761		1001270	22500.4	2390	186.192	31	0.696629
忠县人民医院	27	0	127.713	17.24	0	14561	75.14	343.576	0.665425	2463	2125	901	650		1094111	14561	2187	343.576	50	0.665425
梁平区人民医院	28	0	0	0	0	16161	68.75	364.142	0.538182	1928	1882	810	636		1111066	16161	1888	364.142	37	0.538182
渝北区人民医院	29	0	123.574	414.836	0	42636.8	134.54	923.404	0.312175	3270	4011	1630	1299		5736350	42636.8	1457	923.404	42	0.312175
荣昌区人民医院	30	0	46.41	34.393	0	24187.4	66.13	614.02	0.302435	2201	2214	944	663		1599511	24187.4	1077	614.02	20	0.302435
云阳县人民医院	31	0	0	0	0	9394.64	91.29	251.073	0.744879	2906	2470	1305	578		857637	9394.64	3636	251.073	68	0.744879
红十字会医院（江北区人民医院）	32	0	0	316.531	0.933	53034.5	73.8	3339.37	0.365854	3966	4330	1760	1578		3913947	53034.5	221	3339.37	27	0.365854
秀山土家族苗族自治县人民医院	33	0	181.187	0	0	15133.2	50.16	204.484	0.697767	1102	1203	385	310		759080	15133.2	2453	204.484	35	0.697767
丰都县人民医院	34	0	0	0	0	11879	64.92	223.939	0.539125	1970	1628	627	565		771182	11879	2899	223.939	35	0.539125
沙坪坝区人民医院	35	0	0	0	0	41954.1	100	2525.25	0.32	3779	4460	1831	1739		4195406	41954.1	396	2525.25	32	0.32
潼南区人民医院	36	0	292.121	0	26.784	18248.2	64	403.785	0.453125	1521	1516	730	492		1167882	18248.2	1585	403.785	29	0.453125
永川区人民医院	37	0	66.034	0	0	29280.6	102.47	648.955	0.400117	4345	3721	1424	1434		3000382	29280.6	1579	648.955	41	0.400117
酉阳土家族苗族自治县人民医院	38	0	112.454	0	0	10060.8	57.81	111.861	0.70922	1492	1096	495	254		581616	10060.8	5168	111.861	41	0.70922
万州区人民医院	39	0	34.938	609.264	0	31996.1	156.31	452.679	0.44143	5694	7236	2984	2815		5001318	31996.1	3453	452.679	69	0.44143
巫山县人民医院	40	0	98.513	1072.21	0	10160.8	49.51	167.547	0.545344	1021	1201	450	369		503060	10160.8	2955	167.547	27	0.545344
第七人民医院	41	0	27.979	64.311	0	33603.8	91.87	503.95	0.315663	3393	3578	1423	1448		3087180	33603.8	1823	503.95	29	0.315663
彭水苗族土家族自治县人民医院	42	0	67.602	241.211	0	12179.1	54.51	139.877	0.788846	1138	1145	498	320		663882	12179.1	3897	139.877	43	0.788846
巫溪县人民医院	43	0	49.16	0	0	9079.01	41.41	103.138	1.44893	836	1097	498	214		375962	9079.01	4015	103.138	60	1.44893
武隆县人民医院	44	0	0	0	0	20631.2	35.1	121.369	0.854701	926	797	363	201		724155	20631.2	2892	121.369	30	0.854701
南岸区人民医院	45	0	0	1049.03	22.746	57199.4	75.96	2899.24	0.394945	2321	3505	1461	1269		4344866	57199.4	262	2899.24	30	0.394945
涪陵区人民医院	46	0	36.031	202.25	0	32926.6	106.67	362.7	0.524984	4206	4294	1875	1412		3512280	32926.6	2941	362.7	56	0.524984
大渡口区人民医院	47	0	0	0	0	58875	30.1	2922.33	0.531561	1092	1457	640	546		1772136	58875	103	2922.33	16	0.531561
城口县人民医院	48	0	0	0	0	12956.7	19.3	58.6804	1.34715	669	549	217	77		250064	12956.7	3289	58.6804	26	1.34715
垫江县中医院	49	0	0	0	0	16163.3	70.45	464.403	0.411639	2529	2134	960	657		1138705	16163.3	1517	464.403	29	0.411639
北碚区中医院	50	0	29.803	938.12	0	34152.4	68.04	905.992	0.485009	3172	1203	1841	1478		2323726	34152.4	751	905.992	33	0.485009
永川区中医院	51	0	0	1719.31	82.938	29280.6	102.47	648.955	0.400117	4345	3721	1424	1434		3000382	29280.6	1579	648.955	41	0.400117
铜梁区中医院	52	0	0	0	0	25026.6	60.01	447.502	0.516581	2127	2359	1017	747		1501846	25026.6	1341	447.502	31	0.516581
江津区中医院	53	0	0	1221.12	65.144	24572	123.31	383.427	0.291947	4369	3348	1500	1009		3029969	24572	3216	383.427	36	0.291947
九龙坡区中医院	54	0	12.446	0	0	54369.7	108.44	2516.01	0.442641	4594	5796	2450	2200		5895846	54369.7	431	2516.01	48	0.442641
渝北区中医院	55	0	0	0	19.172	42636.8	134.54	923.404	0.312175	3270	4011	1630	1299		5736350	42636.8	1457	923.404	42	0.312175
大足区中医院	56	0	0	0	0	21604.1	67.12	468.061	0.610846	2356	1667	681	382		1450067	21604.1	1434	468.061	41	0.610846
江北区中医院	57	27.227	81.27	0	0	53034.5	73.8	3339.37	0.365854	3966	4330	1760	1578		3913947	53034.5	221	3339.37	27	0.365854
云阳县中医院	58	0	0	0	0	9394.64	91.29	251.073	0.744879	2906	2470	1306	578		857637	9394.64	3636	251.073	68	0.744879
中医骨科医院	59	0	80.556	719.617	0	87768.1	63.01	27395.7	0.33328	8112	10555	4047	4525		5530269	87768.1	23	27395.7	21	0.33328
巴南区中医院	60	0	0	0	0	33603.8	91.87	503.95	0.315663	3393	3578	1423	1448		3087180	33603.8	1823	503.95	29	0.315663
长寿区中医院	61	0	0	470.718	0	29693.7	77	541.872	0.584416	2981	3737	1091	985		2286417	29693.7	1421	541.872	45	0.584416
綦江区中医院	62	0	121.077	3.617	0	20883.7	80.1	291.591	0.486891	2783	2790	999	1059		1672786	20883.7	2747	291.591	39	0.486891
合川区中医院	63	0	29.746	287.269	0	18908.9	129.3	551.857	0.317092	3422	3560	1410	1109		2444920	18908.9	2343	551.857	41	0.317092
奉节县中医院	64	0	51.367	0	0	12341.6	83.43	203.587	0.623277	2276	1754	823	422		1029661	12341.6	4098	203.587	52	0.623277
石柱土家族自治县中医院	65	0	0	0	79.307	15613.5	41.51	137.724	0.81908	1346	1241	604	396		648118	15613.5	3014	137.724	34	0.81908
彭水苗族土家族自治县中医院	66	0	0	0	0	12179.1	54.51	139.877	0.788846	1138	1145	498	320		663882	12179.1	3897	139.877	43	0.788846
壁山区中医院	67	0	25.242	0	0	26067.8	58.6	640.437	0.375427	1660	1789	806	569		1527576	26067.8	915	640.437	22	0.375427
忠县中医医院	68	0	0	0	0	14561	75.14	343.576	0.665425	2463	2125	901	650		1094111	14561	2187	343.576	50	0.665425
涪陵区中医院	69	0	8.61	1268.97	0	40731.8	106.67	362.7	0.524984	4206	4294	1875	1412		4344866	40731.8	2941	362.7	56	0.524984
丰都县中医院	70	0	0	0	0	11879	64.92	223.939	0.539125	1970	1628	627	565		771182	11879	2899	223.939	35	0.539125
开州区中医院	71	0	0	47.617	21.577	12865.7	116.03	292.709	0.344738	3446	3088	1411	1007		1492810	12865.7	3964	292.709	40	0.344738
万州区中医院	72	0	28.091	0	0	31996.1	156.31	452.679	0.44143	5694	7236	2984	2815		5001318	31996.1	3453	452.679	69	0.44143
梁平区中医医院	73	0	0	0	0	16161	68.75	364.142	0.538182	1928	1882	810	636		1111066	16161	1888	364.142	37	0.538182
潼南区中医院	74	0	0	0	0	18248.2	64	403.785	0.453125	1521	1516	730	492		1167882	18248.2	1585	403.785	29	0.453125
荣昌区中医院	75	0	0	873.559	20.969	24187.4	66.13	614.02	0.302435	2201	2214	944	663		1599511	24187.4	1077	614.02	20	0.302435
黔江区中医院	76	0	0	0	0	22500.4	44.5	186.192	0.696629	2132	2024	723	761		1001270	22500.4	2390	186.192	31	0.696629
巫山县中医院	77	0	0	0	0	10160.8	49.51	167.547	0.545344	1021	1201	450	369		503060	10160.8	2955	167.547	27	0.545344
沙坪坝区中医院	78	0	0	0	0	41954.1	100	2525.25	0.32	3779	4460	1831	1739		4195406	41954.1	396	2525.25	32	0.32
秀山土家族苗族自治区人民医院	79	0	0	0	0	15133.2	50.16	204.484	0.697767	1102	1203	385	310		759080	15133.2	2453	204.484	35	0.697767
南川区中医医院	80	0	0	0	0	26866.3	53.43	206.373	0.804791	2449	1750	721	711		1435465	26866.3	2589	206.373	43	0.804791
巫溪县中医医院	81	0	0	0	0	9079.01	41.41	103.138	1.44893	836	1097	498	214		375962	9079.01	4015	103.138	60	1.44893
酉阳土家族苗族自治县中医院	82	0	0	0	0	10060.8	57.81	111.861	0.70922	1492	1096	495	254		581616	10060.8	5168	111.861	41	0.70922
武隆县中医院	83	0	0	0	0	20631.2	35.1	121.369	0.854701	926	797	363	201		724155	20631.2	2892	121.369	30	0.854701
城口县中医院	84	0	0	0	0	12956.7	19.3	58.6804	1.34715	669	549	217	77		250064	12956.7	3289	58.6804	26	1.34715
	人口密度＝常住人口（人）/平方公里 医院密度＝医院总数/地区总人口

## Sheet: 2010回归结果
. tobit var1 var5 var6 var7 var8 var9 var10 var11 var12, ll
Tobit regression Number of obs = 84
LR chi2(8) = 7.94
Prob > chi2 = 0.4393
Log likelihood = -20.827347 Pseudo R2 = 0.1601
------------------------------------------------------------------------------
var1 | Coef. Std. Err. t P>|t| [95% Conf. Interval]
-------------+----------------------------------------------------------------
var5 | .0006459 .0020595 0.31 0.755 -.0034561 .0047478
var6 | -2.632939 2.93041 -0.90 0.372 -8.469356 3.203478
var7 | -.0155369 .0157241 -0.99 0.326 -.0468541 .0157803
var8 | -219.7211 269.5207 -0.82 0.417 -756.5181 317.076
var9 | .031308 .0507352 0.62 0.539 -.0697398 .1323558
var10 | .0631075 .0761245 0.83 0.410 -.0885075 .2147225
var11 | -.2382693 .2418003 -0.99 0.328 -.7198562 .2433176
var12 | .1104692 .1670045 0.66 0.510 -.222149 .4430875
_cons | 112.638 239.3287 0.47 0.639 -364.0264 589.3024
-------------+----------------------------------------------------------------
/sigma | 36.62267 18.78337 -.7876454 74.03299
------------------------------------------------------------------------------
81 left-censored observations at var1 <= 0
3 uncensored observations
0 right-censored observations
.
. tobit var2 var5 var6 var7 var8 var9 var10 var11 var12, ll
Tobit regression Number of obs = 84
LR chi2(8) = 14.84
Prob > chi2 = 0.0623
Log likelihood = -255.65566 Pseudo R2 = 0.0282
------------------------------------------------------------------------------
var2 | Coef. Std. Err. t P>|t| [95% Conf. Interval]
-------------+----------------------------------------------------------------
var5 | -.0009294 .0024101 -0.39 0.701 -.0057296 .0038708
var6 | .4089553 1.860866 0.22 0.827 -3.297281 4.115191
var7 | .0036704 .009492 0.39 0.700 -.0152345 .0225752
var8 | -29.36793 111.3504 -0.26 0.793 -251.1414 192.4055
var9 | -.0447718 .0488433 -0.92 0.362 -.1420517 .0525081
var10 | -.0206863 .0507213 -0.41 0.685 -.1217065 .0803339
var11 | -.1215733 .1462096 -0.83 0.408 -.412775 .1696283
var12 | .2621404 .1560083 1.68 0.097 -.0485771 .5728579
_cons | 27.06767 143.3005 0.19 0.851 -258.34 312.4753
-------------+----------------------------------------------------------------
/sigma | 138.4356 18.04873 102.4884 174.3827
------------------------------------------------------------------------------
48 left-censored observations at var2 <= 0
36 uncensored observations
0 right-censored observations
tobit var3 var5 var6 var7 var8 var9 var10 var11 var12, ll
Tobit regression Number of obs = 84
LR chi2(8) = 15.49
Prob > chi2 = 0.0503
Log likelihood = -334.7021 Pseudo R2 = 0.0226
------------------------------------------------------------------------------
var3 | Coef. Std. Err. t P>|t| [95% Conf. Interval]
-------------+----------------------------------------------------------------
var5 | .0252907 .0223679 1.13 0.262 -.0192589 .0698404
var6 | -3.220004 17.7261 -0.18 0.856 -38.52459 32.08458
var7 | -.0373502 .0910591 -0.41 0.683 -.21871 .1440096
var8 | -1218.344 1351.546 -0.90 0.370 -3910.18 1473.492
var9 | .7943763 .4422176 1.80 0.076 -.0863764 1.675129
var10 | -.402101 .468383 -0.86 0.393 -1.334967 .5307646
var11 | -.7787972 1.354628 -0.57 0.567 -3.476772 1.919178
var12 | .4465087 1.385739 0.32 0.748 -2.313429 3.206447
_cons | -713.9084 1502.708 -0.48 0.636 -3706.811 2278.994
-------------+----------------------------------------------------------------
/sigma | 1321.192 170.7971 981.02 1661.364
------------------------------------------------------------------------------
48 left-censored observations at var3 <= 0
36 uncensored observations
0 right-censored observations
.
Tobit regression Number of obs = 84
LR chi2(8) = 19.95
Prob > chi2 = 0.0105
Log likelihood = -90.520616 Pseudo R2 = 0.0993
------------------------------------------------------------------------------
var4 | Coef. Std. Err. t P>|t| [95% Conf. Interval]
-------------+----------------------------------------------------------------
var5 | .0041007 .0023243 1.76 0.082 -.0005286 .0087299
var6 | 1.113158 1.288063 0.86 0.390 -1.45224 3.678557
var7 | -.0026553 .0308229 -0.09 0.932 -.0640444 .0587339
var8 | -115.1539 122.0081 -0.94 0.348 -358.1541 127.8464
var9 | .0814269 .0348952 2.33 0.022 .011927 .1509268
var10 | -.0349549 .0448247 -0.78 0.438 -.124231 .0543211
var11 | -.0183486 .1075589 -0.17 0.865 -.2325708 .1958736
var12 | -.1800973 .1150107 -1.57 0.122 -.4091609 .0489663
_cons | -153.4539 121.8625 -1.26 0.212 -396.1642 89.25628
-------------+----------------------------------------------------------------
/sigma | 75.0907 16.55953 42.10954 108.0719
------------------------------------------------------------------------------
71 left-censored observations at var4 <= 0
13 uncensored observations
0 right-censored observations
.

## Sheet: 2011二阶段
		年末在职职工人数（人）	政府财政投入（万元）	实际开放床位床（张）	固定资产（万元）	人均GDP(元)	常住人口（万人）	人口密度 (人/平方公里)	医院密度（个/万人）	地区卫生机构床位数（张）	地区卫生技术人员（人）	地区执业（助理）医师（人）	地区注册护士（人）		地区县面积（平方公里）	人口密度	医院个数
重庆医科大学附属第一医院	1	0	0	0	0	104844	63.9	27782.6	0.328638	8835	12000	4399	5465		23	27782.6	21
重庆医科大学附属第二医院	2	0	0	0	0	104844	63.9	27782.6	0.328638	8835	12000	4399	5465		23	27782.6	21
重庆市中医院	3	0	0	0	0	104844	63.9	27782.6	0.328638	8835	12000	4399	5465		23	27782.6	21
重庆市人民医院	4	0	310.978	3322.44	0	104844	63.9	27782.6	0.328638	8835	12000	4399	5465		23	27782.6	21
重庆医科大学附属永川医院	5	0	111.397	0	0	36750	104.44	661.431	0.258522	4559	3822	1522	1495		1579	661.431	27
重庆市第四人民医院	6	0	158.895	2588.56	0	104844	63.9	27782.6	0.328638	8835	12000	4399	5465		23	27782.6	21
重庆市第十三人民医院	7	0	89.01	0	0	62757	111.63	2590.02	0.465825	5374	6667	2790	2683		431	2590.02	52
重庆市三峡中心医院	8	0	0	0	0	39715	157.22	455.314	0.438875	7252	8092	3565	3022		3453	455.314	69
涪陵中心医院	9	0	0	0	0	51838	108.36	368.446	0.526024	4342	4662	2016	1581		2941	368.446	57
开州区人民医院	10	0	0	0	0	17214	116.08	292.836	0.335975	3952	3889	1842	1219		3964	292.836	39
第九人民医院	11	0	0	0	0	43244	72.1	960.053	0.471567	3480	4319	1907	1529		751	960.053	34
江津区中心医院	12	0	0	0	0	30926	124.93	388.464	0.288161	4781	3595	1566	1067		3216	388.464	36
合川区人民医院	13	0	0	0	0	23517	131.25	560.179	0.335238	3480	4001	1679	1206		2343	560.179	44
长寿区人民医院	14	0	137.183	0	0	40916	78.29	550.95	0.562013	3123	2940	1174	1108		1421	550.95	44
大足区人民医院	15	0	0	0	0	32235	72.97	508.856	0.616692	3065	2030	834	508		1434	508.856	45
壁山区人民医院	16	0	28.794	0	47.964	35254	59.57	651.038	0.302166	1814	1878	885	568		915	651.038	18
垫江县人民医院	17	0	0	0	0	20986	70.1	462.096	0.413695	2546	2461	1049	746		1517	462.096	29
铜梁区人民医院	18	0	0	0	0	32576	60.1	448.173	0.482529	2414	2659	1150	811		1341	448.173	29
巴南区人民医院	19	0	0	0	0	42635	93.47	512.726	0.320959	3961	3925	1597	1654		1823	512.726	30
九龙坡区人民医院	20	0	0	266.454	0	62757	111.63	2590.02	0.465825	5374	6667	2790	2683		431	2590.02	52
綦江区人民医院	21	0	0	0	0	24796	107.59	391.664	0.5112	4447	4548	1534	1803		2747	391.664	55
南川区人民医院	22	0	0	0	0	31496	53.79	207.764	0.762223	2470	2035	765	802		2589	207.764	41
石柱土家族自治县人民医院	23	0	109.584	558.463	0	19396	41.14	136.496	0.850754	1690	1459	680	517		3014	136.496	35
第五人民医院	24	0	68.598	6699.48	0	56042	78.98	3014.5	0.35452	2413	3876	1549	1525		262	3014.5	28
奉节县人民医院	25	0	0	0	0	15536	81.93	199.927	0.646894	2642	2181	947	595		4098	199.927	53
黔江中心医院	26	0	47.758	0	0	28990	44.63	186.736	0.6946	2600	2159	783	895		2390	186.736	31
忠县人民医院	27	0	125.461	820.779	0	18254	74.82	342.112	0.681636	2525	2340	1077	699		2187	342.112	51
梁平区人民医院	28	0	0	0	0	19171	68.39	362.235	0.541015	2045	2246	992	743		1888	362.235	37
渝北区人民医院	29	0	73.97	1829.4	0	56216	138.64	951.544	0.310156	3492	4350	1690	1515		1457	951.544	43
荣昌区人民医院	30	0.699	71.005	0	0	31253	66.69	619.22	0.359874	2440	2562	1187	729		1077	619.22	24
云阳县人民医院	31	0	0	0	0	11983	91.11	250.578	0.658545	3176	2756	1362	701		3636	250.578	60
红十字会医院（江北区人民医院）	32	0	0	0	46.096	68206	77.66	3514.03	0.347669	4436	4503	1704	170		221	3514.03	27
秀山土家族苗族自治县人民医院	33	0	179.999	2650.13	0	18715	49.75	202.813	0.703518	1239	1370	438	413		2453	202.813	35
丰都县人民医院	34	0	0	0	0	15484	63.95	220.593	0.547303	2235	1828	707	633		2899	220.593	35
沙坪坝区人民医院	35	0	0	0	0	54833	104.35	2635.1	0.33541	4626	5154	2041	2079		396	2635.1	35
潼南区人民医院	36	0	87.373	0	0	22912	64.25	405.363	0.404669	1670	1827	871	547		1585	405.363	26
永川区人民医院	37	0	40.69	0	0	36750	104.44	661.431	0.258522	4559	3822	1522	1495		1579	661.431	27
酉阳土家族苗族自治县人民医院	38	0	58.514	0	0	13354	57.46	111.184	0.696136	1823	1321	553	320		5168	111.184	40
万州区人民医院	39	0	174.601	0	0	39715	157.22	455.314	0.438875	7252	8092	3565	3022		3453	455.314	69
巫山县人民医院	40	0	178.891	0	0	12877	48.99	165.787	0.551133	1154	1341	529	391		2955	165.787	27
第七人民医院	41	0	58.35	0	0	42635	93.47	512.726	0.320959	3961	3925	1597	1654		1823	512.726	30
彭水苗族土家族自治县人民医院	42	0	8.692	0	0	14091	54.06	138.722	0.795413	1366	1196	502	364		3897	138.722	43
巫溪县人民医院	43	0	16.198	0	0	11484	40.95	101.993	0.805861	905	1186	416	261		4015	101.993	33
武隆县人民医院	44	0	0	0	0	24756	34.85	120.505	0.918221	1292	955	414	245		2892	120.505	32
南岸区人民医院	45	0	0	756.459	0	56042	78.98	3014.5	0.35452	2413	3876	1549	1525		262	3014.5	28
涪陵区人民医院	46	0	148.469	0	0	51838	108.36	368.446	0.526024	4342	4662	2016	1581		2941	368.446	57
大渡口区人民医院	47	0	0	0	0	48590	31.58	3066.02	0.50665	1148	1420	634	527		103	3066.02	16
城口县人民医院	48	0	0	278.994	36.961	19329	19.03	57.8595	1.36626	815	616	235	98		3289	57.8595	26
垫江县中医院	49	0	0	0	0	20986	70.1	462.096	0.413695	2546	2461	1049	746		1517	462.096	29
北碚区中医院	50	0	27.411	0	0	43244	72.1	960.053	0.471567	3480	4319	1907	1529		751	960.053	34
永川区中医院	51	0	0	0	0	36750	104.44	661.431	0.258522	4559	3822	1522	1495		1579	661.431	27
铜梁区中医院	52	0	4.38	0	0	32576	60.1	448.173	0.482529	2414	2659	1150	811		1341	448.173	29
江津区中医院	53	0	0	0	50.203	30926	124.93	388.464	0.288161	4781	3595	1566	1067		3216	388.464	36
九龙坡区中医院	54	0	184.391	0	0	62757	111.63	2590.02	0.465825	5374	6667	2790	2683		431	2590.02	52
渝北区中医院	55	0	0	0	0	56216	138.64	951.544	0.310156	3492	4350	1690	1515		1457	951.544	43
大足区中医院	56	0	0	0	0	32235	72.97	508.856	0.616692	3065	2030	834	508		1434	508.856	45
江北区中医院	57	14.262	2.066	636.965	0	68206	77.66	3514.03	0.347669	4436	4503	1704	170		221	3514.03	27
云阳县中医院	58	0	0	1378.69	0	11983	91.11	250.578	0.658545	3176	2756	1362	701		3636	250.578	60
中医骨科医院	59	0	166.644	820.107	0	104844	63.9	27782.6	0.328638	8835	12000	4399	5465		23	27782.6	21
巴南区中医院	60	0	0	366.162	0	42635	93.47	512.726	0.320959	3961	3925	1597	1654		1823	512.726	30
长寿区中医院	61	0	0	0	0	40916	78.29	550.95	0.562013	3123	2940	1174	1108		1421	550.95	44
綦江区中医院	62	0	176.63	0	0	24796	107.59	391.664	0.5112	4447	4548	1534	1803		2747	391.664	55
合川区中医院	63	0	27.443	0	0	23517	131.25	560.179	0.335238	3480	4001	1679	1206		2343	560.179	44
奉节县中医院	64	0	77.94	0	0	15536	81.93	199.927	0.646894	2642	2181	947	595		4098	199.927	53
石柱土家族自治县中医院	65	0	0	0	0	19396	41.14	136.496	0.850754	1690	1459	680	517		3014	136.496	35
彭水苗族土家族自治县中医院	66	0	0	0	0	14091	54.06	138.722	0.795413	1366	1196	502	364		3897	138.722	43
壁山区中医院	67	13.288	25.461	0	0	35254	59.57	651.038	0.302166	1814	1878	885	568		915	651.038	18
忠县中医医院	68	0	0	80.94	0	18254	74.82	342.112	0.681636	2525	2340	1077	699		2187	342.112	51
涪陵区中医院	69	0	132.691	0	0	51838	108.36	368.446	0.526024	4342	4662	2016	1581		2941	368.446	57
丰都县中医院	70	0	0	0	0	15484	63.95	220.593	0.547303	2235	1828	707	633		2899	220.593	35
开州区中医院	71	0	0	378.383	0	17214	116.08	292.836	0.335975	3952	3889	1842	1219		3964	292.836	39
万州区中医院	72	0	102.989	0	0	39715	157.22	455.314	0.438875	7252	8092	3565	3022		3453	455.314	69
梁平区中医医院	73	0	0	0	0	19171	68.39	362.235	0.541015	2045	2246	992	743		1888	362.235	37
潼南区中医院	74	0	0	0	0	22912	64.25	405.363	0.404669	1670	1827	871	547		1585	405.363	26
荣昌区中医院	75	0	0	0	0	31253	66.69	619.22	0.359874	2440	2562	1187	729		1077	619.22	24
黔江区中医院	76	0	0	0	100.579	28990	44.63	186.736	0.6946	2600	2159	783	895		2390	186.736	31
巫山县中医院	77	0	0	0	0	12877	48.99	165.787	0.551133	1154	1341	529	391		2955	165.787	27
沙坪坝区中医院	78	0	0	0	0	54833	104.35	2635.1	0.33541	4626	5154	2041	2079		396	2635.1	35
秀山土家族苗族自治区人民医院	79	0	0	0	0	18715	49.75	202.813	0.703518	1239	1370	438	413		2453	202.813	35
南川区中医医院	80	0	0	167.659	0	31496	55.79	215.489	0.734899	2470	2035	765	802		2589	215.489	41
巫溪县中医医院	81	0	0	0	0	11484	40.95	101.993	0.805861	905	1186	416	261		4015	101.993	33
酉阳土家族苗族自治县中医院	82	0	0	0	0	13354	57.46	111.184	0.696136	1823	1321	553	320		5168	111.184	40
武隆县中医院	83	0	0	0	0	24756	34.85	120.505	0.918221	1292	955	414	245		2892	120.505	32
城口县中医院	84	0	0	0	0	19392	19.03	57.8595	1.36626	815	616	235	98		3289	57.8595	26
						37034.4	79.0374	2641.09	0.521236	3463.5	3739.12	1519.31	1359.95
						104844	157.22	27782.6	1.36626	8835	12000	4399	5465
						11484	19.03	57.8595	0.258522	815	616	235	98
						24230.6	31.5124	7066.75	0.220004	2087.29	2856.05	1079.43	1343.87

## Sheet: 2011回归结果
Tobit regression Number of obs = 84
LR chi2(-2) = 18.56
Prob > chi2 = .
Log likelihood = -13.27557 Pseudo R2 = 0.4115
------------------------------------------------------------------------------
var1 | Coef. Std. Err. t P>|t| [95% Conf. Interval]
-------------+----------------------------------------------------------------
var5 | .0029625 . . . . .
var6 | -2.389638 . . . . .
var7 | -.0435456 . . . . .
var8 | -182.5167 . . . . .
var9 | .0549952 . . . . .
var10 | -.219838 . . . . .
var11 | .5590764 . . . . .
var12 | -.138108 . . . . .
_cons | 21.07285 . . . . .
-------------+----------------------------------------------------------------
/sigma | 9.738337 . . .
------------------------------------------------------------------------------
81 left-censored observations at var1 <= 0
3 uncensored observations
0 right-censored observations
Warning: convergence not achieved
r(430);
.
Tobit regression Number of obs = 84
LR chi2(8) = 9.99
Prob > chi2 = 0.2655
Log likelihood = -233.22403 Pseudo R2 = 0.0210
------------------------------------------------------------------------------
var2 | Coef. Std. Err. t P>|t| [95% Conf. Interval]
-------------+----------------------------------------------------------------
var5 | -.0006525 .0016976 -0.38 0.702 -.0040336 .0027286
var6 | -.8265562 1.356501 -0.61 0.544 -3.528262 1.87515
var7 | -.0132652 .0095859 -1.38 0.170 -.0323571 .0058267
var8 | -57.34186 113.1901 -0.51 0.614 -282.7794 168.0957
var9 | -.0449646 .0383834 -1.17 0.245 -.1214118 .0314826
var10 | .1160766 .0926757 1.25 0.214 -.0685031 .3006563
var11 | -.1271533 .1520708 -0.84 0.406 -.4300285 .1757219
var12 | .0238479 .0604105 0.39 0.694 -.09647 .1441657
_cons | 6.489204 123.7348 0.05 0.958 -239.95 252.9284
-------------+----------------------------------------------------------------
/sigma | 118.7685 16.6922 85.52311 152.0139
------------------------------------------------------------------------------
51 left-censored observations at var2 <= 0
33 uncensored observations
0 right-censored observations
.
Tobit regression Number of obs = 84
LR chi2(8) = 14.88
Prob > chi2 = 0.0614
Log likelihood = -176.14776 Pseudo R2 = 0.0405
------------------------------------------------------------------------------
var3 | Coef. Std. Err. t P>|t| [95% Conf. Interval]
-------------+----------------------------------------------------------------
var5 | .0478123 .0439564 1.09 0.280 -.0397344 .135359
var6 | 50.38513 32.0476 1.57 0.120 -13.4432 114.2135
var7 | .3391786 .2535192 1.34 0.185 -.1657487 .8441059
var8 | 3464.806 2504.64 1.38 0.171 -1523.616 8453.228
var9 | -2.267802 1.037962 -2.18 0.032 -4.335082 -.2005214
var10 | .1012739 2.560284 0.04 0.969 -4.997974 5.200522
var11 | 2.745534 4.593069 0.60 0.552 -6.402356 11.89342
var12 | -1.050178 1.32537 -0.79 0.431 -3.689882 1.589526
_cons | -5968.564 3203.05 -1.86 0.066 -12347.99 410.8621
-------------+----------------------------------------------------------------
/sigma | 2261.365 438.4273 1388.161 3134.569
------------------------------------------------------------------------------
67 left-censored observations at var3 <= 0
17 uncensored observations
0 right-censored observations
.
tobit var4 var5 var6 var7 var8 var9 var10 var11 var12, ll
Tobit regression Number of obs = 84
LR chi2(8) = 12.53
Prob > chi2 = 0.1292
Log likelihood = -37.489756 Pseudo R2 = 0.1432
------------------------------------------------------------------------------
var4 | Coef. Std. Err. t P>|t| [95% Conf. Interval]
-------------+----------------------------------------------------------------
var5 | .0055102 .0055165 1.00 0.321 -.0054769 .0164972
var6 | -5.395846 4.738404 -1.14 0.258 -14.83319 4.041502
var7 | -.1144306 .189901 -0.60 0.549 -.4926511 .26379
var8 | -135.7778 188.6907 -0.72 0.474 -511.5879 240.0323
var9 | .1916778 .1373117 1.40 0.167 -.0818021 .4651578
var10 | -.1859988 .3539863 -0.53 0.601 -.8910235 .5190259
var11 | .2933193 .5890755 0.50 0.620 -.8799263 1.466565
var12 | -.1956005 .3057208 -0.64 0.524 -.8044961 .4132952
_cons | -3.245214 236.6005 -0.01 0.989 -474.476 467.9856
-------------+----------------------------------------------------------------
/sigma | 86.16747 33.79703 18.85486 153.4801
------------------------------------------------------------------------------
79 left-censored observations at var4 <= 0
5 uncensored observations
0 right-censored observations
.

## Sheet: 2012二阶段
		年末在职职工人数（人）	政府财政投入（万元）	实际开放床位床（张）	固定资产（万元）	人均GDP(元)	常住人口（万人）	人口密度 (人/平方公里)	医院密度	地区卫生机构床位数（张）	地区卫生技术人员（人）	地区执业（助理）医师（人）	地区注册护士（人）
重庆医科大学附属第一医院	1	0	0	0	0	118921	64.93	28230.4	0.338826	9423	12871	4449	6285
重庆医科大学附属第二医院	2	0	0	0	0	118921	64.93	28230.4	0.338826	9423	12871	4449	6285
重庆市中医院	3	0	0	0	0	118921	64.93	28230.4	0.338826	9423	12871	4449	6285
重庆市人民医院	4	0	0	0	0	118921	64.93	28230.4	0.338826	9423	12871	4449	6285
重庆医科大学附属永川医院	5	0	0	0	0	38442	105.06	665.358	0.285551	5420	4455	1655	1798
重庆市第四人民医院	6	0	33.436	2470.83	0	118921	64.93	28230.4	0.338826	9423	12871	4449	6285
重庆市第十三人民医院	7	0	40.366	0	0	68578	114.77	2662.88	0.505359	7048	7778	3002	3232
重庆市三峡中心医院	8	0	0	0	0	42016	158.31	458.471	0.435854	8241	8837	3644	3491
涪陵中心医院	9	0	0	0	0	57794	109.84	373.478	0.537145	4877	4885	2085	1729
开州区人民医院	10	0	0	0	0	19768	116.16	293.037	0.335744	4381	4302	1933	1539
第九人民医院	11	0	0	0	0	45663	74.52	992.277	0.456253	3669	4441	1850	1595
江津区中心医院	12	0	20.251	0	0	34043	125.35	389.77	0.287196	5704	4150	1826	1278
合川区人民医院	13	0	19.692	0	0	26443	131.61	561.716	0.311526	3928	4295	1619	1416
长寿区人民医院	14	0	0	1158.22	0	42852	78.72	553.976	0.58435	3462	3057	1144	1221
大足区人民医院	15	0	0	0	24.587	33727	73.33	511.367	0.354562	1771	1785	743	591
壁山区人民医院	16	0	0	1049.5	211.674	40929	64	699.454	0.28125	1994	2025	916	659
垫江县人民医院	17	0	0	0	0	24156	69.68	459.328	0.416188	2774	2669	1075	860
铜梁区人民医院	18	0	0	0	0	37545	60.37	450.186	0.728839	3542	2321	926	638
巴南区人民医院	19	0	0	0	0	44749	94.62	519.035	0.317058	4293	4240	1628	1810
九龙坡区人民医院	20	0	0	0	0	68578	114.77	2662.88	0.505359	7048	7778	3002	3232
綦江区人民医院	21	0	0	169.753	16.257	26610	107.87	392.683	0.500603	5153	4751	1500	2000
南川区人民医院	22	0	0	1120.71	0	32612	54.26	209.579	0.755621	2567	2047	749	823
石柱土家族自治县人民医院	23	0	27.75	0	0	22612	41.21	136.729	0.849308	1874	1604	656	610
第五人民医院	24	0	0	5451.68	0	58035	81.46	3109.16	0.356003	2882	4139	1653	1701
奉节县人民医院	25	0	0	0	0	17853	80.02	195.266	0.662334	2932	2488	954	798
黔江中心医院	26	0	297.338	548.746	0	33046	44.91	187.908	0.690269	2890	2362	810	1041
忠县人民医院	27	0	0	121.618	0	21045	74.19	339.232	0.687424	2662	2572	1130	805
梁平区人民医院	28	0	0	0	0	22979	67.95	359.905	0.529801	2459	2526	1081	879
渝北区人民医院	29	4.087	0	0	0	62372	143.32	983.665	0.307005	4130	4745	1845	1802
荣昌区人民医院	30	0	0	0	0	34387	66.97	621.82	0.358369	2759	2878	1260	1048
云阳县人民医院	31	0	0	0	0	13930	90.69	249.422	0.518249	3445	3004	1471	817
红十字会医院（江北区人民医院）	32	0	0	0	0	66519	81.02	3666.06	0.333251	5156	5102	2097	2001
秀山土家族苗族自治县人民医院	33	0	0	0	0	21381	49.48	201.712	0.545675	1520	1413	442	465
丰都县人民医院	34	0	0	3748.36	0	17519	62.96	217.178	0.571792	2779	1992	748	731
沙坪坝区人民医院	35	0	0	0	0	66519	108.07	2729.04	0.342371	4686	5898	2259	2507
潼南区人民医院	36	0	0	0	0	25301	64.4	406.309	0.481366	2833	2890	1223	911
永川区人民医院	37	0	93.505	0	0	38442	105.06	665.358	0.285551	5420	4455	1655	1798
酉阳土家族苗族自治县人民医院	38	0	0	0	0	15626	56.82	109.946	0.703977	1857	1450	595	428
万州区人民医院	39	0	22.219	0	0	42016	158.31	458.471	0.435854	8241	8837	3644	3491
巫山县人民医院	40	0	210.97	0	0	14529	47.85	161.929	0.564263	1305	1484	598	469
第七人民医院	41	0	0	682.075	0	44749	94.62	519.035	0.317058	4293	4240	1628	1810
彭水苗族土家族自治县人民医院	42	0	0	0	37.39	16019	53.04	136.105	0.773002	1534	1475	592	483
巫溪县人民医院	43	0	0	0	0	13055	40.42	100.672	0.940129	1323	1319	428	308
武隆县人民医院	44	0	0	0	0	28188	34.97	120.92	0.91507	1282	1008	438	264
南岸区人民医院	45	0	0	0	0	58035	81.46	3109.16	0.356003	2882	4139	1653	1701
涪陵区人民医院	46	0	0	0	0	57794	109.84	373.478	0.537145	4877	4885	2085	1729
大渡口区人民医院	47	0	43.563	0	0	39570	32.65	3169.9	0.520674	1440	1660	732	646
城口县人民医院	48	0	19.643	0	0	21264	19.3	58.6804	1.34715	818	644	234	144
垫江县中医院	49	0	0	0	0	24156	69.68	459.328	0.416188	2774	2669	1075	860
北碚区中医院	50	0	0	0	0	45663	74.52	992.277	0.456253	3669	4441	1850	1595
永川区中医院	51	0	0	0	0	38442	105.06	665.358	0.285551	5420	4455	1655	1798
铜梁区中医院	52	0	0	421.204	0	37545	60.37	450.186	0.728839	3542	2321	926	638
江津区中医院	53	0	0	0	0	34043	125.35	389.77	0.287196	5704	4150	1826	1278
九龙坡区中医院	54	0	0	0	10.141	68578	114.77	2662.88	0.505359	7048	7778	3002	3232
渝北区中医院	55	0	152.344	0	210.612	62372	143.32	983.665	0.307005	4130	4745	1845	1802
大足区中医院	56	0	65.475	0	0	33727	73.33	511.367	0.354562	1771	1785	743	591
江北区中医院	57	0	12.626	0	0	66519	81.02	3666.06	0.333251	5156	5102	2097	2001
云阳县中医院	58	0	0	0	0	13930	90.69	249.422	0.518249	3445	3004	1471	817
中医骨科医院	59	0	0	0	0	118921	64.93	28230.4	0.338826	9423	12871	4449	6285
巴南区中医院	60	0	3.96	880.882	0	44749	94.62	519.035	0.317058	4293	4240	1628	1810
长寿区中医院	61	9.592	0	0	0	42852	78.72	553.976	0.58435	3462	3057	1144	1221
綦江区中医院	62	0	0	0	12.067	26610	107.87	392.683	0.500603	5153	4751	1500	2000
合川区中医院	63	0	0	22.906	0	26443	131.61	561.716	0.311526	3928	4295	1619	1416
奉节县中医院	64	0	118.788	0	0	17853	80.02	195.266	0.662334	2932	2488	954	798
石柱土家族自治县中医院	65	0	0	572.778	0	22612	41.21	136.729	0.849308	1874	1604	656	610
彭水苗族土家族自治县中医院	66	0	18.538	0	0	16019	53.04	136.105	0.773002	1534	1475	592	483
壁山区中医院	67	0	0	0	0	40929	64	699.454	0.28125	1994	2025	916	659
忠县中医医院	68	0	0	0	0	21045	74.19	339.232	0.687424	2662	2572	1130	805
涪陵区中医院	69	0	0	0	0	57794	109.84	373.478	0.537145	4877	4885	2085	1729
丰都县中医院	70	0	0	663.902	0	17519	62.96	217.178	0.571792	2779	1992	748	731
开州区中医院	71	0	53.922	0	0	19768	116.16	293.037	0.335744	4381	4302	1933	1539
万州区中医院	72	0	0	0	0	42016	158.31	458.471	0.435854	8241	8837	3644	3491
梁平区中医医院	73	0	0	0	0	22979	67.95	359.905	0.529801	2459	2526	1081	879
潼南区中医院	74	0	69.802	0	0	25301	64.4	406.309	0.481366	2833	2890	1223	911
荣昌区中医院	75	0	0	0	0	34387	66.97	621.82	0.358369	2759	2878	1260	1048
黔江区中医院	76	0	0	0	0	33046	44.91	187.908	0.690269	2890	2362	810	1041
巫山县中医院	77	0	0	0	0	14529	47.85	161.929	0.564263	1305	1484	598	469
沙坪坝区中医院	78	0	0	0	0	66519	108.07	2729.04	0.342371	4686	5898	2259	2507
秀山土家族苗族自治区人民医院	79	0	0	0	0	21381	49.48	201.712	0.545675	1520	1413	442	465
南川区中医医院	80	0	0	0	0	32612	54.26	209.579	0.755621	2567	2047	749	823
巫溪县中医医院	81	0	0	0	0	13055	40.42	100.672	0.940129	1323	1319	428	308
酉阳土家族苗族自治县中医院	82	0	0	0	0	15626	56.82	109.946	0.703977	1857	1450	595	428
武隆县中医院	83	0	0	0	0	28188	34.97	120.92	0.91507	1282	1008	438	264
城口县中医院	84	0	0	0	0	21264	19.3	58.6804	1.34715	818	644	234	144
						40724.8	79.7604	2688.1	0.521124	3901.87	4085.04	1584.02	1621.43
						118921	158.31	28230.4	1.34715	9423	12871	4449	6285
						13055	19.3	58.6804	0.28125	818	644	234	144
						26950.8	32.0927	7181.79	0.222827	2310.06	3092.11	1103.31	1530.81

## Sheet: 2012回归结果
. tobit var1 var5 var6 var7 var8 var9 var10 var11 var12, ll
Tobit regression Number of obs = 84
LR chi2(-2) = 14.16
Prob > chi2 = .
Log likelihood = -8.1072507 Pseudo R2 = 0.4661
------------------------------------------------------------------------------
var1 | Coef. Std. Err. t P>|t| [95% Conf. Interval]
-------------+----------------------------------------------------------------
var5 | .0078555 . . . . .
var6 | 1.951036 . . . . .
var7 | .0096066 . . . . .
var8 | -49.09091 . . . . .
var9 | .1010331 . . . . .
var10 | -.2656741 . . . . .
var11 | -.1479616 . . . . .
var12 | .3177709 . . . . .
_cons | -220.813 . . . . .
-------------+----------------------------------------------------------------
/sigma | 6.589347 . . .
------------------------------------------------------------------------------
82 left-censored observations at var1 <= 0
2 uncensored observations
0 right-censored observations
Warning: convergence not achieved
r(430);
.
. tobit var2 var5 var6 var7 var8 var9 var10 var11 var12, ll
Tobit regression Number of obs = 84
LR chi2(8) = 1.67
Prob > chi2 = 0.9895
Log likelihood = -144.65847 Pseudo R2 = 0.0057
------------------------------------------------------------------------------
var2 | Coef. Std. Err. t P>|t| [95% Conf. Interval]
-------------+----------------------------------------------------------------
var5 | -.0007214 .0018649 -0.39 0.700 -.0044357 .0029929
var6 | 1.415467 1.866494 0.76 0.451 -2.301977 5.132911
var7 | .0017172 .0113625 0.15 0.880 -.0209132 .0243477
var8 | 10.84373 130.6057 0.08 0.934 -249.28 270.9674
var9 | .0095777 .0408625 0.23 0.815 -.071807 .0909624
var10 | -.1812264 .2108366 -0.86 0.393 -.6011439 .238691
var11 | .1101154 .2404488 0.46 0.648 -.3687799 .5890106
var12 | .2635203 .2609445 1.01 0.316 -.2561957 .7832363
_cons | -94.18416 148.9364 -0.63 0.529 -390.8168 202.4484
-------------+----------------------------------------------------------------
/sigma | 129.6059 24.44729 80.91493 178.2969
------------------------------------------------------------------------------
65 left-censored observations at var2 <= 0
19 uncensored observations
0 right-censored observations
.
Tobit regression Number of obs = 84
LR chi2(8) = 8.75
Prob > chi2 = 0.3641
Log likelihood = -158.19224 Pseudo R2 = 0.0269
------------------------------------------------------------------------------
var3 | Coef. Std. Err. t P>|t| [95% Conf. Interval]
-------------+----------------------------------------------------------------
var5 | .0286222 .0472798 0.61 0.547 -.0655437 .1227881
var6 | 35.54631 47.26514 0.75 0.454 -58.59037 129.683
var7 | .077057 .308744 0.25 0.804 -.53786 .691974
var8 | -1579.445 3063.693 -0.52 0.608 -7681.317 4522.428
var9 | .4671269 .8967067 0.52 0.604 -1.318819 2.253073
var10 | -3.910167 4.753555 -0.82 0.413 -13.37769 5.557357
var11 | -2.309752 5.667586 -0.41 0.685 -13.59773 8.978225
var12 | 7.553805 5.700509 1.33 0.189 -3.799742 18.90735
_cons | -482.8117 3364.707 -0.14 0.886 -7184.206 6218.582
-------------+----------------------------------------------------------------
/sigma | 2410.005 510.337 1393.581 3426.429
------------------------------------------------------------------------------
69 left-censored observations at var3 <= 0
15 uncensored observations
0 right-censored observations
. tobit var4 var5 var6 var7 var8 var9 var10 var11 var12, ll
Tobit regression Number of obs = 84
LR chi2(8) = 11.27
Prob > chi2 = 0.1870
Log likelihood = -55.972481 Pseudo R2 = 0.0914
------------------------------------------------------------------------------
var4 | Coef. Std. Err. t P>|t| [95% Conf. Interval]
-------------+----------------------------------------------------------------
var5 | .0048163 .0047365 1.02 0.312 -.0046174 .0142499
var6 | 1.41585 3.187427 0.44 0.658 -4.932461 7.764161
var7 | -.0551637 .0855858 -0.64 0.521 -.2256225 .1152951
var8 | -163.8083 243.3656 -0.67 0.503 -648.513 320.8964
var9 | -.0915123 .1004163 -0.91 0.365 -.2915087 .1084842
var10 | .2631301 .4069115 0.65 0.520 -.5473044 1.073565
var11 | -.6074808 .5195686 -1.17 0.246 -1.642291 .4273297
var12 | .0300113 .4843679 0.06 0.951 -.9346911 .9947136
_cons | -174.0922 238.7738 -0.73 0.468 -649.6514 301.467
-------------+----------------------------------------------------------------
/sigma | 139.2739 44.19795 51.24608 227.3018
------------------------------------------------------------------------------
77 left-censored observations at var4 <= 0
7 uncensored observations
0 right-censored observations

## Sheet: 2013二阶段
		年末在职职工人数（人）	政府财政投入（万元）	实际开放床位床（张）	固定资产（万元）	人均GDP(元)	常住人口（万人）	人口密度 (人/平方公里)	医院密度	地区卫生机构床位数（张）	地区卫生技术人员（人）	地区执业（助理）医师（人）	地区注册护士（人）		地区县面积（平方公里）	人口密度	医院个数
重庆医科大学附属第一医院	1	0	0	0	0	123771	65.02	28269.6	0.322978	9960	13768	4788	6532		23	28269.6	21
重庆医科大学附属第二医院	2	0	0	0	0	123771	65.02	28269.6	0.322978	9960	13768	4788	6532		23	28269.6	21
重庆市中医院	3	0	0	0	0	123771	65.02	28269.6	0.322978	9960	13768	4788	6532		23	28269.6	21
重庆市人民医院	4	0	0	2818.08	0	123771	65.02	28269.6	0.322978	9960	13768	4788	6532		23	28269.6	21
重庆医科大学附属永川医院	5	0	412.726	0	0	40819	106.8	676.377	0.280899	5790	4976	1879	2005		1579	676.377	30
重庆市第四人民医院	6	0	90.56	2754.95	0	123771	65.02	28269.6	0.322978	9960	13768	4788	6532		23	28269.6	21
重庆市第十三人民医院	7	0	0	568.911	0	71395	115.94	2690.02	0.500259	7414	8235	3121	3439		431	2690.02	58
重庆市三峡中心医院	8	0	0	0	0	44174	159.54	462.033	0.689482	9799	9545	3908	3876		3453	462.033	110
涪陵中心医院	9	0	0	1641.62	0	62272	111.78	380.075	0.536769	5189	5295	2181	1998		2941	380.075	60
开州区人民医院	10	0	0	0	0	22851	116.19	293.113	0.387297	5974	4778	2020	1819		3964	293.113	45
第九人民医院	11	0	536.925	1916.25	0	49343	76.09	1013.18	0.486266	3683	4223	1733	1587		751	1013.18	37
江津区中心医院	12	0	0	0	0	38653	126.42	393.097	0.292675	6255	4337	1868	1387		3216	393.097	37
合川区人民医院	13	0	0	0	0	29305	132.79	566.752	0.338881	4438	4532	1684	1582		2343	566.752	45
长寿区人民医院	14	1.936	0	0	0	47054	80.28	564.954	0.597907	3738	3271	1252	1343		1421	564.954	48
大足区人民医院	15	0	0	0	0	37673	74.43	519.038	0.376192	3920	2550	957	787		1434	519.038	28
壁山区人民医院	16	0	0	0	0	45330	69.2	756.284	0.317919	2628	2367	950	888		915	756.284	22
垫江县人民医院	17	0	0	0	0	28644	68.77	453.329	0.450778	3402	2814	1090	960		1517	453.329	31
铜梁区人民医院	18	0	0	0	0	41178	63.61	474.348	0.487345	2977	3135	1235	1112		1341	474.348	31
巴南区人民医院	19	0	0	0	0	48924	95.85	525.782	0.323422	5124	4612	1688	2012		1823	525.782	31
九龙坡区人民医院	20	0	0	0	0	71395	115.94	2690.02	0.500259	7414	8235	3121	3439		431	2690.02	58
綦江区人民医院	21	0	129.854	1796.37	0	29542	109.15	397.343	0.494732	5594	5049	1538	2135		2747	397.343	54
南川区人民医院	22	0	0	1597.95	65.434	29350	55.07	212.708	0.726348	2855	2333	915	975		2589	212.708	40
石柱土家族自治县人民医院	23	0	158.134	0	0	26487	39.91	132.415	0.876973	1923	1656	686	648		3014	132.415	35
第五人民医院	24	0	0	3374.71	0	64720	82.95	3166.03	0.337553	3065	4414	1765	1810		262	3166.03	28
奉节县人民医院	25	0	117.079	1234.62	0	20201	78.5	191.557	0.687898	3188	2707	1006	934		4098	191.557	54
黔江中心医院	26	0	257.85	793.821	0	37201	45.31	189.582	0.684176	2941	2601	844	1159		2390	189.582	31
忠县人民医院	27	0	0	2223.33	0	24792	73.14	334.431	0.697293	2999	2660	1155	839		2187	334.431	51
梁平区人民医院	28	0	77.322	1648.93	0	27058	67.06	355.191	0.551745	2915	2758	1081	1018		1888	355.191	37
渝北区人民医院	29	0	0	0	0	69125	146.52	1005.63	0.34125	4663	5962	2392	2324		1457	1005.63	50
荣昌区人民医院	30	0	0	0	0	38784	67.64	628.041	0.369604	2908	2937	1294	1028		1077	628.041	25
云阳县人民医院	31	0	0	0	0	16627	90.15	247.937	0.543539	4271	3123	1494	926		3636	247.937	49
红十字会医院（江北区人民医院）	32	0	0	0	0	67653	83.01	3756.11	0.361402	6340	5762	2352	2350		221	3756.11	30
秀山土家族苗族自治县人民医院	33	0	232.296	2959.32	0	23235	49.18	200.489	0.610004	1689	1647	505	621		2453	200.489	30
丰都县人民医院	34	0	0	0	0	19167	62.03	213.97	0.596486	2965	2178	796	823		2899	213.97	37
沙坪坝区人民医院	35	0	0	0	0	64226	110.31	2785.61	0.362614	5975	6422	2470	2772		396	2785.61	40
潼南区人民医院	36	0	16.991	0	0	29515	64.87	409.274	0.400802	2235	1760	722	605		1585	409.274	26
永川区人民医院	37	0	0	0	0	40819	106.8	676.377	0.280899	5790	4976	1879	2005		1579	676.377	30
酉阳土家族苗族自治县人民医院	38	0	0	0	0	17711	49.18	95.1625	0.813339	1910	1497	609	488		5168	95.1625	40
万州区人民医院	39	0	0	2356	22.126	44174	159.54	462.033	0.689482	9799	9545	3908	3876		3453	462.033	110
巫山县人民医院	40	0	82.012	689.18	0	15845	46.98	158.985	0.553427	1354	1560	622	498		2955	158.985	26
第七人民医院	41	0	98.107	1055.65	0	48924	95.85	525.782	0.323422	5124	4612	1688	2012		1823	525.782	31
彭水苗族土家族自治县人民医院	42	0	46.051	1186.17	0	18467	52.51	134.745	0.799848	1832	1637	610	550		3897	134.745	42
巫溪县人民医院	43	0	31.485	0	0	15018	39.78	99.0785	1.65913	1405	1384	462	332		4015	99.0785	66
武隆县人民医院	44	0	63.918	0	0	30871	34.94	120.816	0.915856	1477	1128	449	346		2892	120.816	32
南岸区人民医院	45	0	0	0	0	64720	82.94	3165.65	0.337593	3065	4414	1765	1810		262	3165.65	28
涪陵区人民医院	46	0	105.104	0	0	62272	111.78	380.075	0.536769	5189	5295	2181	1998		2941	380.075	60
大渡口区人民医院	47	0	0	1317.26	0	41722	32.84	3188.35	0.578563	1801	1900	840	731		103	3188.35	19
城口县人民医院	48	0	0	0	0	22208	19.06	57.9507	1.36411	840	705	260	178		3289	57.9507	26
垫江县中医院	49	0	0	0	0	28644	98.77	651.088	0.31386	3402	2814	1090	960		1517	651.088	31
北碚区中医院	50	14.133	319.215	549.196	0	49343	76.09	1013.18	0.486266	3683	4223	1733	1587		751	1013.18	37
永川区中医院	51	0	0	0	0	40819	106.8	676.377	0.280899	5790	4976	1879	2005		1579	676.377	30
铜梁区中医院	52	0	0	0	23.784	41178	63.61	474.348	0.487345	2977	3135	1235	1112		1341	474.348	31
江津区中医院	53	0	0	0	0	38653	126.42	393.097	0.292675	6255	4337	1868	1387		3216	393.097	37
九龙坡区中医院	54	0	0	0	0	71395	115.94	2690.02	0.500259	7414	8235	3121	3439		431	2690.02	58
渝北区中医院	55	0	0	0	0	69125	146.42	1004.94	0.341483	4663	5962	2392	2324		1457	1004.94	50
大足区中医院	56	0	0	0	0	37673	74.43	519.038	0.376192	3920	2550	957	787		1434	519.038	28
江北区中医院	57	0	0	0	0	67653	83.01	3756.11	0.361402	6340	5762	2352	2350		221	3756.11	30
云阳县中医院	58	0	90.695	0	0	16627	90.15	247.937	0.543539	4271	3123	1494	926		3636	247.937	49
中医骨科医院	59	0	0	0	0	123771	65.02	28269.6	0.322978	9960	13768	4788	6532		23	28269.6	21
巴南区中医院	60	0	0	615.579	0	48924	95.85	525.782	0.323422	5124	4612	1688	2012		1823	525.782	31
长寿区中医院	61	0	0	575.93	34.466	47054	80.28	564.954	0.597907	3738	3271	1252	1343		1421	564.954	48
綦江区中医院	62	0	126.532	0	0	29542	109.15	397.343	0.494732	5594	5049	1538	2135		2747	397.343	54
合川区中医院	63	0	62.198	0	0	29305	132.79	566.752	0.338881	4438	4532	1684	1582		2343	566.752	45
奉节县中医院	64	0	0	0	28.462	20201	78.5	191.557	0.687898	3188	2707	1006	934		4098	191.557	54
石柱土家族自治县中医院	65	0	89.894	0	0	26487	39.91	132.415	0.876973	1923	1656	686	648		3014	132.415	35
彭水苗族土家族自治县中医院	66	0	79.573	0	0	18467	52.51	134.745	0.799848	1832	1637	610	550		3897	134.745	42
壁山区中医院	67	0	0	0	0	45330	69.2	756.284	0.317919	2628	2367	950	888		915	756.284	22
忠县中医医院	68	0	24.048	0	0	24792	73.14	334.431	0.697293	2999	2660	1155	839		2187	334.431	51
涪陵区中医院	69	0	40.883	0	0	62272	111.78	380.075	0.536769	5189	5295	2181	1998		2941	380.075	60
丰都县中医院	70	0	151.032	0	0	19167	62.03	213.97	0.596486	2965	2178	796	823		2899	213.97	37
开州区中医院	71	0	0	0	0	22851	116.19	293.113	0.387297	5974	4778	2020	1819		3964	293.113	45
万州区中医院	72	0	0	0	0	44174	159.54	462.033	0.689482	9799	9545	3908	3876		3453	462.033	110
梁平区中医医院	73	0	0	0	0	27058	67.06	355.191	0.551745	2915	2758	1081	1018		1888	355.191	37
潼南区中医院	74	0	0	0	0	29515	64.87	409.274	0.400802	2235	1760	722	605		1585	409.274	26
荣昌区中医院	75	0	0	0	0	38784	67.64	628.041	0.369604	2908	2937	1294	1028		1077	628.041	25
黔江区中医院	76	0	0	0	0	37201	45.31	189.582	0.684176	2941	2601	844	1159		2390	189.582	31
巫山县中医院	77	0	0	0	0	15845	46.98	158.985	0.553427	1354	1560	622	498		2955	158.985	26
沙坪坝区中医院	78	0	0	0	0	64226	110.31	2785.61	0.362614	5975	6422	2470	2772		396	2785.61	40
秀山土家族苗族自治区人民医院	79	0	0	0	0	23235	49.18	200.489	0.610004	1689	1647	505	621		2453	200.489	30
南川区中医医院	80	0	0	0	0	29350	55.07	212.708	0.726348	2855	2333	915	975		2589	212.708	40
巫溪县中医医院	81	0	0	0	0	15018	39.78	99.0785	1.65913	1405	1384	462	332		4015	99.0785	66
酉阳土家族苗族自治县中医院	82	0	0	0	0	17711	49.18	95.1625	0.813339	1910	1497	609	488		5168	95.1625	40
武隆县中医院	83	0	0	0	0	30871	34.94	120.816	0.915856	1477	1128	449	346		2892	120.816	32
城口县中医院	84	0	0	0	0	22248	19.06	57.9507	1.36411	840	705	260	178		3289	57.9507	26
						43843	80.6267	2703.09	0.551655	4359.85	4407.99	1684.89	1780.49
						123771	159.54	28269.6	1.65913	9960	13768	4788	6532
						15018	19.06	57.9507	0.280899	840	705	260	178
						27537.3	32.8765	7190.54	0.278395	2530.25	3316.08	1191.61	1592.7

## Sheet: 2013回归结果
. tobit var1 var5 var6 var7 var8 var9 var10 var11 var12, ll
Tobit regression Number of obs = 84
LR chi2(8) = 4.38
Prob > chi2 = 0.8216
Log likelihood = -13.383985 Pseudo R2 = 0.1405
------------------------------------------------------------------------------
var1 | Coef. Std. Err. t P>|t| [95% Conf. Interval]
-------------+----------------------------------------------------------------
var5 | .0014935 .0018856 0.79 0.431 -.002262 .0052489
var6 | -.7932999 .9472502 -0.84 0.405 -2.679912 1.093312
var7 | -.017964 .019899 -0.90 0.370 -.0575963 .0216684
var8 | -17.53706 40.92529 -0.43 0.669 -99.04683 63.97272
var9 | -.0060286 .0161564 -0.37 0.710 -.0382069 .0261497
var10 | -.0643287 .1320589 -0.49 0.628 -.3273467 .1986893
var11 | .1083933 .1857467 0.58 0.561 -.2615533 .4783399
var12 | .0763912 .1718553 0.44 0.658 -.2658884 .4186707
_cons | -20.80629 51.93472 -0.40 0.690 -124.2432 82.63066
-------------+----------------------------------------------------------------
/sigma | 16.27864 10.31924 -4.273906 36.83119
------------------------------------------------------------------------------
82 left-censored observations at var1 <= 0
2 uncensored observations
0 right-censored observations
. tobit var2 var5 var6 var7 var8 var9 var10 var11 var12, ll
Tobit regression Number of obs = 84
LR chi2(8) = 9.15
Prob > chi2 = 0.3297
Log likelihood = -194.71915 Pseudo R2 = 0.0230
------------------------------------------------------------------------------
var2 | Coef. Std. Err. t P>|t| [95% Conf. Interval]
-------------+----------------------------------------------------------------
var5 | -.0030968 .0034248 -0.90 0.369 -.0099179 .0037243
var6 | -4.84113 3.543393 -1.37 0.176 -11.89841 2.216148
var7 | -.032054 .0194758 -1.65 0.104 -.0708434 .0067353
var8 | -179.2465 156.6092 -1.14 0.256 -491.1608 132.6677
var9 | -.0721696 .067937 -1.06 0.291 -.2074778 .0631386
var10 | .5715386 .3281853 1.74 0.086 -.082099 1.225176
var11 | -.5986854 .3299133 -1.81 0.074 -1.255765 .0583939
var12 | -.4727151 .4570618 -1.03 0.304 -1.383033 .4376023
_cons | 232.5604 217.6836 1.07 0.289 -200.994 666.1148
-------------+----------------------------------------------------------------
/sigma | 208.2768 33.81133 140.9357 275.6179
------------------------------------------------------------------------------
59 left-censored observations at var2 <= 0
25 uncensored observations
0 right-censored observations
. tobit var3 var5 var6 var7 var8 var9 var10 var11 var12, ll
Tobit regression Number of obs = 84
LR chi2(8) = 9.02
Prob > chi2 = 0.3409
Log likelihood = -216.59097 Pseudo R2 = 0.0204
------------------------------------------------------------------------------
var3 | Coef. Std. Err. t P>|t| [95% Conf. Interval]
-------------+----------------------------------------------------------------
var5 | -.0384735 .0390109 -0.99 0.327 -.1161704 .0392234
var6 | -30.67495 37.20679 -0.82 0.412 -104.7787 43.4288
var7 | -.4609961 .2406841 -1.92 0.059 -.9403599 .0183678
var8 | -1648.122 1971.558 -0.84 0.406 -5574.82 2278.576
var9 | -1.603453 .8837696 -1.81 0.074 -3.363633 .1567263
var10 | -.0825728 3.497881 -0.02 0.981 -7.049207 6.884061
var11 | .2505247 3.700524 0.07 0.946 -7.119708 7.620758
var12 | 5.112361 5.350912 0.96 0.342 -5.544904 15.76963
_cons | 2485.937 2605.749 0.95 0.343 -2703.862 7675.736
-------------+----------------------------------------------------------------
/sigma | 2212.154 406.2863 1402.964 3021.343
------------------------------------------------------------------------------
63 left-censored observations at var3 <= 0
21 uncensored observations
0 right-censored observations
. tobit var4 var5 var6 var7 var8 var9 var10 var11 var12, ll
Tobit regression Number of obs = 84
LR chi2(8) = 4.58
Prob > chi2 = 0.8018
Log likelihood = -39.089515 Pseudo R2 = 0.0553
------------------------------------------------------------------------------
var4 | Coef. Std. Err. t P>|t| [95% Conf. Interval]
-------------+----------------------------------------------------------------
var5 | .0006592 .0018402 0.36 0.721 -.0030059 .0043243
var6 | -.3293674 1.919583 -0.17 0.864 -4.152549 3.493814
var7 | -.0605726 .0760362 -0.80 0.428 -.2120119 .0908667
var8 | 13.4977 86.51848 0.16 0.876 -158.8188 185.8142
var9 | .0028154 .0430002 0.07 0.948 -.082827 .0884578
var10 | -.0859367 .1644442 -0.52 0.603 -.4134558 .2415824
var11 | .0835695 .1900254 0.44 0.661 -.2948989 .4620379
var12 | .1429051 .2251378 0.63 0.528 -.3054957 .591306
_cons | -92.97367 126.4037 -0.74 0.464 -344.7285 158.7811
-------------+----------------------------------------------------------------
/sigma | 66.20246 26.5424 13.33868 119.0662
------------------------------------------------------------------------------
79 left-censored observations at var4 <= 0
5 uncensored observations
0 right-censored observations
.

## Sheet: 2014二阶段
		年末在职职工人数（人）	政府财政投入（万元）	实际开放床位床（张）	固定资产（万元）	人均GDP(元)	常住人口（万人）	人口密度 (人/平方公里)	医院密度	地区卫生机构床位数（张）	地区卫生技术人员（人）	地区执业（助理）医师（人）	地区注册护士（人）		地区县面积（平方公里）	人口密度	医院密度	医院个数
重庆医科大学附属第一医院	1	0	0	0	0	133588	65.04	28278.3	0.338253	10356	15373	5544	7313		23	28278.3	0.0052007	22
重庆医科大学附属第二医院	2	0	0	0	0	133588	65.04	28278.3	0.338253	10356	15373	5544	7313		23	28278.3	0.0052007	22
重庆市中医院	3	2.48	0	8371.92	0	133588	65.04	28278.3	0.338253	10356	15373	5544	7313		23	28278.3	0.0052007	22
重庆市人民医院	4	0	49.539	4485.04	0	133588	65.04	28278.3	0.338253	10356	15373	5544	7313		23	28278.3	0.0052007	22
重庆医科大学附属永川医院	5	18.765	266.735	0	0	47629	108.42	686.637	0.295148	6030	5274	1892	2238		1579	686.637	0.00272227	32
重庆市第四人民医院	6	0	156.046	1753.07	0	133588	65.04	28278.3	0.338253	10356	15373	5544	7313		23	28278.3	0.0052007	22
重庆市第十三人民医院	7	0	0	477.25	0	78199	117.01	2714.85	0.546962	8906	9094	3361	3901		431	2714.85	0.00467449	64
重庆市三峡中心医院	8	0	0	0	0	48201	160.46	464.697	0.697993	10033	9825	3992	4058		3453	464.697	0.00434995	112
涪陵中心医院	9	0	0	5150.13	0	67215	113.61	386.297	0.545727	5556	5626	2214	2221		2941	386.297	0.00480351	62
开州区人民医院	10	0	0	0	0	25771	116.76	294.551	0.385406	6547	5130	2086	2018		3964	294.551	0.00330084	45
第九人民医院	11	3.176	247.163	2002.84	0	54238	77.09	1026.5	0.49293	4076	4368	1671	1704		751	1026.5	0.00639422	38
江津区中心医院	12	4.832	0	0	0	43389	129.25	401.897	0.294004	6680	4487	1877	1498		3216	401.897	0.00227469	38
合川区人民医院	13	0	78.267	0	0	33020	133.99	571.874	0.335846	4507	5647	1807	1717		2343	571.874	0.0025065	45
长寿区人民医院	14	1.606	0	2542.15	0	52163	80.91	569.388	0.605611	4045	3541	1300	1507		1421	569.388	0.007485	49
大足区人民医院	15	0	0	0	0	44138	75.03	523.222	0.373184	3934	2821	969	1021		1434	523.222	0.0049738	28
壁山区人民医院	16	0	0	0	0	47352	72.03	787.213	0.652506	3227	2708	986	1070		915	787.213	0.00905881	47
垫江县人民医院	17	0	0	0	0	32784	67.94	447.858	0.485723	3695	3041	1155	1051		1517	447.858	0.00714929	33
铜梁区人民医院	18	0	0	0	0	43242	66.38	495.004	0.467008	3005	3261	1271	1222		1341	495.004	0.00703537	31
巴南区人民医院	19	0	0	0	0	52798	97.37	534.12	0.318373	5358	4703	1737	2076		1823	534.12	0.00326973	31
九龙坡区人民医院	20	0	0	0	0	78199	117.01	2714.85	0.546962	8906	9094	3361	3901		431	2714.85	0.00467449	64
綦江区人民医院	21	0	0	2117.2	0	32777	109.29	397.852	0.484948	5753	5314	5724	2342		2747	397.852	0.00443726	53
南川区人民医院	22	0	0	0	0	31212	55.91	215.952	0.947952	5753	5314	1724	2342		2589	215.952	0.016955	53
石柱土家族自治县人民医院	23	0	115.208	709.016	0	30321	39.21	130.093	0.892629	2127	1812	699	764		3014	130.093	0.0227654	35
第五人民医院	24	0	195.137	3807.32	0	72848	84.01	3206.49	0.309487	3902	4902	1933	2059		262	3206.49	0.00368393	26
奉节县人民医院	25	0	0	0	0	23274	77.39	188.848	0.697765	3278	2920	1039	1012		4098	188.848	0.00901621	54
黔江中心医院	26	0	95.743	1073.8	0	40960	45.66	191.046	0.722733	3474	2877	886	1302		2390	191.046	0.0158286	33
忠县人民医院	27	0	0	0	0	28668	72.15	329.904	0.693001	3492	2853	1181	923		2187	329.904	0.009605	50
梁平区人民医院	28	0	0	0	45.081	32685	66.23	350.794	0.573758	3502	2988	1134	1087		1888	350.794	0.00866312	38
渝北区人民医院	29	0	0	0	0	75143	150.35	1031.91	0.34586	5506	6166	2336	2498		1457	1031.91	0.00230036	52
荣昌区人民医院	30	0	0	0	0	44112	68.57	636.676	0.364591	3288	3147	1295	1208		1077	636.676	0.00531706	25
云阳县人民医院	31	0	0	0	0	18908	89.87	247.167	0.545232	4798	3352	1461	1042		3636	247.167	0.0060669	49
红十字会医院（江北区人民医院）	32	0	0	0	0	72443	83.87	3795.02	0.381543	6474	7711	2715	3639		221	3795.02	0.00454922	32
秀山土家族苗族自治县人民医院	33	0	0	2517.73	0	25751	49.07	200.041	0.631751	1817	1915	554	780		2453	200.041	0.0128745	31
丰都县人民医院	34	0	0	0	0	21972	61.19	211.073	0.604674	3100	2380	795	938		2899	211.073	0.00988191	37
沙坪坝区人民医院	35	0	0	0	0	73063	111.2	2808.08	0.341727	6674	7013	2587	3089		396	2808.08	0.00307308	38
潼南区人民医院	36	0	0	0	0	35840	65.8	415.142	0.395137	2453	1911	770	725		1585	415.142	0.00600512	26
永川区人民医院	37	0	0	1246.13	0	47629	108.42	686.637	0.295148	6030	5274	1892	2238		1579	686.637	0.00272227	32
酉阳土家族苗族自治县人民医院	38	0	80.789	0	0	19609	56.24	108.824	0.871266	2413	1726	702	562		5168	108.824	0.0154919	49
万州区人民医院	39	0	0	1561.2	0	48201	160.46	464.697	0.697993	10033	9825	3992	4058		3453	464.697	0.00434995	112
巫山县人民医院	40	0	85.762	0	0	17369	46.6	157.699	0.55794	1444	1628	669	541		2955	157.699	0.011973	26
第七人民医院	41	0	59.115	650.895	0	52798	97.37	534.12	0.318373	5358	4703	1737	2076		1823	534.12	0.00326973	31
彭水苗族土家族自治县人民医院	42	0	0	1190.42	0	20903	51.59	132.384	0.814111	2063	1795	682	671		3897	132.384	0.0157804	42
巫溪县人民医院	43	0	0	0	0	16889	39.23	97.7086	0.994137	1398	1376	470	347		4015	97.7086	0.0253412	39
武隆县人民医院	44	0	1.204	1373.87	0	34404	34.81	120.367	0.919276	1896	1204	488	373		2892	120.367	0.0264084	32
南岸区人民医院	45	0	0	5142.18	0	72848	84.01	3206.49	0.309487	3902	4902	1933	2059		262	3206.49	0.00368393	26
涪陵区人民医院	46	0	71.675	0	0	67215	113.61	386.297	0.545727	5556	5626	2214	2221		2941	386.297	0.00480351	62
大渡口区人民医院	47	0	0	0	0	45226	33.04	3207.77	0.605327	1855	2128	892	887		103	3207.77	0.018321	20
城口县人民医院	48	0	0	0	0	24283	18.83	57.2514	1.38078	910	707	266	182		3289	57.2514	0.0733285	26
垫江县中医院	49	0	0	0	0	32784	67.94	447.858	0.485723	3695	3041	1155	1051		1517	447.858	0.00714929	33
北碚区中医院	50	0	23.228	671.529	0	54238	77.09	1026.5	0.49293	4076	4368	1671	1704		751	1026.5	0.00639422	38
永川区中医院	51	0	0	0	0	47629	108.42	686.637	0.295148	6030	5274	1892	2238		1579	686.637	0.00272227	32
铜梁区中医院	52	0	0	0	0	43242	66.38	495.004	0.467008	3005	3261	1271	1222		1341	495.004	0.00703537	31
江津区中医院	53	0	0	0	413.206	43389	129.25	401.897	0.294004	6680	4487	1877	1498		3216	401.897	0.00227469	38
九龙坡区中医院	54	0	0	29.613	0	78199	117.01	2714.85	0.546962	8906	9094	3361	3901		431	2714.85	0.00467449	64
渝北区中医院	55	0	0	0	0	75143	150.35	1031.91	0.34586	5506	6166	2336	2498		1457	1031.91	0.00230036	52
大足区中医院	56	5.396	0	0	0	44138	75.03	523.222	0.373184	3934	2821	969	1021		1434	523.222	0.0049738	28
江北区中医院	57	0	0	0	0	72443	83.87	3795.02	0.381543	6474	7711	2715	3639		221	3795.02	0.00454922	32
云阳县中医院	58	0	75.983	344.44	0	18908	89.87	247.167	0.545232	4798	3352	1461	1042		3636	247.167	0.0060669	49
中医骨科医院	59	22.382	0	219.681	0	133588	65.04	28278.3	0.338253	10356	15373	5544	7313		23	28278.3	0.0052007	22
巴南区中医院	60	0	87.765	290.415	0	52798	97.37	534.12	0.318373	5358	4703	1737	2076		1823	534.12	0.00326973	31
长寿区中医院	61	0	0	0	0	52163	80.91	569.388	0.605611	4045	3541	1300	1507		1421	569.388	0.007485	49
綦江区中医院	62	0	57.338	0	0	32777	109.29	397.852	0.484948	5753	5314	1724	2342		2747	397.852	0.00443726	53
合川区中医院	63	0	0	0	0	33020	133.99	571.874	0.335846	4507	5647	1807	1717		2343	571.874	0.0025065	45
奉节县中医院	64	0	0	0	68.625	23274	77.39	188.848	0.697765	3278	2920	1039	1012		4098	188.848	0.00901621	54
石柱土家族自治县中医院	65	0	25.718	0	0	30321	39.21	130.093	0.892629	2127	1812	699	764		3014	130.093	0.0227654	35
彭水苗族土家族自治县中医院	66	0	0	0	0	20903	51.59	132.384	0.814111	2063	1795	682	671		3897	132.384	0.0157804	42
壁山区中医院	67	0	0	0	0	47352	72.03	787.213	0.652506	3227	2708	986	1070		915	787.213	0.00905881	47
忠县中医医院	68	0	0	611.842	0	28668	72.15	329.904	0.693001	3492	2853	1181	923		2187	329.904	0.009605	50
涪陵区中医院	69	0	62.778	0	0	67215	113.61	386.297	0.545727	5556	5626	2214	2221		2941	386.297	0.00480351	62
丰都县中医院	70	0	0	0	0	21972	61.19	211.073	0.604674	3100	2380	795	938		2899	211.073	0.00988191	37
开州区中医院	71	0	0	0	0	25771	116.76	294.551	0.385406	6547	5130	2086	2018		3964	294.551	0.00330084	45
万州区中医院	72	0	0	0	0	48201	160.46	464.697	0.697993	10033	9825	3992	4058		3453	464.697	0.00434995	112
梁平区中医医院	73	0.922	113.555	0	0	32685	66.23	350.794	0.573758	3502	2988	1134	1087		1888	350.794	0.00866312	38
潼南区中医院	74	0	0	0	0	35840	65.8	415.142	0.395137	2453	1911	770	725		1585	415.142	0.00600512	26
荣昌区中医院	75	0	0	0	0	44112	68.57	636.676	0.364591	3288	3147	1295	1208		1077	636.676	0.00531706	25
黔江区中医院	76	0	0	0	0	40960	45.66	191.046	0.722733	3474	2877	886	1302		2390	191.046	0.0158286	33
巫山县中医院	77	0	0	0	0	17369	46.6	157.699	0.55794	1444	1628	669	541		2955	157.699	0.011973	26
沙坪坝区中医院	78	0	0	0	0	73063	111.2	2808.08	0.341727	6674	7013	2587	3089		396	2808.08	0.00307308	38
秀山土家族苗族自治区人民医院	79	0	0	5.433	0	25751	49.07	200.041	0.631751	1817	1915	554	780		2453	200.041	0.0128745	31
南川区中医医院	80	0	0	0	0	31212	55.91	215.952	0.715436	2874	2367	867	1076		2589	215.952	0.0127962	40
巫溪县中医医院	81	0	0	0	0	16889	39.23	97.7086	0.994137	1398	1376	470	347		4015	97.7086	0.0253412	39
酉阳土家族苗族自治县中医院	82	0	0	0	0	19609	56.24	108.824	0.871266	2413	1726	702	562		5168	108.824	0.0154919	49
武隆县中医院	83	0	0	0	0	34404	34.81	120.367	0.919276	1896	1204	488	373		2892	120.367	0.0264084	32
城口县中医院	84	0	0	0	0	24283	18.83	57.2514	1.38078	910	707	266	182		3289	57.2514	0.0733285	26
						48427.9	81.0332	2708.72	0.556428	4752.65	4845.42	1849.42	2017.25
						133588	160.46	28278.3	1.38078	10356	15373	5724	7313
						16889	18.83	57.2514	0.294004	910	707	266	182
						29471.2	33.3437	7192.63	0.233675	2629.16	3677.84	1412.77	1779.19

## Sheet: 2014回归结果
. tobit var1 var5 var6 var7 var8 var9 var10 var11 var12, ll
Tobit regression Number of obs = 84
LR chi2(8) = 12.85
Prob > chi2 = 0.1173
Log likelihood = -44.241221 Pseudo R2 = 0.1268
------------------------------------------------------------------------------
var1 | Coef. Std. Err. t P>|t| [95% Conf. Interval]
-------------+----------------------------------------------------------------
var5 | .000478 .0004295 1.11 0.269 -.0003775 .0013334
var6 | -.1962214 .3632953 -0.54 0.591 -.9197867 .5273439
var7 | .0016886 .0018614 0.91 0.367 -.0020187 .0053959
var8 | -29.89999 29.07312 -1.03 0.307 -87.80412 28.00414
var9 | .0117629 .0067359 1.75 0.085 -.0016528 .0251785
var10 | .013329 .0205094 0.65 0.518 -.027519 .054177
var11 | -.0395569 .0360351 -1.10 0.276 -.111327 .0322132
var12 | -.0251714 .0303998 -0.83 0.410 -.0857178 .035375
_cons | -16.18272 29.88117 -0.54 0.590 -75.69623 43.33079
-------------+----------------------------------------------------------------
/sigma | 13.18978 3.847696 5.526432 20.85314
------------------------------------------------------------------------------
76 left-censored observations at var1 <= 0
8 uncensored observations
0 right-censored observations
.
tobit var2 var5 var6 var7 var8 var9 var10 var11 var12, ll
Tobit regression Number of obs = 84
LR chi2(8) = 2.95
Prob > chi2 = 0.9377
Log likelihood = -155.08923 Pseudo R2 = 0.0094
------------------------------------------------------------------------------
var2 | Coef. Std. Err. t P>|t| [95% Conf. Interval]
-------------+----------------------------------------------------------------
var5 | .0010747 .0023189 0.46 0.644 -.0035437 .0056931
var6 | -.918185 2.46728 -0.37 0.711 -5.832199 3.995829
var7 | -.0059531 .0144778 -0.41 0.682 -.0347881 .0228819
var8 | -135.9965 154.8254 -0.88 0.383 -444.3579 172.365
var9 | -.0234411 .0455006 -0.52 0.608 -.1140634 .0671812
var10 | .0657724 .1110118 0.59 0.555 -.1553267 .2868715
var11 | -.0595472 .1367426 -0.44 0.664 -.3318937 .2127992
var12 | -.0542896 .2020167 -0.27 0.789 -.4566407 .3480615
_cons | 15.61273 180.3052 0.09 0.931 -343.4961 374.7216
-------------+----------------------------------------------------------------
/sigma | 152.1866 28.52715 95.36988 209.0034
------------------------------------------------------------------------------
64 left-censored observations at var2 <= 0
20 uncensored observations
0 right-censored observations
.
. tobit var3 var5 var6 var7 var8 var9 var10 var11 var12, ll
Tobit regression Number of obs = 84
LR chi2(8) = 16.61
Prob > chi2 = 0.0345
Log likelihood = -258.19485 Pseudo R2 = 0.0312
------------------------------------------------------------------------------
var3 | Coef. Std. Err. t P>|t| [95% Conf. Interval]
-------------+----------------------------------------------------------------
var5 | .0776534 .0428286 1.81 0.074 -.0076472 .162954
var6 | -26.94111 43.29114 -0.62 0.536 -113.1629 59.28068
var7 | -.1866046 .2476132 -0.75 0.453 -.6797691 .30656
var8 | 77.7211 2686.34 0.03 0.977 -5272.589 5428.032
var9 | -.3447521 .8580857 -0.40 0.689 -2.053778 1.364274
var10 | .0947888 2.005144 0.05 0.962 -3.898802 4.088379
var11 | 1.6396 .8220315 1.99 0.050 .0023825 3.276818
var12 | -.725009 3.871139 -0.19 0.852 -8.43505 6.985032
_cons | -3176.593 3195.871 -0.99 0.323 -9541.722 3188.536
-------------+----------------------------------------------------------------
/sigma | 2757.397 437.2444 1886.549 3628.245
------------------------------------------------------------------------------
59 left-censored observations at var3 <= 0
25 uncensored observations
0 right-censored observations
. tobit var4 var5 var6 var7 var8 var9 var10 var11 var12, ll
Tobit regression Number of obs = 84
LR chi2(8) = 8.95
Prob > chi2 = 0.3466
Log likelihood = -26.979658 Pseudo R2 = 0.1423
------------------------------------------------------------------------------
var4 | Coef. Std. Err. t P>|t| [95% Conf. Interval]
-------------+----------------------------------------------------------------
var5 | .0073947 .0116803 0.63 0.529 -.0158686 .030658
var6 | 1.468008 14.74587 0.10 0.921 -27.90094 30.83696
var7 | -1.236767 1.720619 -0.72 0.474 -4.663676 2.190143
var8 | -521.3495 1246.368 -0.42 0.677 -3003.707 1961.008
var9 | .180272 .2093921 0.86 0.392 -.2367685 .5973126
var10 | .3758271 .7008537 0.54 0.593 -1.020044 1.771698
var11 | -.6220398 1.005571 -0.62 0.538 -2.624808 1.380728
var12 | -.8779739 1.140475 -0.77 0.444 -3.149427 1.393479
_cons | -201.2216 1295.736 -0.16 0.877 -2781.904 2379.46
-------------+----------------------------------------------------------------
/sigma | 255.7573 122.9156 10.94974 500.5649
------------------------------------------------------------------------------
81 left-censored observations at var4 <= 0
3 uncensored observations
0 right-censored observations

[truncated: 4 more sheets: 2015二阶段, 2015回归结果, 2016年二阶段, 2016年回归]
