# Supplementary material for: A four-stage DEA-based efficiency evaluation of public hospitals in China after the implementation of new medical reforms
Source: PLoS One. 2018 Oct 3;13(10):e0203780. doi: 10.1371/journal.pone.0203780 (PMC6169866; doi:10.1371/journal.pone.0203780)
Supplement: S3 Table — (CSV) [file pone.0203780.s003.csv]

## Sheet: 2010三阶段调整
	初始投入量				外部环境变量(ei)								Sik=					调整后的投入量（xi）＝ xin(初始投入量)+{max[sin]-sin}
	在职职工人数（人）	财政补助收入（万元）	实际开放床位（张）	固定资产 (万元）	人均GDP(元)	常住人口（万人）	人口密度 (人/平方公里)	医院密度	地区卫生机构床位数（张）	地区卫生技术人员（人）	地区执业（助理）医师（人）	地区注册护士（人）	在职职工人数（人）	财政补助收入（万元）	实际开放床位（张）	固定资产 (万元）		在职职工人数（人）	财政补助收入（万元）	实际开放床位（张）	固定资产 (万元）
重庆医科大学附属第一医院	1729.3	5148.32	2511	162802	87768.1	63.01	27395.7	0.33328	8112	10555	4047	4525	-39.7789	174.679	-8267	-432.136		1741.78	5148.32	11231.4	163314
重庆医科大学附属第二医院	879.038	1988.06	1328	59141.2	87768.1	63.01	27395.7	0.33328	8112	10555	4047	4525	-39.7789	174.679	-8267	-432.136		891.517	1988.06	10048.4	59652.8
重庆市中医院	1142.87	6561.93	843	79382.6	87768.1	63.01	27395.7	0.33328	8112	10555	4047	4525	-39.7789	174.679	-8267	-432.136		1155.35	6561.94	9563.43	79894.1
重庆市人民医院	1415.06	3884.69	1224	81470.8	87768.1	63.01	27395.7	0.33328	8112	10555	4047	4525	-39.7789	174.679	-8267	-432.136		1427.54	3884.69	9944.43	81982.3
重庆医科大学附属永川医院	671.001	1735.38	800	58703.1	29280.6	102.47	648.955	0.400117	4345	3721	1424	1434	-46.2702	-36.3256	453.432	-27.7711		689.971	1946.39	799.998	58810.3
重庆市第四人民医院	729.003	2861.8	576	34178.4	87768.1	63.01	27395.7	0.33328	8112	10555	4047	4525	-39.7789	174.679	-8267	-432.136		741.482	2861.8	9296.43	34690
重庆市第十三人民医院	414.903	772.194	427	11557.8	54369.7	108.44	2516.01	0.442641	4594	5796	2450	2200	-105.237	-29.6038	-774.009	-137.134		492.839	976.478	1654.44	11774.4
重庆市三峡中心医院	2621.38	1347.85	1970	97687.7	31996.1	156.31	452.679	0.44143	5694	7236	2984	2815	-147.386	20.4887	-568.346	-251.299		2741.46	1502.04	2991.78	98018.4
涪陵中心医院	664.983	2085.61	1008	39136.4	40731.8	106.67	362.7	0.524984	4206	4294	1875	1412	-151.001	-116.195	-17.5785	-25.4171		788.685	2376.48	1479.01	39241.3
开州区人民医院	452.047	1807.91	700	13969.6	12865.7	116.03	292.709	0.344738	3446	3088	1411	1007	-187.038	-72.2146	-444.996	-46.6024		611.785	2054.8	1598.43	14095.6
第九人民医院	640.006	941.747	735	64857.5	34152.4	68.04	905.992	0.485009	3172	4203	1841	1478	-75.9216	-53.0983	-942.653	-184.515		688.628	1169.53	2131.08	65121.5
江津区中心医院	542.948	2306.73	1080	42357.5	24572	123.31	383.427	0.291947	4369	3348	1500	1009	-164.135	-135.232	418.3	79.419		679.783	2616.64	1115.13	42357.5
合川区人民医院	577.001	352.125	900	33079.2	18908.9	129.3	551.857	0.317092	3422	3560	1410	1109	-175.484	-52.4707	-560.532	-41.3586		725.185	579.276	1913.96	33200
长寿区人民医院	559.032	3471.82	800	23237.9	29693.7	77	541.872	0.584416	2981	2337	1091	985	-118.075	-40.45	-106.814	-51.0824		649.807	3686.95	1360.24	23368.4
大足区人民医院	423.706	352.125	900	31225.7	21604.1	67.12	468.061	0.610846	2356	1667	681	382	-132.719	-104.403	-461.241	-9.45159		529.125	631.208	1814.67	31314.6
壁山区人民医院	422.021	256.459	560	32340.7	26067.8	58.6	640.437	0.375427	1660	1789	806	569	-81.572	-42.0282	-714.271	-70.8888		476.293	473.167	1727.7	32491
垫江县人民医院	417.039	472.677	717	18044.9	16163.3	70.45	464.403	0.411639	2529	2134	960	657	-102.385	-71.3837	-510.345	-61.9898		492.124	718.74	1680.78	18186.3
铜梁区人民医院	493.001	2392.32	682	21480.6	25026.6	60.01	447.502	0.516581	2127	2359	1017	747	-93.9931	-57.0278	-788.129	-107.158		559.694	2624.03	1923.56	21667.2
巴南区人民医院	428.988	253.595	663	17829.1	33603.8	91.87	503.95	0.315663	3393	3578	1423	1448	-31.8043	6.64197	62.2379	-86.7551		433.493	421.633	1054.19	17995.2
九龙坡区人民医院	290.021	716.11	330	16318.5	54369.7	108.44	2516.01	0.442641	4594	5796	2450	2200	-105.237	-29.6038	-774.009	-137.134		367.958	920.394	1557.44	16535.1
綦江区人民医院	400.969	873.419	450	16209	20883.7	80.1	291.591	0.486891	2783	2790	999	1059	-54.1264	1.02818	-362.056	-115.46		427.796	1047.07	1265.49	16403.9
南川区人民医院	367.984	315.563	574	13569.5	26866.3	53.43	206.373	0.804791	2449	1750	721	711	-96.8602	-46.0479	-266.374	-80.0653		437.544	536.291	1293.8	13728.9
石柱土家族自治县人民医院	516.115	1629.63	355	10679.2	15613.5	41.51	137.724	0.81908	1346	1241	504	396	-124.564	-37.4164	-1147.53	-152.251		613.379	1841.73	1955.96	10910.8
第五人民医院	400.978	3441.16	500	2898.2	46238.5	75.96	2899.24	0.394945	2321	3505	1461	1269	-103.386	-7.18133	-1489.96	-121.342		477.064	3623.02	2443.39	3098.97
奉节县人民医院	377.961	494.017	450	9394.15	12341.6	83.43	203.587	0.623277	2276	1754	823	422	-206.697	-95.4557	-855.639	-49.3725		557.358	764.153	1759.07	9522.94
黔江中心医院	704.973	4583.06	500	21470.5	22500.4	44.5	186.192	0.696629	2132	2024	723	761	-39.6751	-21.1514	-549.943	-139.831		717.348	4778.89	1503.37	21689.7
忠县人民医院	545.929	356.972	571	13917.7	14561	75.14	343.576	0.665425	2463	2125	901	650	-159.003	-67.3942	-836.026	-94.9596		677.631	599.047	1860.46	14092
梁平区人民医院	314.976	158.171	472	15968.9	16161	68.75	364.142	0.538182	1928	1882	810	636	-125.455	-31.3093	-890.303	-111.792		413.131	364.161	1815.73	16160.1
渝北区人民医院	414.992	970.949	350	14267.4	42636.8	134.54	923.404	0.312175	3270	4011	1630	1299	-186.375	-50.3358	-498.685	-5.04187		574.067	1195.97	1302.12	14351.9
荣昌区人民医院	377.015	256.105	490	25443.9	24187.4	66.13	614.02	0.302435	2201	2214	944	663	-64.9031	-60.3034	-493.918	-52.0077		414.618	491.088	1437.35	25575.3
云阳县人民医院	321.004	61.7065	505	16705.1	9394.64	91.29	251.073	0.744879	2906	2470	1305	578	-289.455	-153.621	-1214.54	-77.5047		583.159	390.007	2172.97	16862
红十字会医院（江北区人民医院）	280.964	1046.79	350	10536.8	53034.5	73.8	3339.37	0.365854	3966	4330	1760	1578	-27.2976	-57.9756	-559.954	-49.7234		280.961	1279.44	1363.38	10666
秀山土家族苗族自治县人民医院	465.043	827.587	329	8753.16	15133.2	50.16	204.484	0.697767	1102	1203	385	310	-113.215	-25.9913	-1188.93	-131.668		550.959	1028.26	1971.36	8964.24
丰都县人民医院	302.008	435.918	480	25502	11879	64.92	223.939	0.539125	1970	1628	627	565	-95.1202	-22.4285	-688.733	-104.908		369.828	633.026	1622.16	25686.4
沙坪坝区人民医院	113.998	377.375	200	6668.63	41954.1	100	2525.25	0.32	3779	4460	1831	1739	-77.4959	0.65179	-748.84	-108.624		164.194	551.403	1402.27	6856.68
潼南区人民医院	592.059	134.374	471	10588.6	18248.2	64	403.785	0.453125	1521	1516	730	492	-126.214	-34.7774	-911.535	-91.7765		690.972	343.832	1835.97	10759.8
永川区人民医院	395.939	141.09	487	17140.4	29280.6	102.47	648.955	0.400117	4345	3721	1424	1434	-46.2702	-36.3256	453.432	-27.7711		414.909	352.096	486.998	17247.6
酉阳土家族苗族自治县人民医院	370.976	476.257	330	6542.39	10060.8	57.81	111.861	0.70922	1492	1096	495	254	-164.649	-62.1252	-1079.05	-101.461		508.326	713.062	1862.48	6723.27
万州区人民医院	375.047	1371.68	390	10771.7	31996.1	156.31	452.679	0.44143	5694	7236	2984	2815	-147.386	20.4887	-568.346	-251.299		495.134	1525.88	1411.78	11102.4
巫山县人民医院	461.956	2204.88	389	19844.6	10160.8	49.51	167.547	0.545344	1021	1201	450	369	-92.2833	-6.06303	-1200.92	-153.475		526.94	2385.62	2043.35	20077.5
第七人民医院	386.926	584.385	400	11252.2	33603.8	91.87	503.95	0.315663	3393	3578	1423	1448	-31.8043	6.64197	62.2379	-86.7551		391.431	752.423	791.192	11418.4
彭水苗族土家族自治县人民医院	298.971	1251.85	236	5884.62	12179.1	54.51	139.877	0.788846	1138	1145	498	320	-173.938	-35.907	-1396.11	-148.171		445.609	1462.44	2085.54	6112.21
巫溪县人民医院	223.982	289.945	232	5660.61	9079.01	41.41	103.138	1.44893	836	1097	498	214	-310.105	-71.176	-2490.74	-255.202		506.787	535.801	3176.17	5995.23
武隆县人民医院	259.983	1789.71	257	5742.44	20631.2	35.1	121.369	0.854701	926	797	363	201	-141.134	-51.7941	-1169.64	-123.842		373.816	2016.18	1880.07	5945.7
南岸区人民医院	166.014	1744.27	155	9562.09	57199.4	75.96	2899.24	0.394945	2321	3505	1461	1269	-96.3062	-17.3683	-1212.76	-76.3945		235.021	1936.32	1821.19	9717.9
涪陵区人民医院	303.003	856.971	237	8585.48	32926.6	106.67	362.7	0.524984	4206	4294	1875	1412	-156.043	-108.94	-214.979	-57.424		431.746	1140.59	905.409	8722.32
大渡口区人民医院	155.008	550.301	100	4101.07	58875	30.1	2922.33	0.531561	1092	1457	640	546	-56.8256	-33.9343	-1034	-19.5777		184.533	758.916	1587.43	4200.06
城口县人民医院	203.969	214.171	200	5096.93	12956.7	19.3	58.6804	1.34715	669	549	217	77	-214.325	-63.9346	-1935.51	-216.689		390.995	452.786	2588.94	5393.04
垫江县中医院	275.027	474.671	560	12821.1	16163.3	70.45	464.403	0.411639	2529	2134	960	657	-102.385	-71.3837	-510.345	-61.9898		350.112	720.735	1523.78	12962.5
北碚区中医院	364.003	1713.23	400	18076.3	34152.4	68.04	905.992	0.485009	3172	1203	1841	1478	-265.244	8.96058	263.65	-79.6506		601.947	1878.95	589.78	18235.4
永川区中医院	248.029	2383.29	520	10402.9	29280.6	102.47	648.955	0.400117	4345	3721	1424	1434	-46.2702	-36.3256	453.432	-27.7711		266.999	2594.3	519.998	10510.1
铜梁区中医院	309.031	119.774	389	15938.4	25026.6	60.01	447.502	0.516581	2127	2359	1017	747	-93.9931	-57.0278	-788.129	-107.158		375.725	351.481	1630.56	16125
江津区中医院	278.017	2211.88	490	9262.86	24572	123.31	383.427	0.291947	4369	3348	1500	1009	-164.135	-135.232	418.3	79.419		414.851	2521.79	525.13	9262.86
九龙坡区中医院	160.012	420.505	170	8409.09	54369.7	108.44	2516.01	0.442641	4594	5796	2450	2200	-105.237	-29.6038	-774.009	-137.134		237.948	624.788	1397.44	8625.64
渝北区中医院	198.014	420.08	270	7062.64	42636.8	134.54	923.404	0.312175	3270	4011	1630	1299	-186.375	-50.3358	-498.685	-5.04187		357.089	645.096	1222.12	7147.1
大足区中医院	153.982	104.937	300	5088.42	21604.1	67.12	468.061	0.610846	2356	1667	681	382	-132.719	-104.403	-461.241	-9.45159		259.401	384.02	1214.67	5177.29
江北区中医院	214.154	589.214	155	7005.69	53034.5	73.8	3339.37	0.365854	3966	4330	1760	1578	-27.2976	-57.9756	-559.954	-49.7234		214.152	821.87	1168.38	7134.84
云阳县中医院	151.989	19.9829	203	7456.63	9394.64	91.29	251.073	0.744879	2906	2470	1306	578	-289.693	-153.742	-1215.32	-77.523		414.383	348.405	1871.75	7613.57
中医骨科医院	275.031	1920.69	200	9521.52	87768.1	63.01	27395.7	0.33328	8112	10555	4047	4525	-39.7789	174.679	-8267	-432.136		287.51	1920.69	8920.43	10033.1
巴南区中医院	182.035	246.03	200	3305.52	33603.8	91.87	503.95	0.315663	3393	3578	1423	1448	-31.8043	6.64197	62.2379	-86.7551		186.539	414.068	591.192	3471.7
长寿区中医院	180.999	1185.63	168	2521.21	29693.7	77	541.872	0.584416	2981	3737	1091	985	-29.7243	-69.4108	-669.755	-100.019		183.423	1429.72	1291.19	2700.65
綦江区中医院	406.876	238.635	253	6863.8	20883.7	80.1	291.591	0.486891	2783	2790	999	1059	-54.1264	1.02818	-362.056	-115.46		433.703	412.286	1068.49	7058.68
合川区中医院	292.009	639.591	251	8319.23	18908.9	129.3	551.857	0.317092	3422	3560	1410	1109	-175.484	-52.4707	-560.532	-41.3586		440.193	866.742	1264.96	8440.01
奉节县中医院	250.047	246.463	180	4019.61	12341.6	83.43	203.587	0.623277	2276	1754	823	422	-206.697	-95.4557	-855.639	-49.3725		429.444	516.599	1489.07	4148.4
石柱土家族自治县中医院	137.971	87.975	260	3138.95	15613.5	41.51	137.724	0.81908	1346	1241	604	396	-148.391	-49.5736	-1225.41	-154.086		259.063	312.229	1938.84	3372.46
彭水苗族土家族自治县中医院	99.0051	148.184	120	3340.51	12179.1	54.51	139.877	0.788846	1138	1145	498	320	-173.938	-35.907	-1396.11	-148.171		245.643	358.771	1969.54	3568.1
壁山区中医院	164.973	166.607	160	7787.76	26067.8	58.6	640.437	0.375427	1660	1789	806	569	-81.572	-42.0282	-714.271	-70.8888		219.245	383.315	1327.7	7938.07
忠县中医医院	152.011	199.888	177	4699.21	14561	75.14	343.576	0.665425	2463	2125	901	650	-159.003	-67.3942	-836.026	-94.9596		283.713	441.962	1466.46	4873.59
涪陵区中医院	226.987	2602.21	159	4323.04	40731.8	106.67	362.7	0.524984	4206	4294	1875	1412	-151.001	-116.195	-17.5785	-25.4171		350.688	2893.08	630.008	4427.88
丰都县中医院	162.992	1129.39	190	5895.15	11879	64.92	223.939	0.539125	1970	1628	627	565	-95.1202	-22.4285	-688.733	-104.908		230.812	1326.5	1332.16	6079.48
开州区中医院	211.978	355.717	250	20444.1	12865.7	116.03	292.709	0.344738	3446	3088	1411	1007	-187.038	-72.2146	-444.996	-46.6024		371.717	602.611	1148.43	20570.2
万州区中医院	254.924	620.781	180	5175.02	31996.1	156.31	452.679	0.44143	5694	7236	2984	2815	-147.386	20.4887	-568.346	-251.299		375.01	774.972	1201.78	5505.74
梁平区中医医院	163.981	86.1204	266	8619.86	16161	68.75	364.142	0.538182	1928	1882	810	636	-125.455	-31.3093	-890.303	-111.792		262.137	292.11	1609.73	8811.08
潼南区中医院	232.972	156.613	145	4083.19	18248.2	64	403.785	0.453125	1521	1516	730	492	-126.214	-34.7774	-911.535	-91.7765		331.885	366.07	1509.97	4254.39
荣昌区中医院	150.037	1301.72	150	1918.1	24187.4	66.13	614.02	0.302435	2201	2214	944	663	-64.9031	-60.3034	-493.918	-52.0077		187.64	1536.7	1097.35	2049.53
黔江区中医院	77.99	130.037	151	1638.5	22500.4	44.5	186.192	0.696629	2132	2024	723	761	-39.6751	-21.1514	-549.943	-139.831		90.3651	325.868	1154.37	1857.75
巫山县中医院	303.904	169.822	150	6812.27	10160.8	49.51	167.547	0.545344	1021	1201	450	369	-92.2833	-6.06303	-1200.92	-153.475		368.887	350.565	1804.35	7045.17
沙坪坝区中医院	133.014	574.885	105	1505.68	41954.1	100	2525.25	0.32	3779	4460	1831	1739	-77.4959	0.65179	-748.84	-108.624		183.21	748.914	1307.27	1693.72
秀山土家族苗族自治区人民医院	77.0012	333.035	50	595.447	15133.2	50.16	204.484	0.697767	1102	1203	385	310	-113.215	-25.9913	-1188.93	-131.668		162.917	533.706	1692.36	806.534
南川区中医医院	118.011	133.557	110	950.374	26866.3	53.43	206.373	0.804791	2449	1750	721	711	-96.8602	-46.0479	-266.374	-80.0653		187.571	354.285	829.804	1109.86
巫溪县中医医院	107.054	150.992	60	823.284	9079.01	41.41	103.138	1.44893	836	1097	498	214	-310.105	-71.176	-2490.74	-255.202		389.859	396.848	3004.17	1157.91
酉阳土家族苗族自治县中医院	82.0054	119.534	100	2434.42	10060.8	57.81	111.861	0.70922	1492	1096	495	254	-164.649	-62.1252	-1079.05	-101.461		219.355	356.34	1632.48	2615.3
武隆县中医院	81.9753	112.488	60	2535.66	20631.2	35.1	121.369	0.854701	926	797	363	201	-141.134	-51.7941	-1169.64	-123.842		195.809	338.963	1683.07	2738.92
城口县中医院	35.8253	1085.11	30	670.817	12956.7	19.3	58.6804	1.34715	669	549	217	77	-214.325	-63.9346	-1935.51	-216.689		222.851	1323.73	2418.94	966.925
													-27.2976	174.679	453.432	79.419		480.138	1275.13	2137.85	17997.4
																		2741.46	6561.94	11231.4	163314
																		90.3651	292.11	486.998	806.534
																		361.137	1205.78	2219.57	24728.6

## Sheet: 2011年三阶段调整
	初始投入量				外部环境变量(ei)								Sik=					调整后的投入量（xi）＝ xin(初始投入量)+{max[sin]-sin}
	在职职工人数（人）	财政补助收入（万元）	实际开放床位（张）	固定资产 (万元）	人均GDP(元)	常住人口（万人）	人口密度 (人/平方公里)	医院密度	地区卫生机构床位数（张）	地区卫生技术人员（人）	地区执业（助理）医师（人）	地区注册护士（人）	在职职工人数（人）	财政补助收入（万元）	实际开放床位（张）	固定资产 (万元）		在职职工人数（人）	财政补助收入（万元）	实际开放床位（张）	固定资产 (万元）
重庆医科大学附属第一医院	1813.99	11713.4	2949	165141	104844	63.9	27782.6	0.328638	8835	12000	4399	5465	-1538.37	64.5133	343.451	-3311.29		3356.65	11713.4	3277.88	168446
重庆医科大学附属第二医院	890.031	2133.16	1344	104777	104844	63.9	27782.6	0.328638	8835	12000	4399	5465	-1538.37	64.5133	343.451	-3311.29		2432.69	2133.16	1672.88	108082
重庆市中医院	1134.98	10139.4	1041	127989	104844	63.9	27782.6	0.328638	8835	12000	4399	5465	-1538.37	64.5133	343.451	-3311.29		2677.65	10139.4	1369.88	131294
重庆市人民医院	1397.93	11084.6	1299	91436.4	104844	63.9	27782.6	0.328638	8835	12000	4399	5465	-1538.37	64.5133	343.451	-3311.29		2940.59	11084.6	1627.88	94741.6
重庆医科大学附属永川医院	673.038	1963.8	835	58872.4	36750	104.44	661.431	0.258522	4559	3822	1522	1495	-140.671	-46.6374	-5172.32	-158.096		817.999	2074.95	6679.65	59024.3
重庆市第四人民医院	739.026	8284.31	682	32620.7	104844	63.9	27782.6	0.328638	8835	12000	4399	5465	-1538.37	64.5133	343.451	-3311.29		2281.69	8284.3	1010.88	35925.9
重庆市第十三人民医院	398.069	1626.85	434	11185.2	62757	111.63	2590.02	0.465825	5374	6667	2790	2683	-238.406	53.6725	-1520.61	-535.819		640.766	1637.69	2626.94	11714.9
重庆市三峡中心医院	2778.25	3076.84	2530	11605.8	39715	157.22	455.314	0.438875	7252	8092	3565	3022	-141.258	51.3936	-3485.5	-404.91		2923.8	3089.96	6687.83	12004.6
涪陵中心医院	678.994	2511.32	1018	64318.8	51838	108.36	368.446	0.526024	4342	4662	2016	1581	-73.697	-24.6762	-1582.79	-168.659		756.981	2600.51	3273.12	64481.3
开州区人民医院	486.003	2638.89	903	19225.5	17214	116.08	292.836	0.335975	3952	3889	1842	1219	-55.5365	-55.2635	-2824.8	-277.851		545.829	2758.66	4400.13	19497.2
第九人民医院	652.951	3017.3	790	62747.6	43244	72.1	960.053	0.471567	3480	4319	1907	1529	-54.0902	17.7421	-2133.22	-203.894		711.331	3064.07	3595.55	62945.4
江津区中心医院	577.253	386.147	1100	47962.6	30926	124.93	388.464	0.288161	4781	3595	1566	1067	-54.5897	-109.985	-4364.44	-92.1397		636.133	560.642	6136.77	48048.6
合川区人民医院	601.992	394.395	866	31185.4	23517	131.25	560.179	0.335238	3480	4001	1679	1206	-224.535	-20.7794	-1023.1	-512.04		830.817	479.684	2561.43	31691.3
长寿区人民医院	617.969	3260.82	800	29476.4	40916	78.29	550.95	0.562013	3123	2940	1174	1108	-142.608	-46.4686	-2658.43	-160.18		764.867	3371.8	4130.76	29630.4
大足区人民医院	377.998	3199.17	800	28181.1	32235	72.97	508.856	0.616692	3065	2030	834	508	-74.1179	-113.082	-3430.36	-6.14246		456.406	3376.77	4902.69	28181.1
壁山区人民医院	428.03	517.842	680	28332.9	35254	59.57	651.038	0.302166	1814	1878	885	568	2.90478	-54.2739	-2104.09	-99.061		429.415	636.625	3456.42	28425.9
垫江县人民医院	754.873	2091.98	717	30686.4	20986	70.1	462.096	0.413695	2546	2461	1049	746	-97.4592	-39.4062	-3271.03	-182.863		856.622	2195.89	4660.36	30863.1
铜梁区人民医院	512.007	586.045	817	47233.7	32576	60.1	448.173	0.482529	2414	2659	1150	811	-54.4821	-24.8394	-2458.52	-118.012		570.779	675.395	3947.85	47345.6
巴南区人民医院	443.978	1396.62	674	19615.4	42635	93.47	512.726	0.320959	3961	3925	1597	1654	-137.501	-9.91764	-3872.26	-200.82		585.77	1471.05	5218.59	19810.1
九龙坡区人民医院	279.987	2143.75	410	21776.3	62757	111.63	2590.02	0.465825	5374	6667	2790	2683	-238.406	53.6725	-1520.61	-535.819		522.683	2154.58	2602.94	22306
綦江区人民医院	450.044	1333.03	450	20153.9	24796	107.59	391.664	0.5112	4447	4548	1534	1803	-419.573	42.7754	-4764.17	-457.629		873.907	1354.76	5886.5	20605.4
南川区人民医院	383.014	798.819	575	14594	31496	53.79	207.764	0.762223	2470	2035	765	802	-156.926	-57.9787	-3178.31	-84.7518		544.23	921.308	4425.64	14672.6
石柱土家族自治县人民医院	570.987	2595.59	510	11533.4	19396	41.14	136.496	0.850754	1690	1459	680	517	-100.028	-71.5349	-2335.17	-98.5924		675.305	2731.64	3517.5	11625.8
第五人民医院	449.997	11721.5	520	39597.5	56042	78.98	3014.5	0.35452	2413	3876	1549	1525	-261.605	25.1445	512.791	-616.046		715.892	11760.9	679.539	40207.4
奉节县人民医院	386.001	1042.85	590	11139.1	15536	81.93	199.927	0.646894	2642	2181	947	595	-142.358	-82.972	-2584.02	-208.292		532.649	1190.34	3846.35	11341.3
黔江中心医院	391.957	2712.03	650	32769.4	28990	44.63	186.736	0.6946	2600	2159	783	895	-152.094	-36.1385	-4331.6	-48.6033		548.341	2812.68	5653.93	32811.8
忠县人民医院	582.018	2745.62	600	18057.4	18254	74.82	342.112	0.681636	2525	2340	1077	699	-112.92	-73.0797	-2114.56	-210.149		699.228	2883.21	3386.89	18261.4
梁平区人民医院	312.004	449.989	472	16928.3	19171	68.39	362.235	0.541015	2045	2246	992	743	-129.38	-38.0376	-2075.65	-261.67		445.674	552.536	3219.98	17183.8
渝北区人民医院	437.025	3869.88	460	16690.3	56216	138.64	951.544	0.310156	3492	4350	1690	1515	-270.377	-6.0355	672.329	-532.943		711.693	3940.42	460.001	17217.1
荣昌区人民医院	381.983	759.248	490	34783.8	31253	66.69	619.22	0.359874	2440	2562	1187	729	-4.44614	-43.7476	-2437.79	-113.862		390.719	867.505	3600.12	34891.5
云阳县人民医院	342.975	420.945	530	17647.5	11983	91.11	250.578	0.658545	3176	2756	1362	701	-58.8148	-97.0893	-2358.51	-188.381		406.08	582.544	3560.84	17829.7
红十字会医院（江北区人民医院）	231.019	794.277	417	10617.4	68206	77.66	3514.03	0.347669	4436	4503	1704	170	4.29398	-58.141	-1502.15	-16.4818		231.015	916.928	2591.48	10627.8
秀山土家族苗族自治县人民医院	507.898	5090.07	435	18240.2	18715	49.75	202.813	0.703518	1239	1370	438	413	-224.806	-32.405	-1963	-256.934		736.994	5186.99	3070.33	18491
丰都县人民医院	357.007	937.27	608	25412.7	15484	63.95	220.593	0.547303	2235	1828	707	633	-166.476	-53.8915	-3642.07	-190.588		527.772	1055.67	4922.4	25597.1
沙坪坝区人民医院	105.998	300.709	200	7299.09	54833	104.35	2635.1	0.33541	4626	5154	2041	2079	-266.497	10.5838	-2581.86	-491.163		376.784	354.635	3454.19	7784.11
潼南区人民医院	581.044	584.266	591	12747.8	22912	64.25	405.363	0.404669	1670	1827	871	547	-54.4868	-50.8735	-1881.54	-196.24		639.821	699.649	3144.87	12937.9
永川区人民医院	398.946	760.324	562	23634.5	36750	104.44	661.431	0.258522	4559	3822	1522	1495	-140.671	-46.6374	-5172.32	-158.096		543.907	871.471	6406.65	23786.5
酉阳土家族苗族自治县人民医院	415.06	1436.77	576	9752.09	13354	57.46	111.184	0.696136	1823	1321	553	320	-133.748	-82.4286	-2803.46	-143.612		553.097	1583.7	4051.79	9889.57
万州区人民医院	610.974	2378.37	465	13147.4	39715	157.22	455.314	0.438875	7252	8092	3565	3022	-141.258	51.3936	-3485.5	-404.91		756.522	2391.49	4622.83	13546.1
巫山县人民医院	505.979	1399.37	425	29563.2	12877	48.99	165.787	0.551133	1154	1341	529	391	-155.245	-30.3782	-2358.18	-239.978		665.514	1494.26	3455.51	29797
第七人民医院	381.02	2510.83	474	13107.3	42635	93.47	512.726	0.320959	3961	3925	1597	1654	-137.501	-9.91764	-3872.26	-200.82		522.811	2585.26	5018.59	13302
彭水苗族土家族自治县人民医院	221.978	1478.4	272	5711.01	14091	54.06	138.722	0.795413	1366	1196	502	364	-175.001	-72.5838	-1748.72	-225.749		401.269	1615.49	2693.05	5930.62
巫溪县人民医院	227.013	829.816	300	6188.43	11484	40.95	101.993	0.805861	905	1186	416	261	-208.713	-32.1117	-1593.68	-258.172		440.016	926.438	2566.01	6440.46
武隆县人民医院	184.982	910.333	245	6461.8	24756	34.85	120.505	0.918221	1292	955	414	245	-102.975	-86.7604	-1760.6	-49.8125		292.247	1061.6	2677.93	6505.48
南岸区人民医院	116.348	2038.92	155	17102.3	56042	78.98	3014.5	0.35452	2413	3876	1549	1525	-261.605	25.1445	512.791	-616.046		382.243	2078.29	314.539	17712.2
涪陵区人民医院	376.015	1139.24	282	10316.8	51838	108.36	368.446	0.526024	4342	4662	2016	1581	-73.697	-24.6762	-1582.79	-168.659		454.002	1228.43	2537.12	10479.3
大渡口区人民医院	162.965	2380.1	100	10817.9	48590	31.58	3066.02	0.50665	1148	1420	634	527	-103.792	-75.88	-531.234	-286.733		271.046	2520.49	1303.56	11098.5
城口县人民医院	120.011	643.663	300	5971.31	19329	19.03	57.8595	1.36626	815	616	235	98	-191.776	-93.6509	-575.698	-100.147		316.077	801.824	1548.03	6065.32
垫江县中医院	349.975	1060.96	560	28960.8	20986	70.1	462.096	0.413695	2546	2461	1049	746	-97.4592	-39.4062	-3271.03	-182.863		451.724	1164.88	4503.36	29137.5
北碚区中医院	384.941	1945.4	470	28525.5	43244	72.1	960.053	0.471567	3480	4319	1907	1529	-54.0902	17.7421	-2133.22	-203.894		443.321	1992.16	3275.55	28723.2
永川区中医院	256.984	480.227	560	11499.2	36750	104.44	661.431	0.258522	4559	3822	1522	1495	-140.671	-46.6374	-5172.32	-158.096		401.945	591.375	6404.65	11651.2
铜梁区中医院	301.978	257.109	431	16920.5	32576	60.1	448.173	0.482529	2414	2659	1150	811	-54.4821	-24.8394	-2458.52	-118.012		360.751	346.459	3561.85	17032.4
江津区中医院	287.026	761.843	610	10233.9	30926	124.93	388.464	0.288161	4781	3595	1566	1067	-54.5897	-109.985	-4364.44	-92.1397		345.905	936.338	5646.77	10319.9
九龙坡区中医院	421.1	744.514	240	14791.5	62757	111.63	2590.02	0.465825	5374	6667	2790	2683	-238.406	53.6725	-1520.61	-535.819		663.796	755.352	2432.94	15321.1
渝北区中医院	206.989	686.804	300	7887.67	56216	138.64	951.544	0.310156	3492	4350	1690	1515	-270.377	-6.0355	672.329	-532.943		481.656	757.35	300.001	8414.47
大足区中医院	153.991	289.738	380	5322.3	32235	72.97	508.856	0.616692	3065	2030	834	508	-74.1179	-113.082	-3430.36	-6.14246		232.399	467.331	4482.69	5322.3
江北区中医院	170.003	1496.95	205	6357.28	68206	77.66	3514.03	0.347669	4436	4503	1704	170	4.29398	-58.141	-1502.15	-16.4818		169.999	1619.6	2379.48	6367.62
云阳县中医院	168.004	2788.98	200	7548.97	11983	91.11	250.578	0.658545	3176	2756	1362	701	-58.8148	-97.0893	-2358.51	-188.381		231.109	2950.58	3230.84	7731.21
中医骨科医院	365.998	1650.22	200	11356.9	104844	63.9	27782.6	0.328638	8835	12000	4399	5465	-1538.37	64.5133	343.451	-3311.29		1908.66	1650.21	528.879	14662
巴南区中医院	182.975	1288.56	210	3546.58	42635	93.47	512.726	0.320959	3961	3925	1597	1654	-137.501	-9.91764	-3872.26	-200.82		324.766	1362.99	4754.59	3741.26
长寿区中医院	179.034	1119.6	168	2976.82	40916	78.29	550.95	0.562013	3123	2940	1174	1108	-142.608	-46.4686	-2658.43	-160.18		325.932	1230.58	3498.76	3130.86
綦江区中医院	449.916	388.182	305	7618.89	24796	107.59	391.664	0.5112	4447	4548	1534	1803	-419.573	42.7754	-4764.17	-457.629		873.779	409.917	5741.5	8070.38
合川区中医院	293.004	388.518	300	9481	23517	131.25	560.179	0.335238	3480	4001	1679	1206	-224.535	-20.7794	-1023.1	-512.04		521.829	473.807	1995.43	9986.9
奉节县中医院	280.063	206.209	250	4524.27	15536	81.93	199.927	0.646894	2642	2181	947	595	-142.358	-82.972	-2584.02	-208.292		426.711	353.691	3506.35	4726.42
石柱土家族自治县中医院	266.932	181.617	300	3726.5	19396	41.14	136.496	0.850754	1690	1459	680	517	-100.028	-71.5349	-2335.17	-98.5924		371.25	317.661	3307.5	3818.95
彭水苗族土家族自治县中医院	94.0082	525.491	200	5999.88	14091	54.06	138.722	0.795413	1366	1196	502	364	-175.001	-72.5838	-1748.72	-225.749		273.299	662.585	2621.05	6219.49
壁山区中医院	161.019	307.136	160	9149.07	35254	59.57	651.038	0.302166	1814	1878	885	568	2.90478	-54.2739	-2104.09	-99.061		162.404	425.92	2936.42	9242
忠县中医医院	150.994	730.917	180	5524.6	18254	74.82	342.112	0.681636	2525	2340	1077	699	-112.92	-73.0797	-2114.56	-210.149		268.204	868.507	2966.89	5728.61
涪陵区中医院	298.08	715.4	159	5227.79	51838	108.36	368.446	0.526024	4342	4662	2016	1581	-73.697	-24.6762	-1582.79	-168.659		376.067	804.586	2414.12	5390.31
丰都县中医院	158.994	1804.29	200	5597.06	15484	63.95	220.593	0.547303	2235	1828	707	633	-166.476	-53.8915	-3642.07	-190.588		329.76	1922.69	4514.4	5781.51
开州区中医院	236.002	1089.7	255	21093.3	17214	116.08	292.836	0.335975	3952	3889	1842	1219	-55.5365	-55.2635	-2824.8	-277.851		295.828	1209.47	3752.13	21365.1
万州区中医院	357.034	802.693	250	8965.98	39715	157.22	455.314	0.438875	7252	8092	3565	3022	-141.258	51.3936	-3485.5	-404.91		502.583	815.809	4407.83	9364.75
梁平区中医医院	163.995	100.51	266	8942.71	19171	68.39	362.235	0.541015	2045	2246	992	743	-129.38	-38.0376	-2075.65	-261.67		297.664	203.057	3013.98	9198.24
潼南区中医院	252.955	715.598	255	8545.48	22912	64.25	405.363	0.404669	1670	1827	871	547	-54.4868	-50.8735	-1881.54	-196.24		311.732	830.981	2808.87	8735.58
荣昌区中医院	148.983	406.472	150	3712.6	31253	66.69	619.22	0.359874	2440	2562	1187	729	-4.44614	-43.7476	-2437.79	-113.862		157.719	514.729	3260.12	3820.32
黔江区中医院	84.9919	308.936	229	2241.13	28990	44.63	186.736	0.6946	2600	2159	783	895	-152.094	-36.1385	-4331.6	-48.6033		241.376	409.585	5232.93	2283.6
巫山县中医院	308.089	336.86	150	7638.78	12877	48.99	165.787	0.551133	1154	1341	529	391	-155.245	-30.3782	-2358.18	-239.978		467.624	431.749	3180.51	7872.62
沙坪坝区中医院	129.012	298.966	105	1331.98	54833	104.35	2635.1	0.33541	4626	5154	2041	2079	-266.497	10.5838	-2581.86	-491.163		399.799	352.893	3359.19	1817
秀山土家族苗族自治区人民医院	73.0007	583.423	140	642.132	18715	49.75	202.813	0.703518	1239	1370	438	413	-224.806	-32.405	-1963	-256.934		302.097	680.338	2775.33	892.926
南川区中医医院	116.021	674.329	110	1772.07	31496	55.79	215.489	0.734899	2470	2035	765	802	-157.054	-58.1674	-3169.6	-92.7174		277.366	797.006	3951.93	1858.65
巫溪县中医医院	105.958	345.911	60	1690.31	11484	40.95	101.993	0.805861	905	1186	416	261	-208.713	-32.1117	-1593.68	-258.172		318.962	442.532	2326.01	1942.34
酉阳土家族苗族自治县中医院	85.0181	414.915	100	2960.32	13354	57.46	111.184	0.696136	1823	1321	553	320	-133.748	-82.4286	-2803.46	-143.612		223.056	561.853	3575.79	3097.79
武隆县中医院	69.9858	393.201	60	2779.74	24756	34.85	120.505	0.918221	1292	955	414	245	-102.975	-86.7604	-1760.6	-49.8125		177.251	544.472	2492.93	2823.41
城口县中医院	37.0064	368.026	60	666.881	19392	19.03	57.8595	1.36626	815	616	235	98	-191.589	-93.692	-572.686	-99.8002		232.886	526.228	1305.02	760.541
													4.29398	64.5133	672.329	-6.14246		649.352	1914.99	3415.51	21636.3
																		3356.65	11760.9	6687.83	168446
																		157.719	203.057	300.001	760.541
																		645.623	2428.57	1481.86	27878.2

## Sheet: 2012年三阶段调整
	初始投入量				外部环境变量(ei)								Sik=
	在职职工人数（人）	财政补助收入（万元）	实际开放床位（张）	固定资产 (万元）	人均GDP(元)	常住人口（万人）	人口密度 (人/平方公里)	医院密度	地区卫生机构床位数（张）	地区卫生技术人员（人）	地区执业（助理）医师（人）	地区注册护士（人）	在职职工人数（人）	财政补助收入（万元）	实际开放床位（张）	固定资产 (万元）
重庆医科大学附属第一医院	4418.26	7955.98	3000	168467	118921	64.93	28230.4	0.338826	9423	12871	4449	6285	-33.9306	-132.102	-1857.26	-1111.83
重庆医科大学附属第二医院	3986.25	3101.62	1344	113382	118921	64.93	28230.4	0.338826	9423	12871	4449	6285	-33.9306	-132.102	-1857.26	-1111.83
重庆市中医院	1144.99	7863	1025	121596	118921	64.93	28230.4	0.338826	9423	12871	4449	6285	-33.9306	-132.102	-1857.26	-1111.83
重庆市人民医院	2192.93	11948.5	1996	186648	118921	64.93	28230.4	0.338826	9423	12871	4449	6285	-33.9306	-132.102	-1857.26	-1111.83
重庆医科大学附属永川医院	660.024	1953.66	1100	60838.4	38442	105.06	665.358	0.285551	5420	4455	1655	1798	-30.9852	-68.3703	-1176.63	-198.847
重庆市第四人民医院	1035.07	6667.17	682	32029.6	118921	64.93	28230.4	0.338826	9423	12871	4449	6285	-33.9306	-132.102	-1857.26	-1111.83
重庆市第十三人民医院	475.025	1224.49	455	10303.6	68578	114.77	2662.88	0.505359	7048	7778	3002	3232	-228.882	-130.962	-4674.25	-235.993
重庆市三峡中心医院	2976.3	2805.33	3000	179588	42016	158.31	458.471	0.435854	8241	8837	3644	3491	-543.862	-96.2563	-7056.92	-382.037
涪陵中心医院	1341.98	2562.98	1344	88740.9	57794	109.84	373.478	0.537145	4877	4885	2085	1729	-139.445	-127.299	-4322.12	-224.436
开州区人民医院	628.997	4113.31	1150	36909.6	19768	116.16	293.037	0.335744	4381	4302	1933	1539	-349.824	-59.1455	-3910.16	-382.584
第九人民医院	653.023	2756.15	850	64091.1	45663	74.52	992.277	0.456253	3669	4441	1850	1595	-305.634	-160.651	-5046.98	-221.301
江津区中心医院	995.092	951.389	925	53922	34043	125.35	389.77	0.287196	5704	4150	1826	1278	-109.502	-97.1391	-3602.82	-402.102
合川区人民医院	1082.01	2322.34	919	33986.5	26443	131.61	561.716	0.311526	3928	4295	1619	1416	-300.01	-111.952	-3499.05	-112.744
长寿区人民医院	633.966	2664.55	700	32115.3	42852	78.72	553.976	0.58435	3462	3057	1144	1221	2.37308	-79.505	-1093.7	-153.27
大足区人民医院	663.96	3759.31	1006	34614.1	33727	73.33	511.367	0.354562	1771	1785	743	591	-42.7259	-78.9665	-835.679	-120.12
壁山区人民医院	449.017	2815.01	860	30400.2	40929	64	699.454	0.28125	1994	2025	916	659	-44.1682	-102.229	-1551.1	-157.319
垫江县人民医院	901.1	1454.59	777	22915.3	24156	69.68	459.328	0.416188	2774	2669	1075	860	-225.72	-119.802	-3063.64	-231.4
铜梁区人民医院	540.982	288.528	925	30771.9	37545	60.37	450.186	0.728839	3542	2321	926	638	-32.5938	-143.75	-3119.17	-308.805
巴南区人民医院	446	1152.67	704	20996.9	44749	94.62	519.035	0.317058	4293	4240	1628	1810	-53.6979	-59.2485	-961.006	-117.017
九龙坡区人民医院	671.931	1188.71	520	24449.3	68578	114.77	2662.88	0.505359	7048	7778	3002	3232	-228.882	-130.962	-4674.25	-235.993
綦江区人民医院	541.026	1711.59	808	23523.4	26610	107.87	392.683	0.500603	5153	4751	1500	2000	-150.117	-74.0305	-1174.33	-69.4978
南川区人民医院	374.021	3442.82	647	29966	32612	54.26	209.579	0.755621	2567	2047	749	823	-27.6277	-79.3844	-1116.17	-202.126
石柱土家族自治县人民医院	694.88	850.548	558	13114.1	22612	41.21	136.729	0.849308	1874	1604	656	610	-143.19	-82.4761	-2005.53	-283.139
第五人民医院	466.025	8183.32	520	41669	58035	81.46	3109.16	0.356003	2882	4139	1653	1701	-106.096	-103.772	-2055.74	-136.832
奉节县人民医院	739.86	357.049	600	22654.4	17853	80.02	195.266	0.662334	2932	2488	954	798	-207.428	-93.7503	-2692.92	-263.312
黔江中心医院	836.014	4571.63	706	26187.4	33046	44.91	187.908	0.690269	2890	2362	810	1041	-30.2659	-83.5062	-909.546	-178.559
忠县人民医院	620.03	1615.92	694	15663.7	21045	74.19	339.232	0.687424	2662	2572	1130	805	-266.989	-100.37	-3645.55	-328.14
梁平区人民医院	340.973	7821.63	560	16563.5	22979	67.95	359.905	0.529801	2459	2526	1081	879	-233.558	-91.7744	-2804.25	-264.52
渝北区人民医院	771.032	1792.95	515	16495.1	62372	143.32	983.665	0.307005	4130	4745	1845	1802	-0.571659	-73.6332	-1286.23	28.5619
荣昌区人民医院	389.966	486.782	712	37177.9	34387	66.97	621.82	0.358369	2759	2878	1260	1048	-170.912	-99.4733	-2594.71	-235.828
云阳县人民医院	373.987	2415.01	600	18702.9	13930	90.69	249.422	0.518249	3445	3004	1471	817	-365.55	-103.95	-5022.81	-471.152
红十字会医院（江北区人民医院）	732.963	47.3519	699	10648.8	66519	81.02	3666.06	0.333251	5156	5102	2097	2001	-30.2998	-134.599	-3212.34	-339.01
秀山土家族苗族自治县人民医院	541	1415.97	470	12510	21381	49.48	201.712	0.545675	1520	1413	442	465	-120.63	-103.614	-1281.75	-123.419
丰都县人民医院	383.021	6459.73	668	26422.8	17519	62.96	217.178	0.571792	2779	1992	748	731	-113.175	-70.5182	-1326.53	-268.833
沙坪坝区人民医院	629.061	883.438	385	8307.25	66519	108.07	2729.04	0.342371	4686	5898	2259	2507	-109.113	-95.3987	-2221.41	-81.2791
潼南区人民医院	453.934	656.732	471	14777.3	25301	64.4	406.309	0.481366	2833	2890	1223	911	-289.181	-137.235	-4118.76	-276.737
永川区人民医院	597.046	294.692	709	27060	38442	105.06	665.358	0.285551	5420	4455	1655	1798	-30.9852	-68.3703	-1176.63	-198.847
酉阳土家族苗族自治县人民医院	478.984	1008.18	596	16904.7	15626	56.82	109.946	0.703977	1857	1450	595	428	-170.348	-83.8945	-2062.8	-276.772
万州区人民医院	662.061	1173.77	600	16006.8	42016	158.31	458.471	0.435854	8241	8837	3644	3491	-543.862	-96.2563	-7056.92	-382.037
巫山县人民医院	626.903	641.016	540	35680.6	14529	47.85	161.929	0.564263	1305	1484	598	469	-241.327	-97.5396	-2276.4	-215.868
第七人民医院	375.011	2430.64	588	13738	44749	94.62	519.035	0.317058	4293	4240	1628	1810	-53.6979	-59.2485	-961.006	-117.017
彭水苗族土家族自治县人民医院	199.986	1039.12	400	8075.94	16019	53.04	136.105	0.773002	1534	1475	592	483	-199.127	-82.1961	-2119.17	-253.371
巫溪县人民医院	236.032	454.07	300	10279.8	13055	40.42	100.672	0.940129	1323	1319	428	308	-266.795	-134.094	-3350.99	-238.302
武隆县人民医院	313.048	1665.42	259	8137.53	28188	34.97	120.92	0.91507	1282	1008	438	264	-94.1052	-107.487	-2229	-255.622
南岸区人民医院	170.028	3487.64	160	9762.77	58035	81.46	3109.16	0.356003	2882	4139	1653	1701	-106.096	-103.772	-2055.74	-136.832
涪陵区人民医院	408.091	1045.3	291	12441.1	57794	109.84	373.478	0.537145	4877	4885	2085	1729	-139.445	-127.299	-4322.12	-224.436
大渡口区人民医院	171.987	997.731	200	5494.19	39570	32.65	3169.9	0.520674	1440	1660	732	646	-39.9371	-101.631	-1396.95	-317.708
城口县人民医院	247.045	337.571	300	5426.79	21264	19.3	58.6804	1.34715	818	644	234	144	-159.001	-112.658	-2900.15	-311.494
垫江县中医院	887.154	2099.72	562	19485.3	24156	69.68	459.328	0.416188	2774	2669	1075	860	-225.72	-119.802	-3063.64	-231.4
北碚区中医院	396.028	2076.65	470	24216.5	45663	74.52	992.277	0.456253	3669	4441	1850	1595	-305.634	-160.651	-5046.98	-221.301
永川区中医院	599.894	248.35	715	13948.5	38442	105.06	665.358	0.285551	5420	4455	1655	1798	-30.9852	-68.3703	-1176.63	-198.847
铜梁区中医院	292.982	317.687	465	18587.9	37545	60.37	450.186	0.728839	3542	2321	926	638	-32.5938	-143.75	-3119.17	-308.805
江津区中医院	508.027	383.118	780	10133.2	34043	125.35	389.77	0.287196	5704	4150	1826	1278	-109.502	-97.1391	-3602.82	-402.102
九龙坡区中医院	461.876	1014.41	360	17733.2	68578	114.77	2662.88	0.505359	7048	7778	3002	3232	-228.882	-130.962	-4674.25	-235.993
渝北区中医院	360.02	1722.06	490	9405.16	62372	143.32	983.665	0.307005	4130	4745	1845	1802	-0.571659	-73.6332	-1286.23	28.5619
大足区中医院	309.945	59.8764	380	8088.06	33727	73.33	511.367	0.354562	1771	1785	743	591	-42.7259	-78.9665	-835.679	-120.12
江北区中医院	347.94	423.158	295	6226.32	66519	81.02	3666.06	0.333251	5156	5102	2097	2001	-30.2998	-134.599	-3212.34	-339.01
云阳县中医院	296.96	1708.69	203	7030.92	13930	90.69	249.422	0.518249	3445	3004	1471	817	-365.55	-103.95	-5022.81	-471.152
中医骨科医院	359.94	1267.2	232	9201.19	118921	64.93	28230.4	0.338826	9423	12871	4449	6285	-33.9306	-132.102	-1857.26	-1111.83
巴南区中医院	192.995	751.824	330	4796.26	44749	94.62	519.035	0.317058	4293	4240	1628	1810	-53.6979	-59.2485	-961.006	-117.017
长寿区中医院	184.993	949.815	299	4273.49	42852	78.72	553.976	0.58435	3462	3057	1144	1221	2.37308	-79.505	-1093.7	-153.27
綦江区中医院	495.107	487.283	365	8793.09	26610	107.87	392.683	0.500603	5153	4751	1500	2000	-150.117	-74.0305	-1174.33	-69.4978
合川区中医院	370.002	1538.83	300	10499.3	26443	131.61	561.716	0.311526	3928	4295	1619	1416	-300.01	-111.952	-3499.05	-112.744
奉节县中医院	300.967	242.53	260	6747.7	17853	80.02	195.266	0.662334	2932	2488	954	798	-207.428	-93.7503	-2692.92	-263.312
石柱土家族自治县中医院	275.938	448.925	280	4615.02	22612	41.21	136.729	0.849308	1874	1604	656	610	-143.19	-82.4761	-2005.53	-283.139
彭水苗族土家族自治县中医院	98.9997	412.263	200	7814.39	16019	53.04	136.105	0.773002	1534	1475	592	483	-199.127	-82.1961	-2119.17	-253.371
壁山区中医院	154.992	68.4048	230	10649.5	40929	64	699.454	0.28125	1994	2025	916	659	-44.1682	-102.229	-1551.1	-157.319
忠县中医医院	223.023	1538.17	255	6429.43	21045	74.19	339.232	0.687424	2662	2572	1130	805	-266.989	-100.37	-3645.55	-328.14
涪陵区中医院	296.904	793.01	181	5088.78	57794	109.84	373.478	0.537145	4877	4885	2085	1729	-139.445	-127.299	-4322.12	-224.436
丰都县中医院	310.037	346.577	161	7062.7	17519	62.96	217.178	0.571792	2779	1992	748	731	-113.175	-70.5182	-1326.53	-268.833
开州区中医院	250.036	1674.15	300	23050.2	19768	116.16	293.037	0.335744	4381	4302	1933	1539	-349.824	-59.1455	-3910.16	-382.584
万州区中医院	386.91	1187.7	300	6859.36	42016	158.31	458.471	0.435854	8241	8837	3644	3491	-543.862	-96.2563	-7056.92	-382.037
梁平区中医医院	168.013	389.345	400	9344.28	22979	67.95	359.905	0.529801	2459	2526	1081	879	-233.558	-91.7744	-2804.25	-264.52
潼南区中医院	221.993	375.516	165	6158.53	25301	64.4	406.309	0.481366	2833	2890	1223	911	-289.181	-137.235	-4118.76	-276.737
荣昌区中医院	146.997	243.367	225	6165.13	34387	66.97	621.82	0.358369	2759	2878	1260	1048	-170.912	-99.4733	-2594.71	-235.828
黔江区中医院	191.008	159.587	362	2628.8	33046	44.91	187.908	0.690269	2890	2362	810	1041	-30.2659	-83.5062	-909.546	-178.559
巫山县中医院	318.927	145.765	180	6517.12	14529	47.85	161.929	0.564263	1305	1484	598	469	-241.327	-97.5396	-2276.4	-215.868
沙坪坝区中医院	322.817	1429.15	105	5532.91	66519	108.07	2729.04	0.342371	4686	5898	2259	2507	-109.113	-95.3987	-2221.41	-81.2791
秀山土家族苗族自治区人民医院	73.0095	389.431	120	937.363	21381	49.48	201.712	0.545675	1520	1413	442	465	-120.63	-103.614	-1281.75	-123.419
南川区中医医院	107.027	553.043	120	1295.34	32612	54.26	209.579	0.755621	2567	2047	749	823	-27.6277	-79.3844	-1116.17	-202.126
巫溪县中医医院	106.009	181.188	85	2600.83	13055	40.42	100.672	0.940129	1323	1319	428	308	-266.795	-134.094	-3350.99	-238.302
酉阳土家族苗族自治县中医院	141.962	309.904	158	6564.64	15626	56.82	109.946	0.703977	1857	1450	595	428	-170.348	-83.8945	-2062.8	-276.772
武隆县中医院	71.9905	199.081	90	3231.63	28188	34.97	120.92	0.91507	1282	1008	438	264	-94.1052	-107.487	-2229	-255.622
城口县中医院	37.0045	225.983	60	1084.89	21264	19.3	58.6804	1.34715	818	644	234	144	-159.001	-112.658	-2900.15	-311.494
													2.37308	-59.1455	-835.679	28.5619

## Sheet: 2013年三阶段调整
	初始投入量				外部环境变量(ei)								Sik=					调整后的投入量（xi）＝ xin(初始投入量)+{max[sin]-sin}
	在职职工人数（人）	财政补助收入（万元）	实际开放床位（张）	固定资产 (万元）	人均GDP(元)	常住人口（万人）	人口密度 (人/平方公里)	医院密度	地区卫生机构床位数（张）	地区卫生技术人员（人）	地区执业（助理）医师（人）	地区注册护士（人）	在职职工人数（人）	财政补助收入（万元）	实际开放床位（张）	固定资产 (万元）		在职职工人数（人）	财政补助收入（万元）	实际开放床位（张）	固定资产 (万元）
重庆医科大学附属第一医院	4907.64	6164.64	3321	218215	123771	65.02	28269.6	0.322978	9960	13768	4788	6532	-838.289	-231.582	-331.554	-1538.01		5695.85	6462.13	3744.13	219707
重庆医科大学附属第二医院	2068.97	2076.6	1344	156617	123771	65.02	28269.6	0.322978	9960	13768	4788	6532	-838.289	-231.582	-331.554	-1538.01		2857.17	2374.09	1767.13	158108
重庆市中医院	1964.01	8417.53	1822	125356	123771	65.02	28269.6	0.322978	9960	13768	4788	6532	-838.289	-231.582	-331.554	-1538.01		2752.22	8715.02	2245.13	126847
重庆市人民医院	2170.3	6822.65	1591	111814	123771	65.02	28269.6	0.322978	9960	13768	4788	6532	-838.289	-231.582	-331.554	-1538.01		2958.51	7120.14	2014.13	113305
重庆医科大学附属永川医院	1498.07	1764.31	837	64552.4	40819	106.8	676.377	0.280899	5790	4976	1879	2005	-215.985	-127.949	-2094.56	-106.447		1663.97	1958.17	3023.13	64612.1
重庆市第四人民医院	1109.09	5374.82	681	32618	123771	65.02	28269.6	0.322978	9960	13768	4788	6532	-838.289	-231.582	-331.554	-1538.01		1897.3	5672.31	1104.13	34109.3
重庆市第十三人民医院	479.119	1787.16	445	9837.37	71395	115.94	2690.02	0.500259	7414	8235	3121	3439	-303.82	-53.2564	-177.123	-173.627		732.859	1906.32	713.699	9964.28
重庆市三峡中心医院	3075.26	2217.01	3050	249814	44174	159.54	462.033	0.689482	9799	9545	3908	3876	-356.508	-218.509	-1013.83	-46.7208		3381.69	2501.42	4155.41	249814
涪陵中心医院	1569.92	4383.1	1344	90512.1	62272	111.78	380.075	0.536769	5189	5295	2181	1998	-170.715	-223.662	-2574.14	-78.9553		1690.56	4672.67	4009.72	90544.3
开州区人民医院	1192.99	7414.16	1100	61359	22851	116.19	293.113	0.387297	5974	4778	2020	1819	-218.296	-231.411	-2717.77	-93.5456		1361.21	7711.48	3909.34	61405.9
第九人民医院	1554.07	5008.95	877	69357.1	49343	76.09	1013.18	0.486266	3683	4223	1733	1587	-142.21	-47.6216	-720.23	-121.282		1646.2	5122.49	1688.81	69431.6
江津区中心医院	1049.03	400.098	785	55186.6	38653	126.42	393.097	0.292675	6255	4337	1868	1387	-192.419	-324.825	-6562.07	-131.646		1191.36	790.833	7438.64	55271.5
合川区人民医院	1156.9	458.203	1222	36848.4	29305	132.79	566.752	0.338881	4438	4532	1684	1582	-237.392	-58.7211	-2409.09	-156.809		1344.21	582.834	3722.67	36958.5
长寿区人民医院	678.03	1998.81	700	42122.9	47054	80.28	564.954	0.597907	3738	3271	1252	1343	-133.827	-222.817	-2219.89	-89.6572		761.777	2287.54	3011.47	42165.8
大足区人民医院	1068.06	662.659	1060	41579.6	37673	74.43	519.038	0.376192	3920	2550	957	787	-125.017	-115.653	-4543.9	-136.081		1143	844.221	5695.48	41668.9
壁山区人民医院	474.015	76.5035	915	33726.6	45330	69.2	756.284	0.317919	2628	2367	950	888	-93.4874	-156.094	-1921.01	-117.985		517.422	298.507	2927.59	33797.8
垫江县人民医院	976.936	1369	1000	28791.9	28644	68.77	453.329	0.450778	3402	2814	1090	960	-133.696	-25.084	-2162.4	-122.188		1060.55	1459.99	3253.97	28867.4
铜梁区人民医院	580.008	521.513	875	33878.4	41178	63.61	474.348	0.487345	2977	3135	1235	1112	-114.101	4.99532	-1129.69	-108.262		644.029	582.427	2096.26	33939.9
巴南区人民医院	807.913	2050.4	900	23212.6	48924	95.85	525.782	0.323422	5124	4612	1688	2012	-186.114	-155.714	-1002.13	-73.773		943.947	2272.02	1993.7	23239.6
九龙坡区人民医院	741.888	1249.65	557	27693.4	71395	115.94	2690.02	0.500259	7414	8235	3121	3439	-303.82	-53.2564	-177.123	-173.627		995.627	1368.81	825.699	27820.3
綦江区人民医院	985.114	2591.19	800	29039	29542	109.15	397.343	0.494732	5594	5049	1538	2135	-274.526	65.9051	-1052.03	-110.7		1209.56	2591.2	1943.61	29103
南川区人民医院	545.963	2389.43	1000	50509.5	29350	55.07	212.708	0.726348	2855	2333	915	975	-106.57	-139.175	-1129.57	-71.7533		602.453	2594.52	2221.15	50534.6
石柱土家族自治县人民医院	726.115	567.113	570	15485.4	26487	39.91	132.415	0.876973	1923	1656	686	648	-75.1697	-109.285	-949.212	-72.0027		751.205	742.308	1610.79	15510.6
第五人民医院	498.999	6019.12	520	44991.4	64720	82.95	3166.03	0.337553	3065	4414	1765	1810	-166.107	-145.046	-127.136	-227.958		615.026	6230.08	738.712	45172.7
奉节县人民医院	748.047	2320.92	710	30089.9	20201	78.5	191.557	0.687898	3188	2707	1006	934	-154.564	-59.9602	-2162.61	-113.724		852.532	2446.79	2964.19	30156.9
黔江中心医院	932.092	1837.03	700	35538	37201	45.31	189.582	0.684176	2941	2601	844	1159	-111.529	-12.8659	-376.555	-65.1672		993.541	1915.81	1168.13	35556.5
忠县人民医院	730.016	3415.49	776	17297	24792	73.14	334.431	0.697293	2999	2660	1155	839	-125.533	-112.467	-2412.02	-115.327		805.468	3593.87	3279.59	17365.6
梁平区人民医院	845.067	3010.76	792	19543.9	27058	67.06	355.191	0.551745	2915	2758	1081	1018	-129.063	-39.243	-1000.35	-104.023		924.05	3115.92	1883.92	19601.2
渝北区人民医院	751.978	1780.27	515	21673.5	69125	146.52	1005.63	0.34125	4663	5962	2392	2324	-213.309	-252.669	-1218.04	-120.041		915.207	2098.85	1824.62	21746.9
荣昌区人民医院	434.997	3452.53	511	37974.6	38784	67.64	628.041	0.369604	2908	2937	1294	1028	-101.869	-87.8205	-1234.63	-112.155		486.786	3606.26	1837.2	38040
云阳县人民医院	427.993	689.369	700	20656.6	16627	90.15	247.937	0.543539	4271	3123	1494	926	-148.041	-203.107	-3814.07	-118.62		525.955	958.387	4605.65	20728.5
红十字会医院（江北区人民医院）	737.934	169.093	735	19129.7	67653	83.01	3756.11	0.361402	6340	5762	2352	2350	-216.412	-262.339	-3231.05	-242.453		904.266	497.342	4057.63	19325.5
秀山土家族苗族自治县人民医院	626.947	4525.27	470	12871.3	23235	49.18	200.489	0.610004	1689	1647	505	621	-101.91	37.086	-457.153	-103.273		678.778	4554.09	1018.73	12927.8
丰都县人民医院	390.009	744.975	668	28571.7	19167	62.03	213.97	0.596486	2965	2178	796	823	-128.886	-66.8728	-1660.74	-100.148		468.815	877.758	2420.31	28625.1
沙坪坝区人民医院	702.903	525.714	324	10050.4	64226	110.31	2785.61	0.362614	5975	6422	2470	2772	-253.785	-205.948	-566.016	-182.127		906.607	797.572	981.592	10185.8
潼南区人民医院	490.99	727.318	471	14845	29515	64.87	409.274	0.400802	2235	1760	722	605	-92.0514	-128.059	-1871.86	-112.761		532.962	921.287	2434.44	14911.1
永川区人民医院	630.034	1450.96	729	30980.2	40819	106.8	676.377	0.280899	5790	4976	1879	2005	-215.985	-127.949	-2094.56	-106.447		795.939	1644.82	2915.13	31040
酉阳土家族苗族自治县人民医院	553.058	882.705	617	22769.9	17711	49.18	95.1625	0.813339	1910	1497	609	488	-92.0549	-78.563	-1533.21	-94.7647		595.033	1027.18	2241.79	22818
万州区人民医院	721.115	3806.24	890	19467.7	44174	159.54	462.033	0.689482	9799	9545	3908	3876	-356.508	-218.509	-1013.83	-46.7208		1027.54	4090.66	1995.41	19467.7
巫山县人民医院	652.974	1698.52	588	37030.6	15845	46.98	158.985	0.553427	1354	1560	622	498	-89.0111	57.5827	91.5749	-106.372		691.905	1706.85	588.001	37090.3
第七人民医院	654.912	2141.96	558	13928.3	48924	95.85	525.782	0.323422	5124	4612	1688	2012	-186.114	-155.714	-1002.13	-73.773		790.946	2363.59	1651.7	13955.4
彭水苗族土家族自治县人民医院	424.951	2164.85	412	10541.9	18467	52.51	134.745	0.799848	1832	1637	610	550	-102.612	-40.1568	-1224.2	-101.084		477.483	2270.91	1727.78	10596.3
巫溪县人民医院	249.987	493.061	300	13606.3	15018	39.78	99.0785	1.65913	1405	1384	462	332	-109.099	-59.3754	-2786.17	-108.561		309.006	618.346	3177.75	13668.2
武隆县人民医院	363.025	1128.79	350	18900.9	30871	34.94	120.816	0.915856	1477	1128	449	346	-53.8569	-102.31	-2007.47	-85.7432		366.802	1297.01	2449.05	18939.9
南岸区人民医院	172.979	3463.12	160	11791.2	64720	82.94	3165.65	0.337593	3065	4414	1765	1810	-166.093	-144.993	-126.734	-227.931		288.992	3674.02	378.31	11972.4
涪陵区人民医院	407.022	1191.94	307	12825.6	62272	111.78	380.075	0.536769	5189	5295	2181	1998	-170.715	-223.662	-2574.14	-78.9553		527.657	1481.51	2972.72	12857.8
大渡口区人民医院	274.942	2065.11	260	8100.75	41722	32.84	3188.35	0.578563	1801	1900	840	731	-94.9785	-154.948	-1640.53	-243.429		319.841	2285.97	1992.11	8297.46
城口县人民医院	132.009	533.229	300	4965.71	22208	19.06	57.9507	1.36411	840	705	260	178	-50.1366	-78.8448	-1752.84	-81.0885		132.066	677.983	2144.41	5000.08
垫江县中医院	988.895	4156.54	760	24346.6	28644	98.77	651.088	0.31386	3402	2814	1090	960	-158.942	-152.057	-2903.75	-145.851		1097.76	4374.5	3755.32	24445.8
北碚区中医院	848.019	2724.38	470	29889.3	49343	76.09	1013.18	0.486266	3683	4223	1733	1587	-142.21	-47.6216	-720.23	-121.282		940.149	2837.91	1281.81	29963.8
永川区中医院	637.049	91.7576	870	18231.2	40819	106.8	676.377	0.280899	5790	4976	1879	2005	-215.985	-127.949	-2094.56	-106.447		802.954	285.617	3056.13	18290.9
铜梁区中医院	302.979	163.402	554	21481.9	41178	63.61	474.348	0.487345	2977	3135	1235	1112	-114.101	4.99532	-1129.69	-108.262		367.001	224.316	1775.26	21543.5
江津区中医院	551.052	499.708	1300	12793.4	38653	126.42	393.097	0.292675	6255	4337	1868	1387	-192.419	-324.825	-6562.07	-131.646		693.39	890.443	7953.64	12878.4
九龙坡区中医院	540.007	707.992	400	17623.3	71395	115.94	2690.02	0.500259	7414	8235	3121	3439	-303.82	-53.2564	-177.123	-173.627		793.747	827.158	668.699	17750.2
渝北区中医院	419.972	832.793	490	15680	69125	146.42	1004.94	0.341483	4663	5962	2392	2324	-213.221	-252.201	-1215.14	-119.963		583.113	1150.9	1796.71	15753.3
大足区中医院	337.034	80.1272	450	9589.58	37673	74.43	519.038	0.376192	3920	2550	957	787	-125.017	-115.653	-4543.9	-136.081		411.971	261.69	5085.48	9678.94
江北区中医院	407.065	27.9733	299	6184.12	67653	83.01	3756.11	0.361402	6340	5762	2352	2350	-216.412	-262.339	-3231.05	-242.453		573.397	356.222	3621.63	6379.85
云阳县中医院	327.056	1523.65	251	8978.75	16627	90.15	247.937	0.543539	4271	3123	1494	926	-148.041	-203.107	-3814.07	-118.62		425.018	1792.66	4156.65	9050.65
中医骨科医院	371.943	1248.47	300	9297.83	123771	65.02	28269.6	0.322978	9960	13768	4788	6532	-838.289	-231.582	-331.554	-1538.01		1160.15	1545.97	723.13	10789.1
巴南区中医院	395.059	1533.58	467	6188.26	48924	95.85	525.782	0.323422	5124	4612	1688	2012	-186.114	-155.714	-1002.13	-73.773		531.093	1755.2	1560.7	6215.32
长寿区中医院	186.019	1109.88	349	5613.83	47054	80.28	564.954	0.597907	3738	3271	1252	1343	-133.827	-222.817	-2219.89	-89.6572		269.766	1398.6	2660.47	5656.77
綦江区中医院	494.014	432.977	358	9993.54	29542	109.15	397.343	0.494732	5594	5049	1538	2135	-274.526	65.9051	-1052.03	-110.7		718.459	432.982	1501.61	10057.5
合川区中医院	479.947	1031.11	350	11415.1	29305	132.79	566.752	0.338881	4438	4532	1684	1582	-237.392	-58.7211	-2409.09	-156.809		667.259	1155.74	2850.67	11525.2
奉节县中医院	329.027	106.325	386	7502.98	20201	78.5	191.557	0.687898	3188	2707	1006	934	-154.564	-59.9602	-2162.61	-113.724		433.511	232.195	2640.19	7569.98
石柱土家族自治县中医院	293.041	400.717	280	4682.62	26487	39.91	132.415	0.876973	1923	1656	686	648	-75.1697	-109.285	-949.212	-72.0027		318.13	575.912	1320.79	4707.9
彭水苗族土家族自治县中医院	280.022	452.648	260	9707.51	18467	52.51	134.745	0.799848	1832	1637	610	550	-102.612	-40.1568	-1224.2	-101.084		332.554	558.715	1575.78	9761.88
壁山区中医院	296.981	0	300	11654.6	45330	69.2	756.284	0.317919	2628	2367	950	888	-93.4874	-156.094	-1921.01	-117.985		340.389	222.004	2312.59	11725.9
忠县中医医院	273.016	381.328	295	7689.44	24792	73.14	334.431	0.697293	2999	2660	1155	839	-125.533	-112.467	-2412.02	-115.327		348.469	559.705	2798.59	7758.04
涪陵区中医院	264.93	698.303	173	5717.28	62272	111.78	380.075	0.536769	5189	5295	2181	1998	-170.715	-223.662	-2574.14	-78.9553		385.566	987.875	2838.72	5749.52
丰都县中医院	330.025	400.664	251	7591.6	19167	62.03	213.97	0.596486	2965	2178	796	823	-128.886	-66.8728	-1660.74	-100.148		408.83	533.447	2003.31	7645.02
开州区中医院	260.025	3391.15	400	23892.6	22851	116.19	293.113	0.387297	5974	4778	2020	1819	-218.296	-231.411	-2717.77	-93.5456		428.241	3688.47	3209.34	23939.4
万州区中医院	390.987	1249.24	330	7894.39	44174	159.54	462.033	0.689482	9799	9545	3908	3876	-356.508	-218.509	-1013.83	-46.7208		697.415	1533.66	1435.41	7894.39
梁平区中医医院	406.028	154.134	400	10070.3	27058	67.06	355.191	0.551745	2915	2758	1081	1018	-129.063	-39.243	-1000.35	-104.023		485.012	259.287	1491.92	10127.6
潼南区中医院	208.011	2164.38	272	5724.11	29515	64.87	409.274	0.400802	2235	1760	722	605	-92.0514	-128.059	-1871.86	-112.761		249.982	2358.35	2235.44	5790.15
荣昌区中医院	144.993	135.046	225	10121.8	38784	67.64	628.041	0.369604	2908	2937	1294	1028	-101.869	-87.8205	-1234.63	-112.155		196.782	288.776	1551.2	10187.3
黔江区中医院	255.002	158.588	392	3671.91	37201	45.31	189.582	0.684176	2941	2601	844	1159	-111.529	-12.8659	-376.555	-65.1672		316.451	237.364	860.131	3690.36
巫山县中医院	332.023	1199.1	180	8566.85	15845	46.98	158.985	0.553427	1354	1560	622	498	-89.0111	57.5827	91.5749	-106.372		370.954	1207.42	180.001	8626.51
沙坪坝区中医院	194.98	728.041	105	1625.12	64226	110.31	2785.61	0.362614	5975	6422	2470	2772	-253.785	-205.948	-566.016	-182.127		398.685	999.899	762.592	1760.53
秀山土家族苗族自治区人民医院	176.954	371.678	140	1308.03	23235	49.18	200.489	0.610004	1689	1647	505	621	-101.91	37.086	-457.153	-103.273		228.785	400.502	688.729	1364.59
南川区中医医院	102.025	586.627	130	1363.61	29350	55.07	212.708	0.726348	2855	2333	915	975	-106.57	-139.175	-1129.57	-71.7533		158.516	791.712	1351.15	1388.65
巫溪县中医医院	106.162	2179.84	100	3287.23	15018	39.78	99.0785	1.65913	1405	1384	462	332	-109.099	-59.3754	-2786.17	-108.561		165.181	2305.13	2977.75	3349.07
酉阳土家族苗族自治县中医院	80.9997	211.152	150	3921.32	17711	49.18	95.1625	0.813339	1910	1497	609	488	-92.0549	-78.563	-1533.21	-94.7647		122.975	355.625	1774.79	3969.37
武隆县中医院	77.0075	262.037	90	4040.89	30871	34.94	120.816	0.915856	1477	1128	449	346	-53.8569	-102.31	-2007.47	-85.7432		80.7844	430.257	2189.05	4079.92
城口县中医院	80.9823	462.289	60	1316.05	22248	19.06	57.9507	1.36411	840	705	260	178	-50.0763	-79.0107	-1754.83	-81.0652		80.9786	607.21	1906.41	1350.4
													-50.0763	65.9051	91.5749	-46.7208		837.135	1950.09	2370.43	29633.2
																		5695.85	8715.02	7953.64	249814
																		80.7844	222.004	180.001	1350.4
																		827.313	1851.66	1395.21	42178.2

## Sheet: 2014年三阶段调整
	初始投入量				外部环境变量(ei)								Sik=					调整后的投入量（xi）＝ xin(初始投入量)+{max[sin]-sin}
	在职职工人数（人）	财政补助收入（万元）	实际开放床位（张）	固定资产 (万元）	人均GDP(元)	常住人口（万人）	人口密度 (人/平方公里)	医院密度	地区卫生机构床位数（张）	地区卫生技术人员（人）	地区执业（助理）医师（人）	地区注册护士（人）	在职职工人数（人）	财政补助收入（万元）	实际开放床位（张）	固定资产 (万元）		在职职工人数（人）	财政补助收入（万元）	实际开放床位（张）	固定资产 (万元）
重庆医科大学附属第一医院	5353.31	7295.43	3328	273471	133588	65.04	28278.3	0.338253	10356	15373	5544	7313	-4.11159	-73.67	1869.04	-36492.6		5357.19	7328.75	4054.12	310031
重庆医科大学附属第二医院	2211.87	4450.94	1349	160572	133588	65.04	28278.3	0.338253	10356	15373	5544	7313	-4.11159	-73.67	1869.04	-36492.6		2215.74	4484.26	2075.12	197131
重庆市中医院	2385.94	10782.2	2019	132284	133588	65.04	28278.3	0.338253	10356	15373	5544	7313	-4.11159	-73.67	1869.04	-36492.6		2389.81	10815.5	2745.12	168844
重庆市人民医院	2360.01	9992.75	1693	115031	133588	65.04	28278.3	0.338253	10356	15373	5544	7313	-4.11159	-73.67	1869.04	-36492.6		2363.88	10026.1	2419.12	151590
重庆医科大学附属永川医院	1630.87	1684.43	837	71174.7	47629	108.42	686.637	0.295148	6030	5274	1892	2238	-12.3037	-105.606	-2603.57	-765.596		1642.93	1749.68	6035.73	72007.1
重庆市第四人民医院	1205.04	4656.73	667	33376.6	133588	65.04	28278.3	0.338253	10356	15373	5544	7313	-4.11159	-73.67	1869.04	-36492.6		1208.91	4690.05	1393.12	69936
重庆市第十三人民医院	495.065	2137.86	445	9875.11	78199	117.01	2714.85	0.546962	8906	9094	3361	3901	-18.7034	-120.884	-246.564	-3586.36		513.528	2218.39	3286.72	13528.3
重庆市三峡中心医院	3317.02	2702.06	3050	255138	48201	160.46	464.697	0.697993	10033	9825	3992	4058	-55.7957	-224.599	-2713.46	-1092.68		3372.57	2886.31	8358.62	256297
涪陵中心医院	1629.14	9129.34	1344	100571	67215	113.61	386.297	0.545727	5556	5626	2214	2221	-25.1526	-105.601	-409.901	-510.862		1654.05	9194.59	4349.06	101149
开州区人民医院	1413.89	4347.64	1380	79048.1	25771	116.76	294.551	0.385406	6547	5130	2086	2018	-25.7234	-167.894	-4159.73	-365.563		1439.37	4475.19	8134.89	79480.5
第九人民医院	1598.92	4175.09	890	73396.9	54238	77.09	1026.5	0.49293	4076	4368	1671	1704	-21.2139	-70.2931	-681.772	-1372.6		1619.89	4205.04	4166.93	74836.4
江津区中心医院	1087.91	638.182	1000	55400.1	43389	129.25	401.897	0.294004	6680	4487	1877	1498	-2.48813	-153.37	-3227.73	66.8152		1090.16	751.202	6822.89	55400.1
合川区人民医院	1212.09	1630	1057	41074.2	33020	133.99	571.874	0.335846	4507	5647	1807	1717	-22.1813	-56.0559	-3603.54	-339.443		1234.04	1645.7	7255.7	41480.5
长寿区人民医院	725.989	4265.26	800	47036.2	52163	80.91	569.388	0.605611	4045	3541	1300	1507	-18.8497	-109.514	-1384.93	-788.405		744.599	4334.43	4780.09	47891.4
大足区人民医院	1067.97	284.326	1060	45015.5	44138	75.03	523.222	0.373184	3934	2821	969	1021	-0.236213	-79.5144	-2079.47	-336.122		1067.97	323.49	5734.63	45418.5
壁山区人民医院	947.032	74.375	930	36473.6	47352	72.03	787.213	0.652506	3227	2708	986	1070	-17.7456	-107.396	-1551.24	-1012.4		964.538	141.421	5076.4	37552.8
垫江县人民医院	1009.91	2914.59	1000	32043.7	32784	67.94	447.858	0.485723	3695	3041	1155	1051	-15.7561	-92.6949	-2360.86	-498.395		1025.43	2966.94	5956.02	32608.9
铜梁区人民医院	609.986	329.379	888	35005.4	43242	66.38	495.004	0.467008	3005	3261	1271	1222	-23.8888	-63.3056	-1192.03	-735.9		633.635	352.334	4675.19	35808.1
巴南区人民医院	908.991	1781.69	900	30650.6	52798	97.37	534.12	0.318373	5358	4703	1737	2076	-13.9231	-95.9348	-1833.35	-664.166		922.674	1837.27	5328.51	31381.6
九龙坡区人民医院	836.961	2310.16	800	29093.9	78199	117.01	2714.85	0.546962	8906	9094	3361	3901	-18.7034	-120.884	-246.564	-3586.36		855.424	2390.69	3641.72	32747.1
綦江区人民医院	618.027	3839.2	730	32558.7	32777	109.29	397.852	0.484948	5753	5314	5724	2342	-182.661	-371.167	2595.16	-3125.81		800.448	4170.01	730.004	35751.3
南川区人民医院	553.996	2917.98	950	61207.6	31212	55.91	215.952	0.947952	5753	5314	1724	2342	-28.8585	-147.531	-2576.73	-744		582.615	3025.16	6121.89	62018.4
石柱土家族自治县人民医院	847.004	2863.37	660	17337.8	30321	39.21	130.093	0.892629	2127	1812	699	764	-33.5624	-123.753	-1802.68	-586.853		880.326	2946.77	5057.84	17991.5
第五人民医院	1008.1	6487.72	630	52935.4	72848	84.01	3206.49	0.309487	3902	4902	1933	2059	-18.7389	-40.3498	438.673	-4130.66		1026.6	6487.72	2786.49	57132.9
奉节县人民医院	801.047	696.307	617	33529.5	23274	77.39	188.848	0.697765	3278	2920	1039	1012	-29.8812	-128.046	-3318.75	-359.311		830.689	784.002	6530.91	33955.6
黔江中心医院	999.01	3023.56	700	42619.6	40960	45.66	191.046	0.722733	3474	2877	886	1302	-15.4592	-97.3695	-1621.76	-431.111		1014.23	3080.58	4916.92	43117.6
忠县人民医院	768.029	1673.15	901	19450.5	28668	72.15	329.904	0.693001	3492	2853	1181	923	-27.6466	-130.677	-2568.18	-495.878		795.435	1763.47	6064.34	20013.2
梁平区人民医院	527.011	1235.55	904	20755.9	32685	66.23	350.794	0.573758	3502	2988	1134	1087	-21.3162	-102.292	-2296.54	-500.746		548.087	1297.49	5795.7	21323.5
渝北区人民医院	778.031	2414.62	650	20584.7	75143	150.35	1031.91	0.34586	5506	6166	2336	2498	-26.6949	-93.0908	-852.463	-1217.73		804.486	2467.36	4097.62	21869.3
荣昌区人民医院	439.028	442.075	737	36216.9	44112	68.57	636.676	0.364591	3288	3147	1295	1208	-19.3887	-66.0974	-1276.74	-842.536		458.177	467.823	4608.9	37126.3
云阳县人民医院	475.989	849.572	800	22319.2	18908	89.87	247.167	0.545232	4798	3352	1461	1042	-23.5682	-157.775	-3829.66	-218.349		499.318	966.997	7224.82	22604.3
红十字会医院（江北区人民医院）	762.08	1573	795	27780	72443	83.87	3795.02	0.381543	6474	7711	2715	3639	-23.0747	-61.8388	-177.016	-5253.58		784.914	1594.49	3567.18	33100.4
秀山土家族苗族自治县人民医院	645.066	5108.77	700	13106.7	25751	49.07	200.041	0.631751	1817	1915	554	780	-26.7039	-80.8481	-2589.23	-497.699		671.53	5149.26	5884.39	13671.2
丰都县人民医院	388.022	907.979	700	30955.6	21972	61.19	211.073	0.604674	3100	2380	795	938	-22.2807	-114.841	-3331.02	-389.962		410.063	982.47	6626.18	31412.3
沙坪坝区人民医院	804.1	945.349	357	11597.8	73063	111.2	2808.08	0.341727	6674	7013	2587	3089	-16.6606	-88.0923	-630.325	-3631.27		820.521	993.091	3582.48	15295.9
潼南区人民医院	368.41	801.87	629	40703.3	35840	65.8	415.142	0.395137	2453	1911	770	725	-17.4581	-79.5165	-2140.65	-514.128		385.628	841.037	5364.81	41284.3
永川区人民医院	661.003	3927.23	729	32568.4	47629	108.42	686.637	0.295148	6030	5274	1892	2238	-12.3037	-105.606	-2603.57	-765.596		673.066	3992.48	5927.73	33400.8
酉阳土家族苗族自治县人民医院	601.995	1154.06	629	25156.6	19609	56.24	108.824	0.871266	2413	1726	702	562	-34.2377	-149.442	-3046.38	-408.901		635.992	1263.16	6270.54	25632.3
万州区人民医院	754.986	4155.82	890	20853.9	48201	160.46	464.697	0.697993	10033	9825	3992	4058	-55.7957	-224.599	-2713.46	-1092.68		810.542	4340.07	6198.62	22013.4
巫山县人民医院	718	1456.88	600	34319.3	17369	46.6	157.699	0.55794	1444	1628	669	541	-34.8364	-81.3041	-2708.19	-509.261		752.597	1497.83	5903.35	34895.4
第七人民医院	674.972	2134.87	500	14460.2	52798	97.37	534.12	0.318373	5358	4703	1737	2076	-13.9231	-95.9348	-1833.35	-664.166		688.655	2190.46	4928.51	15191.2
彭水苗族土家族自治县人民医院	476.016	2960.98	500	14770.4	20903	51.59	132.384	0.814111	2063	1795	682	671	-36.1079	-128.133	-2814.08	-525.921		511.883	3048.77	5909.24	15363.1
巫溪县人民医院	256.017	614.382	300	13485.2	16889	39.23	97.7086	0.994137	1398	1376	470	347	-37.9082	-127.131	-2695.47	-485.736		293.685	701.163	5590.63	14037.8
武隆县人民医院	417.941	2419.76	380	29633.3	34404	34.81	120.367	0.919276	1896	1204	488	373	-24.1933	-119.674	-1403.67	-360.591		441.894	2499.08	4378.83	30060.7
南岸区人民医院	182.031	6315.09	160	12978.7	72848	84.01	3206.49	0.309487	3902	4902	1933	2059	-18.7389	-40.3498	438.673	-4130.66		200.53	6315.09	2316.49	17176.1
涪陵区人民医院	442.037	971.641	327	12391.9	67215	113.61	386.297	0.545727	5556	5626	2214	2221	-25.1526	-105.601	-409.901	-510.862		466.95	1036.89	3332.06	12969.6
大渡口区人民医院	175.011	1241.69	260	8259.72	45226	33.04	3207.77	0.605327	1855	2128	892	887	-21.158	-72.3288	-724.676	-4300.59		195.929	1273.66	3579.84	12627.1
城口县人民医院	133.986	679.281	420	7227.4	24283	18.83	57.2514	1.38078	910	707	266	182	-44.4343	-164.252	-1644.13	-680.183		178.18	803.182	4659.29	7974.4
垫江县中医院	104.409	3608.29	850	36970.8	32784	67.94	447.858	0.485723	3695	3041	1155	1051	-15.7561	-92.6949	-2360.86	-498.395		119.925	3660.63	5806.02	37536
北碚区中医院	874.899	2988.63	710	31793.4	54238	77.09	1026.5	0.49293	4076	4368	1671	1704	-21.2139	-70.2931	-681.772	-1372.6		895.873	3018.58	3986.93	33232.8
永川区中医院	675.959	620.654	1000	19618.4	47629	108.42	686.637	0.295148	6030	5274	1892	2238	-12.3037	-105.606	-2603.57	-765.596		688.023	685.911	6198.73	20450.9
铜梁区中医院	359.996	1675.04	554	22377.5	43242	66.38	495.004	0.467008	3005	3261	1271	1222	-23.8888	-63.3056	-1192.03	-735.9		383.644	1697.99	4341.19	23180.2
江津区中医院	651.977	725.044	1300	33067.6	43389	129.25	401.897	0.294004	6680	4487	1877	1498	-2.48813	-153.37	-3227.73	66.8152		654.225	838.064	7122.89	33067.6
九龙坡区中医院	558.082	1151.2	400	19703	78199	117.01	2714.85	0.546962	8906	9094	3361	3901	-18.7034	-120.884	-246.564	-3586.36		576.545	1231.73	3241.72	23356.2
渝北区中医院	403.996	1643.4	563	15678.2	75143	150.35	1031.91	0.34586	5506	6166	2336	2498	-26.6949	-93.0908	-852.463	-1217.73		430.451	1696.14	4010.62	16962.7
大足区中医院	358.02	370.878	450	10023.7	44138	75.03	523.222	0.373184	3934	2821	969	1021	-0.236213	-79.5144	-2079.47	-336.122		358.017	410.042	5124.63	10426.6
江北区中医院	429.974	39.7916	299	5723.76	72443	83.87	3795.02	0.381543	6474	7711	2715	3639	-23.0747	-61.8388	-177.016	-5253.58		452.809	61.2804	3071.18	11044.2
云阳县中医院	417.008	1215.32	251	7982.57	18908	89.87	247.167	0.545232	4798	3352	1461	1042	-23.5682	-157.775	-3829.66	-218.349		440.336	1332.74	6675.82	8267.74
中医骨科医院	374.048	1568.6	312	8973.02	133588	65.04	28278.3	0.338253	10356	15373	5544	7313	-4.11159	-73.67	1869.04	-36492.6		377.92	1601.92	1038.12	45532.4
巴南区中医院	442.968	997.866	467	5871.81	52798	97.37	534.12	0.318373	5358	4703	1737	2076	-13.9231	-95.9348	-1833.35	-664.166		456.651	1053.45	4895.51	6602.79
长寿区中医院	191.997	984.212	396	7192.01	52163	80.91	569.388	0.605611	4045	3541	1300	1507	-18.8497	-109.514	-1384.93	-788.405		210.607	1053.38	4376.09	8047.23
綦江区中医院	495.969	703.476	358	10814.2	32777	109.29	397.852	0.484948	5753	5314	1724	2342	-24.4337	-132.978	-3963.24	-637.646		520.163	796.104	6916.4	11518.7
合川区中医院	443.031	794.178	480	11775.4	33020	133.99	571.874	0.335846	4507	5647	1807	1717	-22.1813	-56.0559	-3603.54	-339.443		464.972	809.884	6678.7	12181.7
奉节县中医院	300.008	257.383	400	8064.14	23274	77.39	188.848	0.697765	3278	2920	1039	1012	-29.8812	-128.046	-3318.75	-359.311		329.649	345.079	6313.91	8490.27
石柱土家族自治县中医院	307.999	607.96	350	4546.71	30321	39.21	130.093	0.892629	2127	1812	699	764	-33.5624	-123.753	-1802.68	-586.853		341.321	691.362	4747.84	5200.38
彭水苗族土家族自治县中医院	300.006	2607.35	260	10873.5	20903	51.59	132.384	0.814111	2063	1795	682	671	-36.1079	-128.133	-2814.08	-525.921		335.874	2695.13	5669.24	11466.2
壁山区中医院	342.014	90.7549	400	12243.7	47352	72.03	787.213	0.652506	3227	2708	986	1070	-17.7456	-107.396	-1551.24	-1012.4		359.519	157.801	4546.4	13322.9
忠县中医医院	340.921	2321.44	372	8666.71	28668	72.15	329.904	0.693001	3492	2853	1181	923	-27.6466	-130.677	-2568.18	-495.878		368.328	2411.76	5535.34	9229.41
涪陵区中医院	507.901	962.366	424	11579.9	67215	113.61	386.297	0.545727	5556	5626	2214	2221	-25.1526	-105.601	-409.901	-510.862		532.813	1027.62	3429.06	12157.6
丰都县中医院	186.345	579.434	496	9578.67	21972	61.19	211.073	0.604674	3100	2380	795	938	-22.2807	-114.841	-3331.02	-389.962		208.386	653.925	6422.18	10035.5
开州区中医院	271.005	1232.87	420	24077.2	25771	116.76	294.551	0.385406	6547	5130	2086	2018	-25.7234	-167.894	-4159.73	-365.563		296.488	1360.41	7174.89	24509.6
万州区中医院	417.016	1188.82	350	9264.07	48201	160.46	464.697	0.697993	10033	9825	3992	4058	-55.7957	-224.599	-2713.46	-1092.68		472.572	1373.07	5658.62	10423.6
梁平区中医医院	429.956	280.573	460	8294.9	32685	66.23	350.794	0.573758	3502	2988	1134	1087	-21.3162	-102.292	-2296.54	-500.746		451.032	342.515	5351.7	8862.47
潼南区中医院	215.997	230.432	344	5765.58	35840	65.8	415.142	0.395137	2453	1911	770	725	-17.4581	-79.5165	-2140.65	-514.128		233.215	269.599	5079.81	6346.52
荣昌区中医院	165.006	309.274	270	9653.75	44112	68.57	636.676	0.364591	3288	3147	1295	1208	-19.3887	-66.0974	-1276.74	-842.536		184.155	335.022	4141.9	10563.1
黔江区中医院	299.968	161.076	450	4215.72	40960	45.66	191.046	0.722733	3474	2877	886	1302	-15.4592	-97.3695	-1621.76	-431.111		315.187	218.096	4666.92	4713.65
巫山县中医院	374.951	283.639	180	8939.73	17369	46.6	157.699	0.55794	1444	1628	669	541	-34.8364	-81.3041	-2708.19	-509.261		409.548	324.593	5483.35	9515.81
沙坪坝区中医院	192.008	815.678	105	1698.2	73063	111.2	2808.08	0.341727	6674	7013	2587	3089	-16.6606	-88.0923	-630.325	-3631.27		208.429	863.421	3330.48	5396.28
秀山土家族苗族自治区人民医院	196.952	428.974	140	2085.82	25751	49.07	200.041	0.631751	1817	1915	554	780	-26.7039	-80.8481	-2589.23	-497.699		223.415	469.472	5324.39	2650.33
南川区中医医院	99.0189	2846.47	130	1462	31212	55.91	215.952	0.715436	2874	2367	867	1076	-29.2849	-122.491	-2368.87	-604.74		128.064	2928.61	5094.03	2133.56
巫溪县中医医院	100.46	195.663	100	1483.27	16889	39.23	97.7086	0.994137	1398	1376	470	347	-37.9082	-127.131	-2695.47	-485.736		138.128	282.444	5390.63	2035.83
酉阳土家族苗族自治县中医院	147.977	309.146	230	4351.9	19609	56.24	108.824	0.871266	2413	1726	702	562	-34.2377	-149.442	-3046.38	-408.901		181.974	418.238	5871.54	4827.62
武隆县中医院	132.997	2277.9	90	3772.6	34404	34.81	120.367	0.919276	1896	1204	488	373	-24.1933	-119.674	-1403.67	-360.591		156.95	2357.22	4088.83	4200.01
城口县中医院	43.0025	277.237	80	1120.28	24283	18.83	57.2514	1.38078	910	707	266	182	-44.4343	-164.252	-1644.13	-680.183		87.1967	401.138	4319.29	1867.29
													-0.236213	-40.3498	2595.16	66.8152		743.711	2174.66	4944.88	36589.1
																		5357.19	10815.5	8358.62	310031
																		87.1967	61.2804	730.004	1867.29
																		759.59	2202.26	1523.23	51716.5

## Sheet: 2015年三阶段调整
	初始投入量				外部环境变量(ei)								Sik=					调整后的投入量（xi）＝ xin(初始投入量)+{max[sin]-sin}
	在职职工人数（人）	财政补助收入（万元）	实际开放床位（张）	固定资产 (万元）	人均GDP(元)	常住人口（万人）	人口密度 (人/平方公里)	医院密度	地区卫生机构床位数（张）	地区卫生技术人员（人）	地区执业（助理）医师（人）	地区注册护士（人）	在职职工人数（人）	财政补助收入（万元）	实际开放床位（张）	固定资产 (万元）		在职职工人数（人）	财政补助收入（万元）	实际开放床位（张）	固定资产 (万元）
重庆医科大学附属第一医院	5840.91	10445.1	3439	379865	147423	64.95	28239.1	0.369004	10838	16500	5564	7983	-4982.39	-172.138	1074.36	-5117.29		10556.2	10630.8	3439	385408
重庆医科大学附属第二医院	2104.02	8010.15	1348	162931	147423	64.95	28239.1	0.369004	10838	16500	5564	7983	-4982.39	-172.138	1074.36	-5117.29		6819.29	8195.82	1348	168474
重庆市中医院	2584.98	10331.4	2169	169857	147423	64.95	28239.1	0.369004	10838	16500	5564	7983	-4982.39	-172.138	1074.36	-5117.29		7300.25	10517	2169	175400
重庆市人民医院	2334.13	15762.4	1681	110535	147423	64.95	28239.1	0.369004	10838	16500	5564	7983	-4982.39	-172.138	1074.36	-5117.29		7049.4	15948.1	1681	116078
重庆医科大学附属永川医院	1732.94	3497.94	837	74266.4	52317	109.61	694.174	0.332042	6414	5652	1941	2444	-1720.33	-117.575	-1331.31	-239.325		3186.15	3629.05	3242.67	74931.5
重庆市第四人民医院	1257.93	10635.3	667	35093.2	147423	64.95	28239.1	0.369004	10838	16500	5564	7983	-4982.39	-172.138	1074.36	-5117.29		5973.2	10821	666.999	40636.3
重庆市第十三人民医院	544.915	7148.36	485	10871.4	85156	118.69	2753.83	0.538416	9893	9927	3672	4389	-3013.94	-159.125	-2069.31	-506.054		3291.73	7321.02	3628.67	11803.2
重庆市三峡中心医院	3621.15	2444.91	3150	247941	51570	160.74	465.508	0.691761	10386	10037	3961	4157	-3063.41	-719.063	-5218.46	-130.359		6417.44	3177.51	9442.82	248498
涪陵中心医院	1764.12	3726.41	1344	102693	71430	114.08	387.895	0.589737	5964	5913	2272	2354	-1822.29	-130.442	-919.751	-60.4567		3319.29	3870.38	3338.11	103179
开州区人民医院	1471	8526.28	1470	90554.9	27882	117.07	295.333	0.376841	6623	4943	1947	1963	-1506.22	-590.248	-4104.35	-113.886		2710.1	9130.05	6648.71	91094.5
第九人民医院	1717.07	6038.82	1152	79826.5	55275	78.62	1046.87	0.415099	4435	4652	1723	1880	-1444.55	-29.8731	-863.832	-526.099		2894.5	6082.22	3090.19	80778.4
江津区中心医院	1146.94	4545.25	1000	94764.8	46150	133.19	414.148	0.301741	6683	4857	2014	1714	-1487.65	-503.666	-3685.08	96.2308		2367.48	5062.45	5759.44	95094.3
合川区人民医院	1322.01	5429.83	1094	40691.1	35267	136.06	580.708	0.335846	4951	5192	1922	1953	-1615.18	-367.054	-2111.52	-385.611		2670.07	5810.42	4279.88	41502.4
长寿区人民医院	805.054	2677.65	863	45541.5	52665	82.43	580.084	0.580892	4624	3718	1286	1636	-1132.8	-138.609	-488.258	-107.917		1670.74	2829.79	2425.62	46075.2
大足区人民医院	1283.89	208.154	1483	60167	46120	76.39	532.706	0.373184	4445	3047	1072	1175	-933.857	-91.8717	-1478.42	-173.807		1950.63	313.555	4035.78	60766.6
壁山区人民医院	1040.01	3173.22	940	41164.3	52821	72.52	792.568	0.374844	3414	3154	1434	1205	-991.521	-262.176	-837.083	-341.985		1764.41	3448.93	2851.44	41932.1
垫江县人民医院	1088.98	777.489	1200	48696.5	35372	67.67	446.078	0.529879	3825	3240	1220	1210	-1010.32	-197.999	-2151.13	-401.574		1832.18	989.018	4425.49	49523.8
铜梁区人民医院	1156.11	2181.2	888	36111.3	45626	68.72	512.453	0.497138	3348	3612	1364	1442	-1132.98	-95.6262	-753.924	-491.728		2021.97	2290.35	2716.28	37028.8
巴南区人民医院	975.046	1676.41	1015	36638.7	57423	100.58	551.728	0.390264	6488	5355	1915	2498	-1616.82	-209.748	-696	-72.6746		2324.75	1899.68	2785.36	37137.1
九龙坡区人民医院	852.998	2934.11	842	39550	85156	118.69	2753.83	0.538416	9893	9927	3672	4389	-3013.94	-159.125	-2069.31	-506.054		3599.82	3106.77	3985.67	40481.8
綦江区人民医院	634.988	2532.58	730	33788.9	34821	107.84	392.574	0.494098	6453	5394	1506	2392	-1628.73	-24.3614	-1803.39	-256.367		1996.6	2570.47	3607.75	34471
南川区人民医院	551.971	6496.28	950	86780.4	33159	56.43	217.961	0.786979	3210	2717	994	1206	-841.253	-287.744	-1206.7	-291.712		1126.1	6797.55	3231.06	87497.8
石柱土家族自治县人民医院	1023.81	9245.23	680	27331	33199	38.65	128.235	0.892629	2392	1902	725	831	-597.254	-254.166	-1044.85	-288.519		1353.94	9512.93	2799.21	28045.3
第五人民医院	1090.07	8642.53	630	59715	80011	85.81	3275.19	0.309487	4746	5450	2134	2379	-1681.01	-74.6601	784.31	-703.04		2503.96	8730.72	920.05	60843.8
奉节县人民医院	855.894	6176.99	731	36208.2	25885	75.33	183.821	0.723608	4106	3188	1101	1231	-983.889	-307.176	-2639.04	-263.204		1572.66	6497.69	4444.4	36897.1
黔江中心医院	1093.89	2723.17	700	43595.7	44099	46.2	193.305	0.722733	3511	3010	935	1389	-924.353	13.5272	-372.95	-317.59		1751.12	2723.17	2147.31	44339
忠县人民医院	821	5705.55	906	21282.3	31115	70.8	323.731	0.693001	3627	2843	1143	961	-890.919	-340.323	-2736.53	-278.118		1444.8	6059.4	4716.89	21986.1
梁平区人民医院	1036.95	2189.71	897	23746.8	36542	66.4	351.695	0.588857	3733	3190	1163	1197	-994.44	-160.586	-1949.05	-370.652		1764.27	2363.83	3920.41	24543.2
渝北区人民医院	826.942	7557.66	650	21611.1	78139	155.09	1064.45	0.46558	7046	7487	2685	3333	-2283.94	-199.047	781.664	-50.0956		2843.76	7770.24	942.696	22086.9
荣昌区人民医院	441.012	338.918	698	38920	47577	70.1	650.882	0.364591	3335	3339	1382	1295	-1050.31	-164.515	-860.865	-461.918		1224.2	516.963	2633.23	39807.6
云阳县人民医院	929.092	2378.91	900	22906.2	20934	89.66	246.59	0.545232	4901	3475	1429	1123	-1078.65	-504.312	-4548.96	-245.615		1740.62	2896.75	6523.32	23577.6
红十字会医院（江北区人民医院）	814.09	2431.79	735	25742.4	81411	84.98	3845.25	0.417313	7551	8158	2805	4026	-2465.82	2.14009	870.976	-855.52		3012.79	2443.18	938.384	27023.6
秀山土家族苗族自治县人民医院	546.038	5462.04	465	27215.4	28145	49.13	200.285	0.65213	2135	2302	649	1072	-723.388	-64.9766	-155.754	-534.927		1002.31	5540.54	1695.11	28176.1
丰都县人民医院	899.064	1277.85	700	32504.9	24876	59.56	205.45	0.604674	3546	2581	899	1033	-799.183	-256.569	-2235.56	-351.331		1431.13	1547.95	4009.92	33281.9
沙坪坝区人民医院	848.019	1226.68	411	14112.7	63768	112.83	2849.24	0.359712	7089	7853	2905	3506	-2402.06	-251.816	-1095.56	-781.112		2982.95	1492.02	2580.92	15319.6
潼南区人民医院	798.446	709.217	629	24939.7	39573	68.23	430.473	0.440729	2756	2213	715	831	-695.218	-49.6048	-506.75	-331.991		1226.54	772.352	2210.11	25697.4
永川区人民医院	629.936	2926.43	729	30353.6	52317	109.61	694.174	0.332042	6414	5652	1941	2444	-1720.33	-117.575	-1331.31	-239.325		2083.15	3057.54	3134.67	31018.6
酉阳土家族苗族自治县人民医院	649.004	1841.91	625	24360.3	20908	55.65	107.682	0.889047	2756	1935	735	673	-609.896	-388.584	-2524.31	-265.695		991.78	2244.02	4223.67	25051.7
万州区人民医院	735.931	1058.04	795	21035.1	51570	160.74	465.508	0.691761	10386	10037	3961	4157	-3063.41	-719.063	-5218.46	-130.359		3532.23	1790.64	7087.82	21591.2
巫山县人民医院	764.086	1425.1	670	37261.8	19317	46.23	156.447	0.686695	2049	2011	821	660	-652.303	-292.526	-2300.7	-571.715		1149.27	1731.15	4045.06	38259.2
第七人民医院	669.924	2277.25	525	16209.9	57423	100.58	551.728	0.390264	6488	5355	1915	2498	-1616.82	-209.748	-696	-72.6746		2019.63	2500.53	2295.36	16708.3
彭水苗族土家族自治县人民医院	546.038	5462.04	465	27215.4	22687	50.64	129.946	0.833495	2493	1913	689	744	-603.328	-318.033	-1857.11	-336.536		882.246	5793.6	3396.47	27977.7
巫溪县人民医院	309.01	2143.86	450	15069.8	18741	39.1	97.3848	0.994137	1617	1466	518	368	-484.293	-247.144	-2364.4	-454.797		526.182	2404.53	3888.76	15950.3
武隆县人民医院	426.988	1873.12	399	27604.3	37824	34.67	119.882	0.948003	2051	1321	503	433	-424.067	-160.164	-1155.58	-197.581		583.935	2046.81	2628.94	28227.6
南岸区人民医院	377.998	3742.17	203	15007.8	80011	85.81	3275.19	0.309487	4746	5450	2134	2379	-1681.01	-74.6601	784.31	-703.04		1791.89	3830.36	493.05	16136.6
涪陵区人民医院	447.942	4670.37	319	12102.3	71430	114.08	387.895	0.589737	5964	5913	2272	2354	-1822.29	-130.442	-919.751	-60.4567		2003.11	4814.34	2313.11	12588.5
大渡口区人民医院	174.989	936.889	283	7917.81	48173	33.27	3230.1	0.635593	2328	2489	960	1092	-779.15	-168.919	-341.964	-860.221		687.019	1119.34	1699.32	9203.77
城口县人民医院	138.011	3238.21	320	7165.67	22713	18.63	56.6434	1.38078	912	776	310	218	-267.122	-336.195	-1639.51	-300.978		138.013	3587.94	3033.87	7892.38
垫江县中医院	1152.09	2711.13	850	53560.7	35372	67.67	446.078	0.529879	3825	3240	1220	1210	-1010.32	-197.999	-2151.13	-401.574		1895.29	2922.66	4075.49	54388
北碚区中医院	921.12	3687.71	710	45232	55275	78.62	1046.87	0.415099	4435	4652	1723	1880	-1444.55	-29.8731	-863.832	-526.099		2098.55	3731.11	2648.19	46183.8
永川区中医院	781.966	3052.75	1070	19710.7	52317	109.61	694.174	0.332042	6414	5652	1941	2444	-1720.33	-117.575	-1331.31	-239.325		2235.18	3183.85	3475.67	20375.7
铜梁区中医院	788.936	1912.53	730	24791.9	45626	68.72	512.453	0.497138	3348	3612	1364	1442	-1132.98	-95.6262	-753.924	-491.728		1654.8	2021.69	2558.28	25709.3
江津区中医院	709.992	950.885	1300	48618.7	85156	133.19	414.148	0.301741	6683	4857	2014	1714	-1484.29	-157.609	-1196.02	425.738		1927.16	1122.02	3570.38	48618.7
九龙坡区中医院	580.055	931.188	400	19611.4	85156	118.69	2753.83	0.392621	9893	9927	3672	4389	-3015.33	-114.101	-1973.75	-565.08		3328.27	1058.82	3448.11	20602.2
渝北区中医院	483.26	4855.55	670	23730.7	78139	155.09	1064.45	0.46558	7046	7487	2685	3333	-2283.94	-199.047	781.664	-50.0956		2500.08	5068.12	962.696	24206.5
大足区中医院	369.001	1184.94	495	9481.8	46120	76.39	532.706	0.373184	4445	3047	1072	1175	-933.857	-91.8717	-1478.42	-173.807		1035.74	1290.35	3047.78	10081.3
江北区中医院	479.944	2545.73	299	5100.75	81411	84.98	3845.25	0.417313	7551	8158	2805	4026	-2465.82	2.14009	870.976	-855.52		2678.65	2557.12	502.384	6382.01
云阳县中医院	446.065	1555.77	251	7860.96	20934	89.66	246.59	0.545232	4901	3475	1429	1123	-1078.65	-504.312	-4548.96	-245.615		1257.6	2073.62	5874.32	8532.32
中医骨科医院	349.974	1916.84	370	9906.45	147423	64.95	28239.1	0.369004	10838	16500	5564	7983	-4982.39	-172.138	1074.36	-5117.29		5065.24	2102.51	369.999	15449.5
巴南区中医院	447.983	2651.24	467	6168.06	57423	100.58	551.728	0.390264	6488	5355	1915	2498	-1616.82	-209.748	-696	-72.6746		1797.69	2874.52	2237.36	6666.47
长寿区中医院	192.009	2730.65	458	1453.79	52665	82.43	580.084	0.580892	4624	3718	1286	1636	-1132.8	-138.609	-488.258	-107.917		1057.69	2882.79	2020.62	1987.45
綦江区中医院	513.938	2855.05	355	11210.7	34821	107.84	392.574	0.494098	6453	5394	1506	2392	-1628.73	-24.3614	-1803.39	-256.367		1875.55	2892.95	3232.75	11892.8
合川区中医院	489.965	1038.58	480	11974.4	35267	136.06	580.708	0.335846	4951	5192	1922	1953	-1615.18	-367.054	-2111.52	-385.611		1838.02	1419.16	3665.88	12785.8
奉节县中医院	363.033	560.923	400	8342.25	25885	75.33	183.821	0.723608	4106	3188	1101	1231	-983.889	-307.176	-2639.04	-263.204		1079.8	881.629	4113.4	9031.19
石柱土家族自治县中医院	335.044	1350.77	375	4991.79	33199	38.65	128.235	0.892629	2392	1902	725	831	-597.254	-254.166	-1044.85	-288.519		665.178	1618.47	2494.21	5706.04
彭水苗族土家族自治县中医院	295.008	902.879	260	12106	22687	50.64	129.946	0.833495	2493	1913	689	744	-603.328	-318.033	-1857.11	-336.536		631.216	1234.44	3191.47	12868.2
壁山区中医院	332.973	2066.2	400	13906.2	52821	72.52	792.568	0.374844	3414	3154	1434	1205	-991.521	-262.176	-837.083	-341.985		1057.37	2341.91	2311.44	14674
忠县中医医院	373.053	1349.57	412	9963.71	31115	70.8	323.731	0.693001	3627	2843	1143	961	-890.919	-340.323	-2736.53	-278.118		996.852	1703.43	4222.89	10667.6
涪陵区中医院	573.887	1531.61	672	18229.7	71430	114.08	387.895	0.589737	5964	5913	2272	2354	-1822.29	-130.442	-919.751	-60.4567		2129.05	1675.59	2666.11	18715.9
丰都县中医院	185.989	999.103	509	10841.4	24876	59.56	205.45	0.604674	3546	2581	899	1033	-799.183	-256.569	-2235.56	-351.331		718.052	1269.2	3818.92	11618.5
开州区中医院	262.977	736.878	470	23927	27882	117.07	295.333	0.376841	6623	4943	1947	1963	-1506.22	-590.248	-4104.35	-113.886		1502.08	1340.66	5648.71	24466.7
万州区中医院	436.08	1137.69	368	9673.03	51570	160.74	465.508	0.977027	10386	10037	3961	4157	-3060.69	-807.157	-5405.43	-14.8661		3229.65	1958.38	6847.79	10113.6
梁平区中医医院	458.997	357.665	519	9550.39	36542	66.4	351.695	0.588857	3733	3190	1163	1197	-994.44	-160.586	-1949.05	-370.652		1186.32	531.781	3542.41	10346.8
潼南区中医院	342.958	363.718	344	6358.13	35840	68.23	430.473	0.440729	2756	2213	715	831	-695.54	-82.7236	-744.961	-363.526		771.377	459.972	2163.32	7147.4
荣昌区中医院	167.992	182.395	300	10303.7	47577	70.1	650.882	0.364591	3335	3339	1382	1295	-1050.31	-164.515	-860.865	-461.918		951.178	360.44	2235.23	11191.4
黔江区中医院	312.947	110.727	423	4765.42	44099	46.2	193.305	0.722733	3511	3010	935	1389	-924.353	13.5272	-372.95	-317.59		970.18	110.73	1870.31	5508.75
巫山县中医院	365.93	608.227	185	9169.58	19317	46.23	156.447	0.686695	2049	2011	821	660	-652.303	-292.526	-2300.7	-571.715		751.114	914.283	3560.06	10167
沙坪坝区中医院	192.012	1045.86	105	1847.54	63768	112.83	2849.24	0.359712	7089	7853	2905	3506	-2402.06	-251.816	-1095.56	-781.112		2326.95	1311.2	2274.92	3054.4
秀山土家族苗族自治区人民医院	207.044	2669.25	140	3385	28145	49.13	200.285	0.65213	2135	2302	649	1072	-723.388	-64.9766	-155.754	-534.927		663.312	2747.75	1370.11	4345.67
南川区中医医院	103.014	986.86	185	1465.1	33159	56.43	217.961	0.786979	3210	2717	994	1206	-841.253	-287.744	-1206.7	-291.712		677.147	1288.13	2466.06	2182.55
巫溪县中医医院	107	283.354	170	3387.81	18741	39.1	97.3848	0.994137	1617	1466	518	368	-484.293	-247.144	-2364.4	-454.797		324.173	544.028	3608.76	4268.35
酉阳土家族苗族自治县中医院	159.969	386.723	230	4115.25	20908	55.65	107.682	0.889047	2756	1935	735	673	-609.896	-388.584	-2524.31	-265.695		502.746	788.837	3828.67	4806.69
武隆县中医院	131.98	398.072	95	2770.59	37824	34.67	119.882	0.948003	2051	1321	503	433	-424.067	-160.164	-1155.58	-197.581		288.927	571.766	2324.94	3393.91
城口县中医院	44.0005	451.509	100	1077.93	22713	18.63	56.6434	1.38078	912	776	310	218	-267.122	-336.195	-1639.51	-300.978		44.0024	801.234	2813.87	1804.65
													-267.122	13.5272	1074.36	425.738		2128.55	3331.97	3173.63	38690.1
																		10556.2	15948.1	9442.82	385408
																		44.0024	110.73	369.999	1804.65
																		1774.21	2969.23	1578.83	55750.9

## Sheet: 2016年三阶段调整
	初始投入量				外部环境变量(ei)								Sik=					调整后的投入量（xi）＝ xin(初始投入量)+{max[sin]-sin}
	在职职工人数（人）	财政补助收入（万元）	实际开放床位（张）	固定资产 (万元）	人均GDP(元)	常住人口（万人）	人口密度 (人/平方公里)	医院个数	地区卫生机构床位数（张）	地区卫生技术人员（人）	地区执业（助理）医师（人）	地区注册护士（人）	在职职工人数（人）	财政补助收入（万元）	实际开放床位（张）	固定资产 (万元）		在职职工人数（人）	财政补助收入（万元）	实际开放床位（张）	固定资产 (万元）
重庆医科大学附属第一医院	6266.8	12040.3	3585	480077	160743	65.72	28573.9	0.395618	12120	17455	5602	8424	-343.643	-112.058	-145.175	-7.02103		6608.4	12262.1	4281.06	480116
重庆医科大学附属第二医院	2652.11	6347.53	1404	162979	160743	65.72	28573.9	0.395618	12120	17455	5602	8424	-343.643	-112.058	-145.175	-7.02103		2993.71	6569.35	2100.06	163018
重庆市中医院	2860.12	9809.43	2196	210668	160743	65.72	28573.9	0.395618	12120	17455	5602	8424	-343.643	-112.058	-145.175	-7.02103		3201.72	10031.3	2892.06	210707
重庆市人民医院	2403.77	12576.9	1608	111103	160743	65.72	28573.9	0.395618	12120	17455	5602	8424	-343.643	-112.058	-145.175	-7.02103		2745.37	12798.7	2304.06	111141
重庆医科大学附属永川医院	1905.88	3218.56	975	98247.2	57659	111.06	703.357	0.333153	7173	5886	2056	2559	-10.0846	-21.1155	-952.724	-80.0937		1913.93	3349.45	2478.61	98358.9
重庆市第四人民医院	1516.08	5552.98	920	41427.2	160743	65.72	28573.9	0.395618	12120	17455	5602	8424	-343.643	-112.058	-145.175	-7.02103		1857.68	5774.81	1616.06	41465.8
重庆市第十三人民医院	599.941	2188.34	559	27220.3	91235	120.18	2788.4	0.599101	10565	10133	3665	4579	-29.5625	-68.544	-2336.12	-44.4757		627.463	2366.65	3446.01	27296.4
重庆市三峡中心医院	3796.33	2426.1	3150	288981	55554	162.33	470.113	0.689953	10168	10498	4204	4406	-2.71438	-177.146	-4213.03	-136.779		3797.01	2713.02	7913.92	289150
涪陵中心医院	1815.12	3557.05	1358	122474	78306	114.82	390.411	0.452883	6221	6322	2365	2619	-5.07321	-14.2314	-2042.26	-215.081		1818.15	3681.06	3951.15	122720
开州区人民医院	1505.08	16541.3	1528	92922	30751	117.47	296.342	0.374564	6781	5048	2014	2053	-6.25152	-153.359	-756.217	-15.5181		1509.29	16804.4	2835.11	92969.2
第九人民医院	1727.02	3514.54	1200	83554.1	60090	79.61	1060.05	0.376837	4498	4880	1721	2030	-21.8139	11.7428	-3229.4	-395.229		1746.8	3612.56	4980.29	83980.9
江津区中心医院	1221.95	1532.35	1204	127144	50210	135.33	420.802	0.288184	6966	5200	2083	1946	-2.03974	-114.306	-277.872	31.6201		1221.95	1756.43	2032.76	127144
合川区人民医院	1363.93	5607.93	1165	44563.8	38900	137.56	587.111	0.341669	5618	5783	2080	2393	-10.9406	-10.7209	-1132.04	-174.778		1372.83	5728.42	2847.93	44770.2
长寿区人民医院	1183.11	7531.36	950	45175.9	55033	82.57	581.07	0.544992	4725	3856	1289	1700	-10.6932	-19.2642	15.2881	-102.013		1191.76	7660.39	1485.6	45309.5
大足区人民医院	1347.08	479.102	1483	69289.4	50106	77.92	543.375	0.359343	4138	3074	1097	1210	-12.6919	-38.5476	-826.166	-182.76		1357.73	627.42	2860.06	69503.8
壁山区人民医院	1100.09	9279.51	860	44308.4	58872	73	797.814	0.452055	4726	3535	1540	1458	-14.7834	-172.69	-510.571	-111.554		1112.84	9561.97	1921.46	44451.6
垫江县人民医院	1172	1552.56	1200	78680.2	38581	68.83	453.724	0.552085	4205	3700	1353	1462	-14.1606	-54.3695	-2697.22	-295.16		1184.12	1716.7	4448.11	79006.9
铜梁区人民医院	1183.05	2166.7	1212	89976.1	48574	71.92	536.316	0.444939	3974	4038	1441	1669	-16.6431	-16.0141	-2868.67	-368.077		1197.66	2292.48	4631.56	90375.8
巴南区人民医院	1070.09	2527.79	1195	41577.1	61775	105.12	576.632	0.371005	7156	5951	2192	2757	-10.096	-87.8571	-147.852	-41.063		1078.15	2725.42	1893.74	41649.8
九龙坡区人民医院	1340.14	2542.11	1508	77602.3	91235	120.18	2788.4	0.599101	10565	10133	3665	4579	-29.5625	-68.544	-2336.12	-44.4757		1367.67	2720.43	4395.01	77678.4
綦江区人民医院	1248.18	7938.21	800	44284.7	38844	108.48	394.904	0.516224	6863	5811	1671	2601	-7.30292	109.768	-1204.95	-112.351		1253.44	7938.21	2555.84	44428.6
南川区人民医院	1161.86	2638.61	1247	106125	37080	57.26	221.166	0.768425	3637	2869	1056	1336	-10.7798	-108.756	-210	-131.117		1170.6	2857.14	2007.89	106287
石柱土家族自治县人民医院	1032.12	13047.9	733	24449.7	37776	38.34	127.206	1.01721	2876	2140	836	964	-8.60801	-136.025	-281.976	-123.701		1038.69	13293.7	1565.87	24605.1
第五人民医院	1139.99	7164.52	720	59593.4	86085	87.39	3335.5	0.30896	5067	5968	2312	2676	-47.0055	-99.3272	-1218.68	-262.167		1184.95	7373.62	2489.57	59887.2
奉节县人民医院	859.024	11282.2	854	38778.1	29801	74.04	180.673	0.756348	4473	3404	1162	1391	-7.06401	-57.3805	-1022.13	-120.695		864.048	11449.4	2427.02	38930.4
黔江中心医院	1180.14	1175.19	830	44395.7	47184	46.56	194.812	0.708763	3772	3185	899	1532	-11.6331	24.3879	-1263.98	-246.357		1189.73	1260.58	2644.87	44673.7
忠县人民医院	888.974	5125.11	938	23599.9	33790	71.67	327.709	0.655783	3715	2831	1130	1052	-10.0856	-112.535	-1095.07	-159.645		897.02	5347.42	2583.96	23791.2
梁平区人民医院	1100.01	2065.34	894	26520.4	41138	65.36	346.186	0.596695	3815	3262	1210	1295	-12.2765	-65.375	-2000.67	-257.695		1110.24	2240.48	3445.56	26809.7
渝北区人民医院	863.071	4077.09	670	22761.8	82029	160.25	1099.86	0.480499	7872	8843	3169	4105	-10.9739	-1.48917	550.894	-34.142		872.005	4188.35	669.996	22827.6
荣昌区人民医院	1035.13	994.331	755	55906.6	52391	70.43	653.946	0.383359	4129	3643	1410	1483	-16.9295	-74.2346	-2091.51	-289.679		1050.02	1178.34	3397.4	56227.9
云阳县人民医院	969.101	3103.91	900	22077.5	23556	91.28	251.045	0.525855	5081	3745	1502	1271	-7.80472	-115.52	-2500.04	-174.664		974.866	3329.2	3950.93	22283.8
红十字会医院（江北区人民医院）	869.94	1466.1	719	24715.4	90931	86.14	3897.74	0.429533	7558	8655	3052	4182	-54.5819	-43.0163	-2209.88	-273.537		922.482	1618.89	3479.77	25020.5
秀山土家族苗族自治县人民医院	731.083	7108.85	600	56883	30814	48.63	198.247	0.760847	3606	2731	920	1144	-11.4839	-60.72	-1805.97	-229.296		740.527	7279.34	2956.86	57144
丰都县人民医院	914.964	1804.34	700	33329.6	28836	58.74	202.622	0.61287	2594	2479	744	1128	-14.6269	-8.75553	-1125.31	-287.179		927.551	1922.87	2376.2	33648.4
沙坪坝区人民医院	878.998	2332.16	415	16580.3	69487	113.39	2863.38	0.361584	7904	8791	3250	4097	-41.9505	-90.2424	-2521.59	-251.259		918.908	2532.17	3487.48	16863.2
潼南区人民医院	812.946	811.849	707	18957.9	43340	70.51	444.858	0.524748	3350	2771	898	1057	-12.2925	0.414607	-1271.71	-238.45		823.199	921.204	2529.6	19228
永川区人民医院	643.039	2081.75	729	27588.1	57659	111.06	703.357	0.333153	7173	5886	2056	2559	-10.0846	-21.1155	-952.724	-80.0937		651.083	2212.64	2232.61	27699.8
酉阳土家族苗族自治县人民医院	677.924	1660.18	622	24305.1	23370	55.16	106.734	0.870196	3021	2114	776	812	-8.46251	-102.91	-762.064	-143.24		684.347	1872.86	1934.95	24480
万州区人民医院	818.101	914.996	700	25672.6	55554	162.33	470.113	0.689953	10168	10498	4204	4406	-2.71438	-177.146	-4213.03	-136.779		818.775	1201.91	5463.92	25841
巫山县人民医院	830.95	1704.2	765	41484.1	22182	45.55	154.146	0.90011	7904	8791	3250	4097	-21.8893	-116.177	-9168.16	-651.57		850.8	1930.14	10484.1	42167.3
第七人民医院	692.943	2424.15	605	19354.8	61775	105.12	576.632	0.371005	7156	5951	2192	2757	-10.096	-87.8571	-147.852	-41.063		700.999	2621.77	1303.74	19427.5
彭水苗族土家族自治县人民医院	573.95	2777	463	26028.3	25619	49.82	127.842	0.903252	2589	2078	734	842	-10.0368	-86.2972	-906.111	-189.67		581.947	2973.07	1920	26249.6
巫溪县人民医院	363.973	2278.31	450	16202.3	21120	38.9	96.8867	1.00257	1621	1542	580	422	-10.6398	-79.1642	-2366.89	-306.258		372.573	2467.24	3367.78	16540.2
武隆县人民医院	451.006	3659.09	399	27546.6	42042	34.6	119.64	0.982659	2248	1427	570	483	-7.20603	-106.969	-654.193	-159.121		456.172	3875.83	1604.08	27737.4
南岸区人民医院	416.983	4315.48	238	19859.9	86085	87.39	3335.5	0.30896	5067	5968	2312	2676	-47.0055	-99.3272	-1218.68	-262.167		461.949	4524.58	2007.57	20153.7
涪陵区人民医院	430.983	1595.14	281	11999	78306	114.82	390.411	0.452883	6221	6322	2365	2619	-5.07321	-14.2314	-2042.26	-215.081		434.016	1719.14	2874.15	12245.7
大渡口区人民医院	387.057	1380.82	278	7824.28	52523	34	3300.97	0.794118	2979	2757	1011	1261	-47.7648	-138.58	-39.5697	-142.98		432.782	1629.16	868.46	7998.88
城口县人民医院	310.96	1644.17	320	6532.95	24308	18.49	56.2177	1.40617	872	829	295	253	-7.75508	-110.488	-732.101	-182.673		316.675	1864.42	1602.99	6747.24
垫江县中医院	1208.85	2225.93	1000	56424.9	38581	68.83	453.724	0.552085	4205	3700	1353	1462	-14.1606	-54.3695	-2697.22	-295.16		1220.97	2390.07	4248.11	56751.7
北碚区中医院	989.948	3287.6	710	58723.1	60090	79.61	1060.05	0.376837	4498	4880	1721	2030	-21.8139	11.7428	-3229.4	-395.229		1009.72	3385.63	4490.29	59149.9
永川区中医院	783.052	166.223	1070	20109.2	57659	111.06	703.357	0.333153	7173	5886	2056	2559	-10.0846	-21.1155	-952.724	-80.0937		791.096	297.109	2573.61	20220.9
铜梁区中医院	803.941	2738.83	732	28419.1	48574	71.92	536.316	0.444939	3974	4038	1441	1669	-16.6431	-16.0141	-2868.67	-368.077		818.544	2864.61	4151.56	28818.8
江津区中医院	731.984	991.197	1100	55292.6	50210	135.33	420.802	0.288184	6966	5200	2083	1946	-2.03974	-114.306	-277.872	31.6201		731.984	1215.27	1928.76	55292.6
九龙坡区中医院	605.961	979.294	462	20310	91235	120.18	2788.4	0.599101	10565	10133	3665	4579	-29.5625	-68.544	-2336.12	-44.4757		633.484	1157.61	3349.01	20386.1
渝北区中医院	502.034	2192.69	665	20820.7	82029	160.25	1099.86	0.480499	7872	8843	3169	4105	-10.9739	-1.48917	550.894	-34.142		510.968	2303.95	664.996	20886.5
大足区中医院	403.967	4233.67	495	8470.1	50106	77.92	543.375	0.359343	4138	3074	1097	1210	-12.6919	-38.5476	-826.166	-182.76		414.619	4381.99	1872.06	8684.48
江北区中医院	513.967	6331.32	330	6114.76	90931	86.14	3897.74	0.429533	7558	8655	3052	4182	-54.5819	-43.0163	-2209.88	-273.537		566.509	6484.11	3090.77	6419.92
云阳县中医院	506.039	2532.15	453	14840.5	23556	91.28	251.045	0.525855	5081	3745	1502	1271	-7.80472	-115.52	-2500.04	-174.664		511.803	2757.44	3503.93	15046.8
中医骨科医院	419.948	2468.58	472	8433.34	160743	65.72	28573.9	0.395618	12120	17455	5602	8424	-343.643	-112.058	-145.175	-7.02103		761.551	2690.4	1168.06	8471.98
巴南区中医院	492.03	1961.92	475	15799.4	61775	105.12	576.632	0.371005	7156	5951	2192	2757	-10.096	-87.8571	-147.852	-41.063		500.086	2159.55	1173.74	15872
长寿区中医院	370.003	1598.74	496	9672.72	55033	82.57	581.07	0.544992	4725	3856	1289	1700	-10.6932	-19.2642	15.2881	-102.013		378.656	1727.77	1031.6	9806.35
綦江区中医院	581.95	1395.68	355	12095.8	38844	108.48	394.904	0.516224	6863	5811	1671	2601	-7.30292	109.768	-1204.95	-112.351		587.213	1395.69	2110.84	12239.8
合川区中医院	472.932	1315.47	480	11815.1	38900	137.56	587.111	0.341669	5618	5783	2080	2393	-10.9406	-10.7209	-1132.04	-174.778		481.833	1435.96	2162.93	12021.5
奉节县中医院	372.983	6004.07	400	10337.9	29801	74.04	180.673	0.756348	4473	3404	1162	1391	-7.06401	-57.3805	-1022.13	-120.695		378.007	6171.22	1973.02	10490.2
石柱土家族自治县中医院	352.984	1400.79	480	9305.14	37776	38.34	127.206	1.01721	2876	2140	836	964	-8.60801	-136.025	-281.976	-123.701		359.552	1646.58	1312.87	9460.46
彭水苗族土家族自治县中医院	312.049	5077.07	240	13526.3	25619	49.82	127.842	0.903252	2589	2078	734	842	-10.0368	-86.2972	-906.111	-189.67		320.045	5273.13	1697	13747.5
壁山区中医院	334.023	134.892	400	14929.5	58872	73	797.814	0.452055	4726	3535	1540	1458	-14.7834	-172.69	-510.571	-111.554		346.766	417.352	1461.46	15072.7
忠县中医医院	389.931	4116.71	413	11242.7	33790	71.67	327.709	0.655783	3715	2831	1130	1052	-10.0856	-112.535	-1095.07	-159.645		397.977	4339.01	2058.96	11433.9
涪陵区中医院	622.94	1622.97	462	24158.2	78306	114.82	390.411	0.452883	6221	6322	2365	2619	-5.07321	-14.2314	-2042.26	-215.081		625.973	1746.97	3055.15	24404.9
丰都县中医院	185.998	584.301	520	12541.3	28836	58.74	202.622	0.629894	3606	2731	920	1144	-12.062	-54.1157	-1493.66	-225.093		196.02	748.187	2564.55	12798
开州区中医院	259.021	1145.34	500	21970.3	30751	117.47	296.342	0.374564	6781	5048	2014	2053	-6.25152	-153.359	-756.217	-15.5181		263.233	1408.47	1807.11	22017.4
万州区中医院	457.027	1051.57	380	10236.2	55554	162.33	470.113	0.689953	10168	10498	4204	4406	-2.71438	-177.146	-4213.03	-136.779		457.702	1338.49	5143.92	10404.6
梁平区中医医院	471.967	646.49	519	9856.62	41138	65.36	346.186	0.596695	3815	3262	1210	1295	-12.2765	-65.375	-2000.67	-257.695		482.204	821.635	3070.56	10145.9
潼南区中医院	399.043	329.778	400	7369.4	43340	70.51	444.858	0.524748	3350	2771	898	1057	-12.2925	0.414607	-1271.71	-238.45		409.295	439.133	2222.6	7639.47
荣昌区中医院	340.982	550.535	370	11336.7	52391	70.43	653.946	0.383359	4129	3643	1410	1483	-16.9295	-74.2346	-2091.51	-289.679		355.872	734.54	3012.4	11658
黔江区中医院	326.951	350.36	360	5970.94	47184	46.56	194.812	0.708763	3772	3185	899	1532	-11.6331	24.3879	-1263.98	-246.357		336.544	435.742	2174.87	6248.92
巫山县中医院	364.057	344.529	200	8809.66	22182	45.55	154.146	0.702525	2174	2112	811	811	-15.5581	-87.3694	-2539.35	-360.826		377.575	541.668	3290.24	9202.11
沙坪坝区中医院	198.993	1437.89	105	2137.91	69487	113.39	2863.38	0.361584	7904	8791	3250	4097	-41.9505	-90.2424	-2521.59	-251.259		238.903	1637.9	3177.48	2420.79
秀山土家族苗族自治区人民医院	204.015	733.819	140	4561.7	30814	48.63	198.247	0.740284	2594	2479	744	1128	-14.0979	-15.1236	-1448.46	-292.722		216.073	858.713	2139.35	4886.04
南川区中医医院	109.989	1132.78	180	1636.84	37080	57.26	221.166	0.768425	3637	2869	1056	1336	-10.7798	-108.756	-210	-131.117		118.728	1351.31	940.89	1799.57
巫溪县中医医院	148.025	635.421	170	3620.61	21120	38.9	96.8867	1.00257	1621	1542	580	422	-10.6398	-79.1642	-2366.89	-306.258		156.625	824.355	3087.78	3958.49
酉阳土家族苗族自治县中医院	167.985	381.398	230	3765.86	23370	55.16	106.734	0.870196	3021	2114	776	812	-8.46251	-102.91	-762.064	-143.24		174.407	594.078	1542.95	3940.72
武隆县中医院	132.028	598.338	150	2810.78	42042	34.6	119.64	0.982659	2248	1427	570	483	-7.20603	-106.969	-654.193	-159.121		137.194	815.077	1355.08	3001.52
城口县中医院	106.976	475.993	100	1638.94	24308	18.49	56.2177	1.40617	872	829	295	253	-7.75508	-110.488	-732.101	-182.673		112.691	696.251	1382.99	1853.23
													-2.03974	109.768	550.894	31.6201		940.298	3426.95	2732.61	44850.1
																		6608.4	16804.4	10484.1	480116
																		112.691	297.109	664.996	1799.57
																		921.572	3325.98	1491	67198.9
