# Supplementary material for: A four-stage DEA-based efficiency evaluation of public hospitals in China after the implementation of new medical reforms
Source: PLoS One. 2018 Oct 3;13(10):e0203780. doi: 10.1371/journal.pone.0203780 (PMC6169866; doi:10.1371/journal.pone.0203780)
Supplement: S4 Table — (CSV) [file pone.0203780.s004.csv]

## Sheet: 2010调整前后比较
0.839	0.824	0.813	0.87	0.839	0.832	0.849				0.862	0.864	0.876	0.884	0.88	0.876	0.89		-0.023	-0.04	-0.063	-0.014	-0.041	-0.044	-0.041
1	1	1	1	1	1	1				1	1	1	1	1	1	1		0	0	0	0	0	0	0
0.45	0.298	0.353	0.475	0.382	0.231	0.419				0.478	0.486	0.535	0.427	0.503	0.503	0.492		-0.028	-0.188	-0.182	0.048	-0.121	-0.272	-0.073
0.175	0.171	0.163	0.143	0.148	0.165	0.143				0.15	0.136	0.13	0.127	0.124	0.124	0.115		0.025	0.035	0.033	0.016	0.024	0.041	0.028
																		0	0	0	0	0	0	0
28	22	24	33	23	22	22				26	24	30	30	27	25	26		2	-2	-6	3	-4	-3	-4
25	31	22	27	30	28	31				34	36	30	36	38	35	41		-9	-5	-8	-9	-8	-7	-10
23	22	29	20	26	26	27				19	23	21	16	17	21	15		4	-1	8	4	9	5	12
8	9	9	4	5	8	4				5	1	3	2	2	3	2		3	8	6	2	3	5	2
0.899	0.903	0.866	0.906	0.898	0.884	0.899				0.882	0.898	0.913	0.922	0.913	0.899	0.913		0.017	0.005	-0.047	-0.016	-0.015	-0.015	-0.014
1	1	1	1	1	1	1				1	1	1	1	1	1	1		0	0	0	0	0	0	0
0.546	0.636	0.595	0.555	0.632	0.495	0.673				0.538	0.621	0.616	0.616	0.653	0.646	0.703		0.008	0.015	-0.021	-0.061	-0.021	-0.151	-0.03
0.123	0.1	0.13	0.114	0.108	0.126	0.102				0.135	0.115	0.107	0.096	0.098	0.109	0.089		-0.012	-0.015	0.023	0.018	0.01	0.017	0.013
																		0	0	0	0	0	0	0
36	28	27	38	29	34	31				30	34	39	39	32	30	29		6	-6	-12	-1	-3	4	2
27	38	27	29	39	29	35				31	30	30	35	39	36	44		-4	8	-3	-6	0	-7	-9
18	18	29	16	16	19	18				20	20	15	10	13	18	11		-2	-2	14	6	3	1	7
3	0	1	1	0	2	0				3	0	0	0	0	0	0		0	0	1	1	0	2	0
0.926	0.907	0.933	0.958	0.932	0.937	0.941				0.975	0.96	0.957	0.956	0.961	0.972	0.972		-0.049	-0.053	-0.024	0.002	-0.029	-0.035	-0.031
1	1	1	1	1	1	1				1	1	1	1	1	1	1		0	0	0	0	0	0	0
0.45	0.339	0.559	0.675	0.476	0.335	0.464				0.689	0.668	0.663	0.585	0.692	0.752	0.659		-0.239	-0.329	-0.104	0.09	-0.216	-0.417	-0.195
0.104	0.131	0.086	0.067	0.098	0.105	0.086				0.048	0.061	0.063	0.068	0.063	0.044	0.055		0.056	0.07	0.023	-0.001	0.035	0.061	0.031
																		0	0	0	0	0	0	0
28	23	24	34	25	22	22				29	26	31	30	28	25	26		-1	-3	-7	4	-3	-3	-4
46	46	54	47	51	53	57				53	56	49	50	53	57	56		-7	-10	5	-3	-2	-4	1
9	12	6	3	6	8	4				2	2	4	4	3	2	2		7	10	2	-1	3	6	2
1	3	0	0	2	1	1				0	0	0	0	0	0	0		1	3	0	0	2	1	1

## Sheet: 2012四阶段计算
1	183.8	7.82	192318	102.12	1741.78	5148.32	11231.4	163314
2	100.34	3.91	78498.1	105.36	891.517	1988.06	10048.4	59652.8
3	84.66	2.12	41509.2	112.59	1155.35	6561.94	9563.43	79894.1
4	68.47	2.74	49224.6	98.53	1427.54	3884.69	9944.43	81982.3
5	39.26	2.6	31194.8	101.99	689.971	1946.39	799.998	58810.3
6	20.79	1.51	25500.5	98.32	741.482	2861.8	9296.43	34690
7	13.94	0.9	6260.88	74.11	492.839	976.478	1654.44	11774.4
8	109.45	5.57	80817	100	2741.46	1502.04	2991.78	98018.4
9	54.78	3.23	38702	98.57	788.685	2376.48	1479.01	39241.3
10	30.11	2.78	21458.7	101.07	611.785	2054.8	1598.43	14095.6
11	49.92	3.12	32454.7	119.49	688.628	1169.53	2131.08	65121.5
12	37.62	3.2	25122.2	97.8	679.783	2616.64	1115.13	42357.5
13	42.67	2.89	24799.5	99.7	725.185	579.276	1913.96	33200
14	39.24	2.88	20242.6	93.7	649.807	3686.95	1360.24	23368.4
15	42.67	2.89	24799.5	95.17	529.125	631.208	1814.67	31314.6
16	35.85	2.04	16290	98.58	476.293	473.167	1727.7	32491
17	48.4	3	18900.2	98.64	492.124	718.74	1680.78	18186.3
18	39.92	2.38	18610.8	96.13	559.694	2624.03	1923.56	21667.2
19	41.32	2.81	20196.8	90.18	433.493	421.633	1054.19	17995.2
20	34.86	1.14	13436.7	126.29	367.958	920.394	1557.44	16535.1
21	20.23	2.08	13211.9	126.34	427.796	1047.07	1265.49	16403.9
22	23.89	2.23	14712	81.13	437.544	536.291	1293.8	13728.9
23	20.74	1.6	10162.3	89.81	613.379	1841.73	1955.96	10910.8
24	20.38	1.49	1226.81	78.15	477.064	3623.02	2443.39	3098.97
25	19.29	2.1	13266.4	90.2	557.358	764.153	1759.07	9522.94
26	24.81	1.79	12908	97.87	717.348	4778.89	1503.37	21689.7
27	31.26	1.99	13113.2	86.04	677.631	599.047	1860.46	14092
28	21.1	2.21	12914	96.94	413.131	364.161	1815.73	16160.1
29	28.29	1.42	12723.7	97.14	574.067	1195.97	1302.12	14351.9
30	27.21	2.17	12811	99.35	414.618	491.088	1437.35	25575.3
31	26.16	2.22	12037.7	102.16	583.159	390.007	2172.97	16862
32	32.23	0.85	10808.7	55.52	280.961	1279.44	1363.38	10666
33	15.15	1.5	9542.69	90.45	550.959	1028.26	1971.36	8964.24
34	24.56	2.15	12309.8	96.73	369.828	633.026	1622.16	25686.4
35	52.28	1.04	12909.1	94.71	164.194	551.403	1402.27	6856.68
36	28.49	1.67	10970.9	97.31	690.972	343.832	1835.97	10759.8
37	23.98	1.87	11917.8	99.93	414.909	352.096	486.998	17247.6
38	20.5	1.47	7382.43	89.81	508.326	713.062	1862.48	6723.27
39	22.02	1.11	9271.17	99.15	495.134	1525.88	1411.78	11102.4
40	26.02	0.97	6763.04	92.93	526.94	2385.62	2043.35	20077.5
41	18.07	1.26	9526.13	94.89	391.431	752.423	791.192	11418.4
42	10.52	0.81	4565.29	99.75	445.609	1462.44	2085.54	6112.21
43	12.74	1.14	5243.42	94.48	506.787	535.801	3176.17	5995.23
44	12.49	1.25	4461.3	78	373.816	2016.18	1880.07	5945.7
45	5.73	0.25	3001.54	57.25	235.021	1936.32	1821.19	9717.9
46	6.98	0.66	4505.66	82.96	431.746	1140.59	905.409	8722.32
47	19.44	0.23	2884.69	53.27	184.533	758.916	1587.43	4200.06
48	9.96	0.92	4513.84	94.65	390.995	452.786	2588.94	5393.04
49	29.03	2.21	12566	106.79	350.112	720.735	1523.78	12962.5
50	21.04	1.23	9566	94.87	601.947	1878.95	589.78	18235.4
51	28.94	1.51	9276.28	95.12	266.999	2594.3	519.998	10510.1
52	22.93	1.2	10117.7	91.62	375.725	351.481	1630.56	16125
53	12.03	1.12	7878.99	98.79	414.851	2521.79	525.13	9262.86
54	22.35	0.5	5912.43	112.4	237.948	624.788	1397.44	8625.64
55	15.5	0.59	6344.37	116.78	357.089	645.096	1222.12	7147.1
56	9.11	1.12	4892.01	95.64	259.401	384.02	1214.67	5177.29
57	22.95	0.59	6741.58	157.2	214.152	821.87	1168.38	7134.84
58	11.71	0.7	4324.1	93.21	414.383	348.405	1871.75	7613.57
59	19.03	0.38	8388.46	107.27	287.51	1920.69	8920.43	10033.1
60	12.35	0.63	3902.83	88.83	186.539	414.068	591.192	3471.7
61	7.49	0.45	2901.41	81.9	183.423	1429.72	1291.19	2700.65
62	15.56	0.95	6090.94	98.91	433.703	412.286	1068.49	7058.68
63	19.52	0.94	6687	99.9	440.193	866.742	1264.96	8440.01
64	11.6	0.53	3580.67	97.15	429.444	516.599	1489.07	4148.4
65	6.81	0.6	2731.83	76.56	259.063	312.229	1938.84	3372.46
66	11.25	0.66	3115.69	100	245.643	358.771	1969.54	3568.1
67	15.47	0.63	4474.07	98.66	219.245	383.315	1327.7	7938.07
68	12.01	0.56	2977.89	85.29	283.713	441.962	1466.46	4873.59
69	7.24	0.28	2717.03	75.77	350.688	2893.08	630.008	4427.88
70	8.79	0.89	3978.64	89.42	230.812	1326.5	1332.16	6079.48
71	8.53	0.61	4139.94	57.74	371.717	602.611	1148.43	20570.2
72	7.53	0.32	4096.03	98.36	375.01	774.972	1201.78	5505.74
73	10.18	0.81	4921.08	98.03	262.137	292.11	1609.73	8811.08
74	9.79	0.78	3308.2	99.23	331.885	366.07	1509.97	4254.39
75	10.45	0.33	2235.55	51.18	187.64	1536.7	1097.35	2049.53
76	4.96	0.19	1169.07	87.94	90.3651	325.868	1154.37	1857.75
77	19.87	0.63	4534.25	93.61	368.887	350.565	1804.35	7045.17
78	15.77	0.14	3192.34	60.01	183.21	748.914	1307.27	1693.72
79	1.83	0.15	619.86	53.46	162.917	533.706	1692.36	806.534
80	2.24	0.36	1156.51	78.87	187.571	354.285	829.804	1109.86
81	3.02	0.13	657.31	36.1	389.859	396.848	3004.17	1157.91
82	2.49	0.29	1054.59	94.01	219.355	356.34	1632.48	2615.3
83	6	0.28	1126.34	96.65	195.809	338.963	1683.07	2738.92
84	2.27	0.07	366.4	100	222.851	1323.73	2418.94	966.925

## Sheet: 2011四阶段计算
1	202.55	8.83	225731	91.71	3356.65	11713.4	3277.88	168446
2	104.31	4.49	95714	112.27	2432.69	2133.16	1672.88	108082
3	103.63	2.57	53230.7	126.9	2677.65	10139.4	1369.88	131294
4	67.35	2.96	58528.4	100.86	2940.59	11195.8	1627.88	94741.6
5	44.45	2.97	37548.8	114.54	817.999	1963.79	6679.65	59024.3
6	20.41	1.53	28947.6	86.72	2281.69	8295.14	1010.88	35925.9
7	19.99	0.98	6759.22	80.33	640.766	1639.97	2626.94	11714.9
8	174.33	6.38	10015.8	99.94	2923.8	3166.03	6687.83	12004.6
9	63.7	3.74	46592.6	113.77	756.981	2631.1	3273.12	64481.3
10	44.29	4.29	34477.1	129.41	545.829	2685.66	4400.13	19497.2
11	53.43	3.5	39242.4	130.2	711.331	3191.8	3595.55	62945.4
12	26.66	3.2	30259.6	96.95	636.133	471.436	6136.77	48048.6
13	38.45	2.96	27577.2	96.4	830.817	505.374	2561.43	31691.3
14	42.72	2.78	23056.4	86.6	764.867	3438.41	4130.76	29630.4
15	33.39	3.34	24619	93.11	456.406	3317.96	4902.69	28181.1
16	43.13	2	17977.2	98.87	429.415	621.758	3456.42	28425.9
17	52.67	3.33	21023.2	107.41	856.622	2181.33	4660.36	30863.1
18	43.25	2.77	24141.1	89.28	570.779	660.473	3947.85	47345.6
19	45.41	3.03	23411	97.97	585.77	1407.46	5218.59	19810.1
20	31.63	1.22	15256.5	126.79	522.683	2165.48	2602.94	22306
21	30.91	2.35	16975.7	119.8	873.907	1455.52	5886.5	20605.4
22	26.53	2.58	17909.7	99.09	544.23	934.864	4425.64	14672.6
23	30.48	2.04	14605.9	97.9	675.305	2634.96	3517.5	11625.8
24	25.04	1.57	15898.4	87.05	715.892	11869	679.539	40207.4
25	20.38	2.38	17613.2	103.77	532.649	1143.5	3846.35	11341.3
26	24.87	2.29	16509.2	92.89	548.341	2849.62	5653.93	32811.8
27	37.12	2.4	16535.1	97.75	699.228	2848.16	3386.89	18261.4
28	23.83	2.35	15450.4	114.67	445.674	520.534	3219.98	17183.8
29	33.14	1.8	17581.5	101.72	711.693	3978.14	460.001	17217.1
30	32.59	2.23	16654.5	119.63	390.719	920.847	3600.12	34891.5
31	28.49	2.62	15169.8	112.93	406.08	543.596	3560.84	17829.7
32	28.83	0.94	11955.2	74.85	231.015	891.192	2591.48	10627.8
33	16.87	1.75	10747.1	100	736.994	5208.47	3070.33	18491
34	22.44	2.48	14762.2	89.19	527.772	991.196	4922.4	25597.1
35	53.13	1.05	13815.7	97.49	376.784	416.092	3454.19	7784.11
36	50.01	2.02	12370.4	100	639.821	695.413	3144.87	12937.9
37	32.75	1.95	14537.6	98.22	543.907	907.263	6406.65	23786.5
38	21.45	1.77	10874.6	68.93	553.097	1449.88	4051.79	9889.57
39	27.46	1.32	11669.6	99.98	756.522	2473.26	4622.83	13546.1
40	21.65	1.12	8874.87	82.9	665.514	1473.8	3455.51	29797
41	18.91	1.4	11952.6	90.41	522.811	2647.92	5018.59	13302
42	12.01	0.94	6512.84	99.74	401.269	1575.02	2693.05	5930.62
43	15.74	1.4	6769.52	89.93	440.016	981.087	2566.01	6440.46
44	13.7	1.45	5564.26	80.93	292.247	949.699	2677.93	6505.48
45	5.99	0.24	3042.5	52.26	382.243	2128.11	314.539	17712.2
46	7.11	0.75	5534.94	76.92	454.002	1279.63	2537.12	10479.3
47	11.14	0.19	2406.99	49	271.046	2538.26	1303.56	11098.5
48	8.99	0.98	5149.66	83.67	316.077	747.58	1548.03	6065.32
49	33.04	2.42	15748.9	101.66	451.724	1107.73	4503.36	29137.5
50	22.9	1.32	11852.3	87.43	443.321	2056.54	3275.55	28723.2
51	36.35	1.76	12258.2	95.51	401.945	569.577	6404.65	11651.2
52	23.72	1.51	12861.3	98.44	360.751	431.605	3561.85	17032.4
53	9.81	1.33	9491.94	89.97	345.905	772.681	5646.77	10319.9
54	22.93	0.58	6821.82	102.57	663.796	815.06	2432.94	15321.1
55	14.71	0.84	8140.86	129.62	481.656	864.397	300.001	8414.47
56	9.2	1.34	6091.9	86.43	232.399	412.389	4482.69	5322.3
57	19.16	0.72	7267.64	149.04	169.999	1658.55	2379.48	6367.62
58	14.15	0.75	4752.83	99.33	231.109	2788.97	3230.84	7731.21
59	18.6	0.37	9285.37	120.27	1908.66	1724.65	528.879	14662
60	16.67	0.75	4654.88	98.25	324.766	1399.54	4754.59	3741.26
61	10.24	0.43	3512.65	95.28	325.932	1141.34	3498.76	3130.86
62	15.64	1.03	7599.08	98.29	873.779	473.472	5741.5	8070.38
63	23.96	0.98	7289.94	98.68	521.829	536	1995.43	9986.9
64	13.36	0.67	4534.22	93.26	426.711	342.254	3506.35	4726.42
65	7.46	0.72	3715.69	91.11	371.25	318.71	3307.5	3818.95
66	11.07	0.76	4149.52	100	273.299	644.275	2621.05	6219.49
67	16.77	0.67	5138.12	110.16	162.404	444.726	2936.42	9242
68	15.02	0.71	3734.08	102.03	268.204	820.103	2966.89	5728.61
69	7.33	0.27	2769.16	67.14	376.067	833.802	2414.12	5390.31
70	8.02	0.92	4800.04	86.49	329.76	1924.06	4514.4	5781.51
71	16.51	0.83	5798.56	82.22	295.828	1102.81	3752.13	21365.1
72	9.7	0.37	4587.89	93.84	502.583	905.241	4407.83	9364.75
73	21.08	0.98	5990.72	109.88	297.664	215.893	3013.98	9198.24
74	13.82	1.11	3930.92	100	311.732	823.856	2808.87	8735.58
75	14.08	0.47	3000.52	75.14	157.719	507.12	3260.12	3820.32
76	5.84	0.34	2427.37	80.22	241.376	403.824	5232.93	2283.6
77	21.74	0.61	4821.6	90.46	467.624	390.787	3180.51	7872.62
78	15.92	0.14	3768.44	61.26	399.799	395.881	3359.19	1817
79	4.42	0.15	1038.07	43.99	302.097	706.1	2775.33	892.926
80	4.65	0.34	1191.54	88.28	277.366	770.951	3951.93	1858.65
81	3.8	0.27	1313.88	76.81	318.962	492.849	2326.01	1942.34
82	3.37	0.24	1035.52	92.89	223.056	566.185	3575.79	3097.79
83	6.26	0.26	1284.24	98.14	177.251	551.403	2492.93	2823.41
84	2.17	0.1	632.07	74.53	232.886	426.047	1305.02	760.541

## Sheet: 2011调整前后比较
Resu	lts from	DEAP	Version	2.1						1	1	1	1	1	1
										1	2	1	2	1	2
Instr	uction f	ile =	123.ins							1	3	1	3	1	3
Data	file		= 123.d	ta						1	4	1	4	1	4
										1	5	1	5	1	5
Inpu	t orient	ated D	EA							1	6	1	6	1	6
										1	7	1	7	1	7
Scal	e assump	tion:	VRS							1	8	1	8	1	8
										1	9	1	9	1	9
Slac	ks calcu	lated	using m	ulti	-stage me	thod				1	10	1	10	1	10
										1	11	1	11	1	11
										1	12	1	12	1	12
EFFI	CIENCY S	UMMARY	:							1	13	1	13	1	13
										1	14	1	14	1	14
fir	m crste	vrst	e scal	e						1	15	1	15	1	15
										1	16	1	16	1	16
1	1	1	1	-						1	17	1	17	1	17
2	1	1	1	-						1	18	1	18	1	18
3	0.678	0.785	0.864	irs						1	19	1	19	1	19
4	0.442	0.822	0.538	irs						1	20	1	20	1	20
5	0.741	0.821	0.902	irs						1	21	1	21	1	21
6	0.298	0.881	0.339	irs						1	22	1	22	1	22
7	0.308	0.764	0.403	irs						0.985	1	1	23	1	23
8	1	1	1	-						0.981	2	1	24	0.998	1
9	0.9	0.91	0.989	irs						0.971	3	1	25	0.998	2
10	0.981	1	0.981	drs						0.96	4	1	26	0.996	3
11	0.767	0.791	0.97	irs						0.959	5	1	27	0.995	4
12	1	1	1	-						0.954	6	1	28	0.991	5
13	1	1	1	-						0.939	7	0.995	1	0.989	6
14	0.71	0.912	0.778	irs						0.933	8	0.984	2	0.985	7
15	0.867	0.984	0.881	irs						0.917	9	0.983	3	0.985	8
16	0.85	0.963	0.883	irs						0.904	10	0.98	4	0.982	9
17	0.835	0.887	0.941	irs						0.904	11	0.979	5	0.981	10
18	1	1	1	-						0.9	12	0.97	6	0.979	11
19	0.904	0.951	0.95	irs						0.883	13	0.969	7	0.974	12
20	0.462	0.668	0.691	irs						0.873	14	0.965	8	0.973	13
21	1	1	1	-						0.869	15	0.963	9	0.971	14
22	0.844	0.881	0.959	irs						0.867	16	0.952	10	0.97	15
23	0.615	0.792	0.777	irs						0.862	17	0.951	11	0.97	16
24	0.519	0.81	0.641	irs						0.859	18	0.933	12	0.963	17
25	0.814	0.849	0.958	irs						0.858	19	0.93	13	0.962	18
26	0.716	0.856	0.837	irs						0.857	20	0.916	14	0.959	19
27	0.721	0.833	0.866	irs						0.85	21	0.915	15	0.958	20
28	0.939	0.983	0.955	irs						0.849	22	0.914	16	0.958	21
29	0.561	0.749	0.749	irs						0.846	23	0.912	17	0.955	22
30	0.857	0.88	0.974	irs						0.844	24	0.91	18	0.95	23
31	1	1	1	-						0.841	25	0.904	19	0.95	24
32	0.655	0.914	0.717	irs						0.835	26	0.893	20	0.941	25
33	0.586	0.74	0.792	irs						0.834	27	0.887	21	0.941	26
34	0.954	0.969	0.985	irs						0.827	28	0.885	22	0.938	27
35	1	1	1	-						0.818	29	0.884	23	0.933	28
36	0.971	1	0.971	irs						0.814	30	0.881	24	0.931	29
37	0.841	0.874	0.962	irs						0.81	31	0.881	25	0.928	30
38	0.834	0.979	0.851	irs						0.797	1	0.88	26	0.928	31
39	0.56	0.7	0.799	irs						0.788	2	0.877	27	0.917	32
40	0.643	0.811	0.793	irs						0.767	3	0.874	28	0.916	33
41	0.647	0.777	0.833	irs						0.767	4	0.856	29	0.902	34
42	0.576	0.707	0.815	irs						0.754	5	0.852	30	0.9	35
43	0.818	0.893	0.917	irs						0.749	6	0.849	31	0.891	36
44	0.858	0.915	0.938	irs						0.741	7	0.848	32	0.883	37
45	0.649	1	0.649	irs						0.733	8	0.833	33	0.882	38
46	0.63	0.797	0.791	irs						0.733	9	0.822	34	0.881	39
47	0.733	1	0.733	irs						0.721	10	0.821	35	0.866	40
48	0.827	0.98	0.845	irs						0.717	11	0.814	36	0.864	41
49	1	1	1	-						0.716	12	0.811	37	0.851	42
50	0.733	0.79	0.928	irs						0.71	13	0.81	38	0.845	43
51	1	1	1	-						0.678	14	0.797	1	0.837	44
52	1	1	1	-						0.678	15	0.792	2	0.833	45
53	0.869	0.877	0.991	irs						0.655	16	0.791	3	0.815	46
54	0.678	0.769	0.882	irs						0.649	17	0.791	4	0.799	1
55	0.788	0.885	0.891	irs						0.647	18	0.79	5	0.793	2
56	1	1	1	-						0.643	19	0.785	6	0.792	3
57	0.61	0.636	0.958	irs						0.63	20	0.777	7	0.791	4
58	0.749	0.749	1	-						0.615	21	0.771	8	0.778	5
59	0.797	0.814	0.979	drs						0.61	22	0.769	9	0.777	6
60	0.754	0.756	0.998	irs						0.586	1	0.764	10	0.749	7
61	0.717	0.771	0.931	irs						0.576	2	0.756	11	0.733	8
62	0.846	0.848	0.998	irs						0.561	3	0.749	12	0.717	9
63	1	1	1	-						0.56	4	0.749	13	0.691	10
64	0.873	0.97	0.9	irs						0.519	5	0.74	14	0.649	11
65	0.933	1	0.933	irs						0.462	6	0.707	15	0.641	12
66	0.859	0.904	0.95	irs						0.442	7	0.7	16	0.538	1
67	0.883	0.952	0.928	irs						0.308	8	0.668	17	0.403	2
68	0.849	0.852	0.996	irs						0.298	9	0.636	18	0.339	3
69	0.81	0.884	0.916	irs
70	0.862	0.916	0.941	drs
71	0.904	0.93	0.973	drs
72	0.767	0.791	0.97	irs
73	1	1	1	-
74	0.985	1	0.985	drs
75	1	1	1	-						0.823964		0.90256		0.907202
76	0.959	0.995	0.963	irs						1		1		1
77	1	1	1	-						0.298		0.636		0.339
78	1	1	1	-						0.171087		0.0997251		0.131005
79	1	1	1	-
80	0.917	0.933	0.982	drs
81	1	1	1	-
82	0.96	0.965	0.995	irs
83	1	1	1	-
84	1	1	1	-
mean	0.824	0.903	0.907
Note:	crste =	techn	ical ef	fici	ency from	CRS DEA
	vrste =	techn	ical ef	fici	ency from	VRS DEA
	scale =	scale	effici	ency	= crste/	vrste
Note	also tha	t all	subsequ	ent	tables re	fer to VRS	results
SUMM	ARY OF O	UTPUT	SLACKS:
firm	output	:	1		2	3	4
1			0		0	0	0
2			0		0	0	0
3			12.172		0	2.368	53247.8
4			22.661		0	0.175	6728.98
5			16.843		0	0	0
6			27.979		15.87	0.211	0
7			56.642		0	0	1698.9
8			0		0	0	0
9			4.726		0	0	0
10			0		0	0	0
11			4.221		0.796	0	7909.23
12			0		0	0	0
13			0		0	0	0
14			26.704		9.668	0	29389.7
15			13.459		25.396	0	33978.3
16			12.542		0	0	2797.68
17			0.004		0	0	22720.7
18			0		0	0	0
19			0		0	0	10311.7
20			25.711		0	0.242	0
21			0		0	0	0
22			2.794		0	0	6067.88
23			23.098		4.595	0	17451.2
24			17.908		8.289	0	11418.5
25			2.537		13.536	0	4087.67
26			17.168		15.072	0	21154.1
27			13.821		3.817	0	22304.4
28			2.937		2.733	0	5710.71
29			10.12		3.015	0	12667.6
30			0		0	0	2488.99
31			0		0	0	0
32			23.293		0	0	0
33			18.923		16.19	0	18086.1
34			0		12.082	0	3177.66
35			0		0	0	0
36			0		0	0	0
37			0		0	0	2179.15
38			12.522		8.67	0	15541.4
39			17.108		0	0.096	5054.54
40			18.702		0	0.007	4901.79
41			15.157		6.837	0	8987.81
42			16.403		2.009	0	446.112
43			5.81		3.52	0	4980.76
44			4.105		8.235	0	7093.5
45			0		0	0	0
46			18.306		5.707	0	1250.79
47			0		0	0	0
48			12.147		4.637	0	2800.84
49			0		0	0	0
50			6.521		0	0	6342.62
51			0		0	0	0
52			0		0	0	0
53			0		4.92	0	0
54			10.749		0	0.056	147.068
55			5.871		0	0.12	265.979
56			0		0	0	0
57			2.348		1.099	0.385	288.102
58			0		0	0.209	2137.03
59			0		0	0.762	3782.14
60			0		0	0.145	2903.45
61			0		6.114	0.395	3262.38
62			0.011		3.617	0	916.659
63			0		0	0	0
64			0.015		0	0.184	1415.77
65			0		0	0	0
66			4.146		1.853	0	597.421
67			4.4		0	0.017	0
68			0		0	0.032	1264.62
69			5.981		0.837	0.053	0
70			0		5.52	0	1394.5
71			0		0	0	5564.11
72			0		3.834	0.073	0
73			0		0	0	0
74			0		0	0	0
75			0		0	0	0
76			0		9.459	0.138	1302.12
77			0		0	0	0
78			0		0	0	0
79			0		0	0	0
80			0		0.668	0	613.493
81			0		0	0	0
82			0		2.421	0.025	465.076
83			0		0	0	0
84			0		0	0	0
mean			6.15		2.512	0.068	4515.44
SUMM	ARY OF I	NPUT S	LACKS:
firm	input:		1		2	3	4
1			0		0	0	0
2			0		0	0	0
3			0		891.14	1622.85	0
4			0		1632.91	4273.77	0
5			0		0	0	2578.55
6			0		1884.7	3939.55	0
7			0		0	0	2871.22
8			0		0	0	0
9			0		0	0	269.27
10			0		0	0	0
11			0		0	0	0
12			0		0	0	0
13			0		0	0	0
14			0		0	0	1703.61
15			0		0	0	4251.46
16			0		0	0	0
17			0		0	0	1307.03
18			0		0	0	0
19			0		0	0	2578.37
20			0		0	0	2716.62
21			0		0	0	0
22			0		0	0	1306.77
23			0		0	0	21.045
24			0		0	6641.14	0
25			0		0	0	0
26			0		0	0	2845.88
27			0		0	0	919.828
28			13.478		0	0	0
29			0		0	0	0
30			0		0	0	0
31			0		0	0	0
32			0		0	0	1490.59
33			0		0	1625.54	622.948
34			0		0	0	0
35			0		0	0	0
36			0		0	0	0
37			0		0	0	2942.99
38			0		0	0	0
39			0		0	0	3168.67
40			0		0	0	0
41			0		0	214.37	3134.03
42			0		0	0	0
43			0		60.216	0	0
44			0		0	0	0
45			0		0	0	0
46			0		0	0	0
47			0		0	0	0
48			0		198.562	0	0
49			0		0	0	0
50			0		0	0	552.787
51			0		0	0	0
52			0		0	0	0
53			0		0	0	3010.92
54			0		0	0	1007.55
55			30.08		0	0	0
56			0		0	0	0
57			0		0	0	467.813
58			0		0	1087.61	3093.49
59			6.871		1507.51	0	0
60			0		0	0	2272.34
61			0		0	0	293.79
62			0		0	0	763.918
63			0		0	0	0
64			0		0	0	0
65			0		0	0	0
66			0		0	0	0
67			10.927		0	0	0
68			0		0	0	564.02
69			0		0	0	0
70			0		0	759.92	1829.56
71			0		0	0	5641.55
72			0		0	0	3194.65
73			0		0	0	0
74			0		0	0	0
75			0		0	0	0
76			0		0	0	1566.98
77			0		0	0	0
78			0		0	0	0
79			0		0	0	0
80			0		0	91.853	2668.58
81			0		0	0	0
82			0		0	0	1106
83			0		0	0	0
84			0		0	0	0
mean			0.73		73.512	241.15	747.177
SUMM	ARY OF P	EERS:
fir	m peers	:
1	1
2	2
3	1	21	47
4	1	21	47
5	1	12	2 7	9	21 18
6	1	21	47
7	18	8	21 7	9	1
8	8
9	1	2	12 2	1	18 8
10	10
11	1	8	12 1	8	21
12	12
13	13
14	1	79	12 2	1
15	79	21	1 1	2
16	13	84	18	2	35 21
17	21	79	18	1	12
18	18
19	18	1	8 2	1	12 79
20	21	8	1 7	9	35
21	21
22	18	1	12 2	1	79
23	79	1	21 1	2
24	1	79	21 4	7
25	79	18	1 2	1	12
26	79	1	12 2	1
27	79	1	21 1	2
28	13	52	21 1	2
29	1	45	21 4	7	79
30	73	13	18 3	1	35 21	12
31	31
32	8	35	18 7	9	2 78
33	1	21	79
34	18	21	12	8	49 79
35	35
36	36
37	75	18	79 5	6	21 78
38	12	18	1 2	1	79
39	8	1	21 7	9
40	79	8	1 2	1	2
41	79	1	21
42	1	21	18 7	9	12
43	13	84	21 7	9
44	12	79	1 2	1	18
45	45
46	1	18	79 2	1	2
47	47
48	13	21	84 7	9
49	49
50	12	18	1 2	1	79
51	51
52	52
53	56	21	73 4	9	79 12
54	35	73	78 2	1
55	21	35	13 8	4
56	56
57	75	21	73
58	75	21	84 7	9
59	21	2	84	1
60	1	21	75 7	8	79
61	79	21	75 7	8
62	56	73	78 1	3
63	63
64	78	73	65 1	3	35
65	65
66	75	56	21 7	3	84
67	84	21	73 5	2	35
68	21	73	84 8	3	75
69	21	78	79 8	4	52
70	21	74	1 7	9
71	74	21	84 7	5	1 79
72	75	84	21 7	8	73
73	73
74	74
75	75
76	75	73	78 8	4
77	77
78	78
79	79
80	83	84	74 2	1
81	81
82	73	84	21 8	3
83	83
84	84
SUMM	ARY OF P	EER WE	IGHTS:
(i	n same o	rder a	s above	)
fir	m peer	weight	s:
1	1
2	1
3	0.437	0.452	0.112
4	0.26	0.321	0.418
5	0.063	0.278	0.044	0.1	9 0.210 0	0.297
6	0.097	0.328	0.574
7	0.007	0.041	0.184	0.75	1 0.018
8	1
9	0.097	0.061	0.301	0.3	9 0.155 0	0.077
10	1
11	0.119	0.01	0.291	0.21	7 0.363
12	1
13	1
14	0.194	0.427	0.13	0.24	9
15	0.232	0.351	0.203	0.21	4
16	0.157	0.088	0.299	0.03	2 0.340 0	0.084
17	0.172	0.023	0.497	0.1	0 0.207
18	1
19	0.532	0.052	0.009	0.13	6 0.224 0	0.048
20	0.37	0.016	0.025	0.39	1 0.198
21	1
22	0.193	0.002	0.601	0.03	5 0.169
23	0.486	0.102	0.298	0.11	4
24	0.096	0.189	0.259	0.45	6
25	0.164	0.522	0.009	0.17	0 0.136
26	0.446	0.125	0.133	0.29	7
27	0.41	0.126	0.302	0.16	2
28	0.079	0.455	0.073	0.39	3
29	0.104	0.051	0.332	0.33	8 0.176
30	0.204	0.235	0.025	0.02	9 0.106 0	.240 0.161
31	1
32	0.005	0.298	0.106	0.54	0 0.049 0	0.002
33	0.1	0.332	0.568
34	0.041	0.109	0.408	0.07	9 0.109 0	0.255
35	1
36	1
37	0.184	0.581	0	0.01	4 0.093 0	0.128
38	0.131	0.149	0.075	0.08	3 0.563
39	0.035	0.048	0.288	0.63	0
40	0.679	0.013	0.012	0.23	1 0.066
41	0.629	0.067	0.304
42	0.001	0.344	0.006	0.64	6 0.003
43	0.269	0.16	0.228	0.34	3
44	0.036	0.488	0.006	0.21	5 0.256
45	1
46	0.001	0.038	0.754	0.19	0 0.016
47	1
48	0.149	0.198	0.495	0.15	7
49	1
50	0.036	0.008	0.052	0.26	8 0.636
51	1
52	1
53	0.246	0.19	0.025	0.03	4 0.383 0	0.122
54	0.119	0.113	0.635	0.13	3
55	0.103	0.042	0.206	0.65	0
56	1
57	0.514	0.282	0.204
58	0.017	0.367	0.068	0.54	7
59	0.319	0.047	0.621	0.01	2
60	0.003	0.313	0.088	0.21	0 0.386
61	0.35	0.302	0.04	0.3	8
62	0.209	0.233	0.401	0.15	7
63	1
64	0.138	0.162	0.62	0.07	6 0.003
65	1
66	0.148	0.098	0.107	0.27	6 0.371
67	0.414	0.033	0.42	0.03	6 0.097
68	0.163	0.062	0.117	0.1	8 0.551
69	0.081	0.17	0.547	0.19	8 0.004
70	0.1	0.485	0.01	0.4	5
71	0.105	0.095	0.352	0.22	1 0.037 0	0.191
72	0.006	0.327	0.139	0.51	9 0.009
73	1
74	1
75	1
76	0.424	0.239	0.258	0.07	8
77	1
78	1
79	1
80	0.118	0.714	0.126	0.04	2
81	1
82	0.057	0.401	0.013	0.52	8
83	1
84	1
PEER	COUNT S	UMMARY	:
(i	.e., no.	times	each f	irm	is a peer	for anothe	r)
fir	m peer	count:
1	32
2	7
3	0
4	0
5	0
6	0
7	0
8	9
9	0
10	0
11	0
12	20
13	8
14	0
15	0
16	0
17	0
18	18
19	0
20	0
21	52
22	0
23	0
24	0
25	0
26	0
27	0
28	0
29	0
30	0
31	1
32	0
33	0
34	0
35	8
36	0
37	0
38	0
39	0
40	0
41	0
42	0
43	0
44	0
45	1
46	0
47	5
48	0
49	2
50	0
51	0
52	3
53	0
54	0
55	0
56	4
57	0
58	0
59	0
60	0
61	0
62	0
63	0
64	0
65	1
66	0
67	0
68	0
69	0
70	0
71	0
72	0
73	12
74	3
75	10
76	0
77	0
78	10
79	35
80	0
81	0
82	0
83	3
84	15
SUMM	ARY OF O	UTPUT	TARGETS	:
firm	output	:	1		2	3	4
1			1		202.55	8.83	225731
2			2		104.31	4.49	95714
3			15.172		103.63	4.938	106478
4			26.661		67.35	3.135	65257.4
5			21.843		44.45	2.97	37548.8
6			33.979		36.28	1.741	28947.6
7			63.642		19.99	0.98	8458.12
8			8		174.33	6.38	10015.8
9			13.726		63.7	3.74	46592.6
10			10		44.29	4.29	34477.1
11			15.221		54.226	3.5	47151.6
12			12		26.66	3.2	30259.6
13			13		38.45	2.96	27577.2
14			40.704		52.388	2.78	52446.1
15			28.459		58.786	3.34	58597.4
16			28.542		43.13	2	20774.9
17			17.004		52.67	3.33	43744
18			18		43.25	2.77	24141.1
19			19		45.41	3.03	33722.6
20			45.711		31.63	1.462	15256.5
21			21		30.91	2.35	16975.7
22			24.794		26.53	2.58	23977.6
23			46.098		35.075	2.04	32057.1
24			41.908		33.329	1.57	27316.9
25			27.537		33.916	2.38	21700.9
26			43.168		39.942	2.29	37663.3
27			40.821		40.937	2.4	38839.5
28			30.937		26.563	2.35	21161.1
29			39.12		36.155	1.8	30249.1
30			30		32.59	2.23	19143.5
31			31		28.49	2.62	15169.8
32			55.293		28.83	0.94	11955.2
33			51.923		33.06	1.75	28833.2
34			34		34.522	2.48	17939.9
35			35		53.13	1.05	13815.7
36			36		50.01	2.02	12370.4
37			37		32.75	1.95	16716.8
38			50.522		30.12	1.77	26416
39			56.108		27.46	1.416	16724.1
40			58.702		21.65	1.127	13776.7
41			56.157		25.747	1.4	20940.4
42			58.403		14.019	0.94	6958.95
43			48.81		19.26	1.4	11750.3
44			48.105		21.935	1.45	12657.8
45			45		5.99	0.24	3042.5
46			64.306		12.817	0.75	6785.73
47			47		11.14	0.19	2406.99
48			60.147		13.627	0.98	7950.5
49			49		33.04	2.42	15748.9
50			56.521		22.9	1.32	18194.9
51			51		36.35	1.76	12258.2
52			52		23.72	1.51	12861.3
53			53		14.73	1.33	9491.94
54			64.749		22.93	0.636	6968.89
55			60.871		14.71	0.96	8406.84
56			56		9.2	1.34	6091.9
57			59.348		20.259	1.105	7555.74
58			58		14.15	0.959	6889.86
59			59		18.6	1.132	13067.5
60			60		16.67	0.895	7558.33
61			61		16.354	0.825	6775.03
62			62.011		19.257	1.03	8515.74
63			63		23.96	0.98	7289.94
64			64.015		13.36	0.854	5949.99
65			65		7.46	0.72	3715.69
66			70.146		12.923	0.76	4746.94
67			71.4		16.77	0.687	5138.12
68			68		15.02	0.742	4998.7
69			74.981		8.167	0.323	2769.16
70			70		13.54	0.92	6194.54
71			71		16.51	0.83	11362.7
72			72		13.534	0.443	4587.89
73			73		21.08	0.98	5990.72
74			74		13.82	1.11	3930.92
75			75		14.08	0.47	3000.52
76			76		15.299	0.478	3729.49
77			77		21.74	0.61	4821.6
78			78		15.92	0.14	3768.44
79			79		4.42	0.15	1038.07
80			80		5.318	0.34	1805.03
81			81		3.8	0.27	1313.88
82			82		5.791	0.265	1500.6
83			83		6.26	0.26	1284.24
84			84		2.17	0.1	632.07
SUMM	ARY OF I	NPUT T	ARGETS:
firm	input:		1		2	3	4
1			91.71		5342.27	11713.4	6544.98
2			112.27		4418.31	2133.16	4939.98
3			99.634		2770.17	6338	3640.67
4			82.883		2415.24	4835.11	4022.49
5			94.046		2224.2	1814.16	7087.39
6			76.414		1875.48	3360.26	3769.59
7			61.372		1977.34	1355.29	6117.18
8			99.94		4858.25	3261.42	14260.2
9			103.474		2385.58	2513.53	6987.19
10			129.41		2407	2947.06	12708.8
11			102.978		2059.04	2577.77	6244.94
12			96.95		2360.26	778.76	12108.9
13			96.4		2885.98	542.34	7305.95
14			79.013		2358	3245.42	5962.59
15			91.621		2239.09	3463.16	5709.45
16			95.196		2294.05	808.368	7082.46
17			95.31		2349.67	2121.72	7151.21
18			89.28		2414.11	844.35	7533.54
19			93.207		2294.19	1575.56	7583.83
20			84.738		1650.85	1531.07	5130.35
21			119.8		450.05	2044.47	450
22			87.295		2266.71	863.91	9951.09
23			77.504		1974.81	2303.32	5605.65
24			70.497		1986.36	3040.3	4444.67
25			88.109		2048.9	1132.47	6861.34
26			79.475		2054.11	2547.2	5693.03
27			81.464		2056.56	2562.6	5809.37
28			99.254		2191.16	732.723	8620.79
29			76.199		1894.06	3070.44	4083.88
30			105.283		1952.21	919.923	6982.62
31			112.93		2167.1	782.49	10385.8
32			68.388		2312.05	813.503	7667.13
33			73.95		1883.46	2331.09	4801.88
34			86.383		2276.51	1195.46	9235.5
35			97.49		2249.87	491.28	9170.14
36			100		2432.13	912.11	7705.24
37			85.879		2128.87	879.609	7111.47
38			67.502		2293.45	1747.3	7193.49
39			70.026		1884.76	1795.09	5372.84
40			67.266		1954.49	1366.62	5466.94
41			70.213		1823.82	1937.03	5005.9
42			70.551		1545.71	1266.9	4790.78
43			80.279		1923.48	1016.77	5159.41
44			74.012		1859.53	1159	5931.85
45			52.26		2119.11	2272.11	5123.3
46			61.293		1848.65	1108.85	5771.11
47			49		2102.68	2695.65	5197.68
48			81.957		1843.12	975.755	4384.32
49			101.66		2243.07	1360.07	9375.07
50			69.058		1844.59	1727.66	5431.03
51			95.51		2292.83	725.91	11497.3
52			98.44		2204.08	515.41	7147.54
53			78.905		1815.45	1012.48	7179.01
54			78.831		2006.86	685.268	7885.46
55			84.641		2034.22	810.482	4683.45
56			86.43		2051.48	610.01	9702.79
57			94.834		1571.35	1013.65	5774.95
58			74.427		1492.69	1273.06	4441.2
59			90.979		1660.84	1342.59	3088.37
60			74.261		1625.36	1170.04	5450.4
61			73.461		1654.16	1091.6	5697.1
62			83.364		2278.29	501.258	8809.14
63			98.68		2576.99	536.46	6739.95
64			90.445		2237.5	482.114	7507.23
65			91.11		2190.46	495.5	6897.44
66			90.397		1859.68	757.657	6057.38
67			93.959		2014.32	598.757	6508.6
68			86.966		1735.97	903.665	5960.33
69			59.366		1982.43	855.668	6295.14
70			79.244		1972.12	1165.35	6533.31
71			76.425		2004.98	1299.35	5569.23
72			74.236		1927.92	781.022	6282.81
73			109.88		2080.82	395.84	8563
74			100		2104.04	1043.44	7369.24
75			75.14		1985.24	692.5	7594.14
76			79.829		2083.65	571.251	7945.63
77			90.46		2210.85	621.73	6462.53
78			61.26		2272.89	489.54	9075.14
79			43.99		2112.03	843.73	7040.77
80			82.409		1940.09	819.854	4717.66
81			76.81		2101.12	655.1	5539.66
82			89.621		1941.13	735.588	5521.94
83			98.14		1918.35	750.2	6301.29
84			74.53		2001.35	720.52	4235.96
FIRM	BY FIRM	RESUL	TS:
Resul	ts for f	irm:	1
Techn	ical eff	icienc	y = 1.0	0
Scale	efficie	ncy	1	0	(crs)
PROJ	ECTION S	UMMARY	:
var	iable		origi	nal	ra	dial	slack projected
			va	lue	move	ment m	ovement value
outp	ut 1		1	0	0	0	0.000 1.000
outp	ut 2		202	550	0	0	0.000 202.550
outp	ut 3		8	830	0	0	0.000 8.830
outp	ut 4		225730	920	0	0	0.000 225730.920
inpu	t 1		91	710	0	0	0.000 91.710
inpu	t 2		5342	270	0	0	0.000 5342.270
inpu	t 3		11713	400	0	0	0.000 11713.400
inpu	t 4		6544	980	0	0	0.000 6544.980
LIST	ING OF P	EERS:
pee	r lamb	da wei	ght
1	1	0
Resul	ts for f	irm:	2
Techn	ical eff	icienc	y = 1.0	0
Scale	efficie	ncy	1	0	(crs)
PROJ	ECTION S	UMMARY	:
var	iable		origi	nal	ra	dial	slack projected
			va	lue	move	ment m	ovement value
outp	ut 1		2	0	0	0	0.000 2.000
outp	ut 2		104	310	0	0	0.000 104.310
outp	ut 3		4	490	0	0	0.000 4.490
outp	ut 4		95713	960	0	0	0.000 95713.960
inpu	t 1		112	270	0	0	0.000 112.270
inpu	t 2		4418	310	0	0	0.000 4418.310
inpu	t 3		2133	160	0	0	0.000 2133.160
inpu	t 4		4939	980	0	0	0.000 4939.980
LIST	ING OF P	EERS:
pee	r lamb	da wei	ght
2	1	0
Resul	ts for f	irm:	3
Techn	ical eff	icienc	y = 0.7	85
Scale	efficie	ncy	0.8	64	(irs)
PROJ	ECTION S	UMMARY	:
var	iable		origi	nal	ra	dial	slack projected
			va	lue	move	ment m	ovement value
outp	ut 1		3	0	0	0	12.172 15.172
outp	ut 2		103	630	0	0	0.000 103.630
outp	ut 3		2	570	0	0	2.368 4.938
outp	ut 4		53230	670	0	.000 53	247.768 106478.438
inpu	t 1		126	900	-27	0.266	0.000 99.634
inpu	t 2		4663	260	-1001	-0.954	891.140 2770.166
inpu	t 3		10139	410	-2178	.566 -1	622.848 6337.996
inpu	t 4		4636	980	-996	0.307	0.000 3640.673
LIST	ING OF P	EERS:
pee	r lamb	da wei	ght
1	0	437
21	0	452
47	0	112
Resul	ts for f	irm:	4
Techn	ical eff	icienc	y = 0.8	22
Scale	efficie	ncy	0.5	38	(irs)
PROJ	ECTION S	UMMARY	:
var	iable		origi	nal	ra	dial	slack projected
			va	lue	move	ment m	ovement value
outp	ut 1		4	0	0	0	22.661 26.661
outp	ut 2		67	350	0	0	0.000 67.350
outp	ut 3		2	960	0	0	0.175 3.135
outp	ut 4		58528	450	0	.000 6	728.981 65257.431
inpu	t 1		100	860	-17	0.977	0.000 82.883
inpu	t 2		4926	210	-878	.056 -1	632.910 2415.244
inpu	t 3		11084	630	-1975	.744 -4	273.771 4835.115
inpu	t 4		4894	980	-872	0.49	0.000 4022.490
LIST	ING OF P	EERS:
pee	r lamb	da wei	ght
1	0	260
21	0	321
47	0	418
Resul	ts for f	irm:	5
Techn	ical eff	icienc	y = 0.8	21
Scale	efficie	ncy	0.9	2	(irs)
PROJ	ECTION S	UMMARY	:
var	iable		origi	nal	ra	dial	slack projected
			va	lue	move	ment m	ovement value
outp	ut 1		5	0	0	0	16.843 21.843
outp	ut 2		44	450	0	0	0.000 44.450
outp	ut 3		2	970	0	0	0.000 2.970
outp	ut 4		37548	810	0	0	0.000 37548.810
inpu	t 1		114	540	-20	0.494	0.000 94.046
inpu	t 2		2708	890	-484	0.687	0.000 2224.203
inpu	t 3		2209	490	-395	0.332	0.000 1814.158
inpu	t 4		11772	300	-2106	.356 -2	578.554 7087.391
LIST	ING OF P	EERS:
pee	r lamb	da wei	ght
1	0	63
12	0	278
2	0	44
79	0	109
21	0	210
18	0	297
Resul	ts for f	irm:	6
Techn	ical eff	icienc	y = 0.8	81
Scale	efficie	ncy	0.3	39	(irs)
PROJ	ECTION S	UMMARY	:
var	iable		origi	nal	ra	dial	slack projected
			va	lue	move	ment m	ovement value
outp	ut 1		6	0	0	0	27.979 33.979
outp	ut 2		20	410	0	0	15.870 36.280
outp	ut 3		1	530	0	0	0.211 1.741
outp	ut 4		28947	640	0	0	0.000 28947.640
inpu	t 1		86	720	-10	0.306	0.000 76.414
inpu	t 2		4267	300	-507	.117 -1	884.703 1875.480
inpu	t 3		8284	300	-984	.488 -3	939.549 3360.263
inpu	t 4		4277	980	-508	0.386	0.000 3769.594
LIST	ING OF P	EERS:
pee	r lamb	da wei	ght
1	0	97
21	0	328
47	0	574
Resul	ts for f	irm:	7
Techn	ical eff	icienc	y = 0.7	64
Scale	efficie	ncy	0.4	3	(irs)
PROJ	ECTION S	UMMARY	:
var	iable		origi	nal	ra	dial	slack projected
			va	lue	move	ment m	ovement value
outp	ut 1		7	0	0	0	56.642 63.642
outp	ut 2		19	990	0	0	0.000 19.990
outp	ut 3		0	980	0	0	0.000 0.980
outp	ut 4		6759	220	0	.000 1	698.896 8458.116
inpu	t 1		80	330	-18	0.958	0.000 61.372
inpu	t 2		2588	170	-610	0.828	0.000 1977.342
inpu	t 3		1773	960	-418	0.668	0.000 1355.292
inpu	t 4		11765	40	-2776	.639 -2	871.219 6117.182
LIST	ING OF P	EERS:
pee	r lamb	da wei	ght
18	0	7
8	0	41
21	0	184
79	0	751
1	0	18
Resul	ts for f	irm:	8
Techn	ical eff	icienc	y = 1.0	0
Scale	efficie	ncy	1	0	(crs)
PROJ	ECTION S	UMMARY	:
var	iable		origi	nal	ra	dial	slack projected
			va	lue	move	ment m	ovement value
outp	ut 1		8	0	0	0	0.000 8.000
outp	ut 2		174	330	0	0	0.000 174.330
outp	ut 3		6	380	0	0	0.000 6.380
outp	ut 4		10015	840	0	0	0.000 10015.840
inpu	t 1		99	940	0	0	0.000 99.940
inpu	t 2		4858	250	0	0	0.000 4858.250
inpu	t 3		3261	420	0	0	0.000 3261.420
inpu	t 4		14260	220	0	0	0.000 14260.220
LIST	ING OF P	EERS:
pee	r lamb	da wei	ght
8	1	0
Resul	ts for f	irm:	9
Techn	ical eff	icienc	y = 0.9	10
Scale	efficie	ncy	0.9	89	(irs)
PROJ	ECTION S	UMMARY	:
var	iable		origi	nal	ra	dial	slack projected
			va	lue	move	ment m	ovement value
outp	ut 1		9	0	0	0	4.726 13.726
outp	ut 2		63	700	0	0	0.000 63.700
outp	ut 3		3	740	0	0	0.000 3.740
outp	ut 4		46592	550	0	0	0.000 46592.550
inpu	t 1		113	770	-10	0.296	0.000 103.474
inpu	t 2		2622	960	-237	0.377	0.000 2385.583
inpu	t 3		2763	640	-250	0.109	0.000 2513.531
inpu	t 4		7978	510	-722	-0.053	269.270 6987.187
LIST	ING OF P	EERS:
pee	r lamb	da wei	ght
1	0	97
2	0	61
12	0	301
21	0	309
18	0	155
8	0	77
Resul	ts for f	irm:	10
Techn	ical eff	icienc	y = 1.0	0
Scale	efficie	ncy	0.9	81	(drs)
PROJ	ECTION S	UMMARY	:
var	iable		origi	nal	ra	dial	slack projected
			va	lue	move	ment m	ovement value
outp	ut 1		10	0	0	0	0.000 10.000
outp	ut 2		44	290	0	0	0.000 44.290
outp	ut 3		4	290	0	0	0.000 4.290
outp	ut 4		34477	50	0	0	0.000 34477.050
inpu	t 1		129	410	0	0	0.000 129.410
inpu	t 2		2407	0	0	0	0.000 2407.000
inpu	t 3		2947	60	0	0	0.000 2947.060
inpu	t 4		12708	790	0	0	0.000 12708.790
LIST	ING OF P	EERS:
pee	r lamb	da wei	ght
10	1	0
Resul	ts for f	irm:	11
Techn	ical eff	icienc	y = 0.7	91
Scale	efficie	ncy	0.9	70	(irs)
PROJ	ECTION S	UMMARY	:
var	iable		origi	nal	ra	dial	slack projected
			va	lue	move	ment m	ovement value
outp	ut 1		11	0	0	0	4.221 15.221
outp	ut 2		53	430	0	0	0.796 54.226
outp	ut 3		3	500	0	0	0.000 3.500
outp	ut 4		39242	370	0	.000 7	909.235 47151.605
inpu	t 1		130	200	-27	0.222	0.000 102.978
inpu	t 2		2603	340	-544	0.298	0.000 2059.042
inpu	t 3		3259	190	-681	0.421	0.000 2577.769
inpu	t 4		7895	760	-1650	0.821	0.000 6244.939
LIST	ING OF P	EERS:
pee	r lamb	da wei	ght
1	0	119
8	0	10
12	0	291
18	0	217
21	0	363
Resul	ts for f	irm:	12
Techn	ical eff	icienc	y = 1.0	0
Scale	efficie	ncy	1	0	(crs)
PROJ	ECTION S	UMMARY	:
var	iable		origi	nal	ra	dial	slack projected
			va	lue	move	ment m	ovement value
outp	ut 1		12	0	0	0	0.000 12.000
outp	ut 2		26	660	0	0	0.000 26.660
outp	ut 3		3	200	0	0	0.000 3.200
outp	ut 4		30259	610	0	0	0.000 30259.610
inpu	t 1		96	950	0	0	0.000 96.950
inpu	t 2		2360	260	0	0	0.000 2360.260
inpu	t 3		778	760	0	0	0.000 778.760
inpu	t 4		12108	870	0	0	0.000 12108.870
LIST	ING OF P	EERS:
pee	r lamb	da wei	ght
12	1	0
Resul	ts for f	irm:	13
Techn	ical eff	icienc	y = 1.0	0
Scale	efficie	ncy	1	0	(crs)
PROJ	ECTION S	UMMARY	:
var	iable		origi	nal	ra	dial	slack projected
			va	lue	move	ment m	ovement value
outp	ut 1		13	0	0	0	0.000 13.000
outp	ut 2		38	450	0	0	0.000 38.450
outp	ut 3		2	960	0	0	0.000 2.960
outp	ut 4		27577	240	0	0	0.000 27577.240
inpu	t 1		96	400	0	0	0.000 96.400
inpu	t 2		2885	980	0	0	0.000 2885.980
inpu	t 3		542	340	0	0	0.000 542.340
inpu	t 4		7305	950	0	0	0.000 7305.950
LIST	ING OF P	EERS:
pee	r lamb	da wei	ght
13	1	0
Resul	ts for f	irm:	14
Techn	ical eff	icienc	y = 0.9	12
Scale	efficie	ncy	0.7	78	(irs)
PROJ	ECTION S	UMMARY	:
var	iable		origi	nal	ra	dial	slack projected
			va	lue	move	ment m	ovement value
outp	ut 1		14	0	0	0	26.704 40.704
outp	ut 2		42	720	0	0	9.668 52.388
outp	ut 3		2	780	0	0	0.000 2.780
outp	ut 4		23056	410	0	.000 29	389.666 52446.076
inpu	t 1		86	600	-7	0.587	0.000 79.013
inpu	t 2		2584	410	-226	0.409	0.000 2358.001
inpu	t 3		3557	40	-311	0.617	0.000 3245.423
inpu	t 4		8402	280	-736	.087 -1	703.607 5962.586
LIST	ING OF P	EERS:
pee	r lamb	da wei	ght
1	0	194
79	0	427
12	0	130
21	0	249
Resul	ts for f	irm:	15
Techn	ical eff	icienc	y = 0.9	84
Scale	efficie	ncy	0.8	81	(irs)
PROJ	ECTION S	UMMARY	:
var	iable		origi	nal	ra	dial	slack projected
			va	lue	move	ment m	ovement value
outp	ut 1		15	0	0	0	13.459 28.459
outp	ut 2		33	390	0	0	25.396 58.786
outp	ut 3		3	340	0	0	0.000 3.340
outp	ut 4		24619	30	0	.000 33	978.333 58597.363
inpu	t 1		93	110	-1	0.489	0.000 91.621
inpu	t 2		2275	480	-36	0.389	0.000 2239.091
inpu	t 3		3519	440	-56	0.281	0.000 3463.159
inpu	t 4		10122	790	-161	.879 -4	251.463 5709.448
LIST	ING OF P	EERS:
pee	r lamb	da wei	ght
79	0	232
21	0	351
1	0	203
12	0	214
Resul	ts for f	irm:	16
Techn	ical eff	icienc	y = 0.9	63
Scale	efficie	ncy	0.8	83	(irs)
PROJ	ECTION S	UMMARY	:
var	iable		origi	nal	ra	dial	slack projected
			va	lue	move	ment m	ovement value
outp	ut 1		16	0	0	0	12.542 28.542
outp	ut 2		43	130	0	0	0.000 43.130
outp	ut 3		2	0	0	0	0.000 2.000
outp	ut 4		17977	250	0	.000 2	797.681 20774.931
inpu	t 1		98	870	-3	0.674	0.000 95.196
inpu	t 2		2382	600	-88	0.546	0.000 2294.054
inpu	t 3		839	570	-31	0.202	0.000 808.368
inpu	t 4		7355	830	-273	0.371	0.000 7082.459
LIST	ING OF P	EERS:
pee	r lamb	da wei	ght
13	0	157
84	0	88
18	0	299
2	0	32
35	0	340
21	0	84
Resul	ts for f	irm:	17
Techn	ical eff	icienc	y = 0.8	87
Scale	efficie	ncy	0.9	41	(irs)
PROJ	ECTION S	UMMARY	:
var	iable		origi	nal	ra	dial	slack projected
			va	lue	move	ment m	ovement value
outp	ut 1		17	0	0	0	0.004 17.004
outp	ut 2		52	670	0	0	0.000 52.670
outp	ut 3		3	330	0	0	0.000 3.330
outp	ut 4		21023	220	0	.000 22	720.733 43743.953
inpu	t 1		107	410	-12	0.1	0.000 95.310
inpu	t 2		2647	970	-298	0.304	0.000 2349.666
inpu	t 3		2391	80	-269	0.364	0.000 2121.716
inpu	t 4		9532	70	-1073	.823 -1	307.034 7151.213
LIST	ING OF P	EERS:
pee	r lamb	da wei	ght
21	0	172
79	0	23
18	0	497
1	0	100
12	0	207
Resul	ts for f	irm:	18
Techn	ical eff	icienc	y = 1.0	0
Scale	efficie	ncy	1	0	(crs)
PROJ	ECTION S	UMMARY	:
var	iable		origi	nal	ra	dial	slack projected
			va	lue	move	ment m	ovement value
outp	ut 1		18	0	0	0	0.000 18.000
outp	ut 2		43	250	0	0	0.000 43.250
outp	ut 3		2	770	0	0	0.000 2.770
outp	ut 4		24141	140	0	0	0.000 24141.140
inpu	t 1		89	280	0	0	0.000 89.280
inpu	t 2		2414	110	0	0	0.000 2414.110
inpu	t 3		844	350	0	0	0.000 844.350
inpu	t 4		7533	540	0	0	0.000 7533.540
LIST	ING OF P	EERS:
pee	r lamb	da wei	ght
18	1	0
Resul	ts for f	irm:	19
Techn	ical eff	icienc	y = 0.9	51
Scale	efficie	ncy	0.9	50	(irs)
PROJ	ECTION S	UMMARY	:
var	iable		origi	nal	ra	dial	slack projected
			va	lue	move	ment m	ovement value
outp	ut 1		19	0	0	0	0.000 19.000
outp	ut 2		45	410	0	0	0.000 45.410
outp	ut 3		3	30	0	0	0.000 3.030
outp	ut 4		23410	980	0	.000 10	311.665 33722.645
inpu	t 1		97	970	-4	0.763	0.000 93.207
inpu	t 2		2411	420	-117	0.229	0.000 2294.191
inpu	t 3		1656	70	-80	0.508	0.000 1575.562
inpu	t 4		10681	470	-519	.270 -2	578.368 7583.831
LIST	ING OF P	EERS:
pee	r lamb	da wei	ght
18	0	532
1	0	52
8	0	9
21	0	136
12	0	224
79	0	48
Resul	ts for f	irm:	20
Techn	ical eff	icienc	y = 0.6	68
Scale	efficie	ncy	0.6	91	(irs)
PROJ	ECTION S	UMMARY	:
var	iable		origi	nal	ra	dial	slack projected
			va	lue	move	ment m	ovement value
outp	ut 1		20	0	0	0	25.711 45.711
outp	ut 2		31	630	0	0	0.000 31.630
outp	ut 3		1	220	0	0	0.242 1.462
outp	ut 4		15256	480	0	0	0.000 15256.480
inpu	t 1		126	790	-42	0.052	0.000 84.738
inpu	t 2		2470	80	-819	0.233	0.000 1650.847
inpu	t 3		2290	860	-759	0.793	0.000 1531.067
inpu	t 4		11741	40	-3894	.065 -2	716.621 5130.354
LIST	ING OF P	EERS:
pee	r lamb	da wei	ght
21	0	370
8	0	16
1	0	25
79	0	391
35	0	198
Resul	ts for f	irm:	21
Techn	ical eff	icienc	y = 1.0	0
Scale	efficie	ncy	1	0	(crs)
PROJ	ECTION S	UMMARY	:
var	iable		origi	nal	ra	dial	slack projected
			va	lue	move	ment m	ovement value
outp	ut 1		21	0	0	0	0.000 21.000
outp	ut 2		30	910	0	0	0.000 30.910
outp	ut 3		2	350	0	0	0.000 2.350
outp	ut 4		16975	670	0	0	0.000 16975.670
inpu	t 1		119	800	0	0	0.000 119.800
inpu	t 2		450	50	0	0	0.000 450.050
inpu	t 3		2044	470	0	0	0.000 2044.470
inpu	t 4		450	0	0	0	0.000 450.000
LIST	ING OF P	EERS:
pee	r lamb	da wei	ght
21	1	0
Resul	ts for f	irm:	22
Techn	ical eff	icienc	y = 0.8	81
Scale	efficie	ncy	0.9	59	(irs)
PROJ	ECTION S	UMMARY	:
var	iable		origi	nal	ra	dial	slack projected
			va	lue	move	ment m	ovement value
outp	ut 1		22	0	0	0	2.794 24.794
outp	ut 2		26	530	0	0	0.000 26.530
outp	ut 3		2	580	0	0	0.000 2.580
outp	ut 4		17909	730	0	.000 6	067.883 23977.613
inpu	t 1		99	90	-11	0.795	0.000 87.295
inpu	t 2		2572	980	-306	0.274	0.000 2266.706
inpu	t 3		980	640	-116	0.73	0.000 863.910
inpu	t 4		12779	0	-1521	.147 -1	306.765 9951.088
LIST	ING OF P	EERS:
pee	r lamb	da wei	ght
18	0	193
1	0	2
12	0	601
21	0	35
79	0	169
Resul	ts for f	irm:	23
Techn	ical eff	icienc	y = 0.7	92
Scale	efficie	ncy	0.7	77	(irs)
PROJ	ECTION S	UMMARY	:
var	iable		origi	nal	ra	dial	slack projected
			va	lue	move	ment m	ovement value
outp	ut 1		23	0	0	0	23.098 46.098
outp	ut 2		30	480	0	0	4.595 35.075
outp	ut 3		2	40	0	0	0.000 2.040
outp	ut 4		14605	850	0	.000 17	451.227 32057.077
inpu	t 1		97	900	-20	0.396	0.000 77.504
inpu	t 2		2494	510	-519	0.698	0.000 1974.812
inpu	t 3		2909	470	-606	0.15	0.000 2303.320
inpu	t 4		7107	440	-1480	0.742	-21.045 5605.653
LIST	ING OF P	EERS:
pee	r lamb	da wei	ght
79	0	486
1	0	102
21	0	298
12	0	114
Resul	ts for f	irm:	24
Techn	ical eff	icienc	y = 0.8	10
Scale	efficie	ncy	0.6	41	(irs)
PROJ	ECTION S	UMMARY	:
var	iable		origi	nal	ra	dial	slack projected
			va	lue	move	ment m	ovement value
outp	ut 1		24	0	0	0	17.908 41.908
outp	ut 2		25	40	0	0	8.289 33.329
outp	ut 3		1	570	0	0	0.000 1.570
outp	ut 4		15898	410	0	.000 11	418.491 27316.901
inpu	t 1		87	50	-16	0.553	0.000 70.497
inpu	t 2		2452	760	-466	0.405	0.000 1986.355
inpu	t 3		11954	690	-2273	.245 -6	641.144 3040.300
inpu	t 4		5488	300	-1043	0.628	0.000 4444.672
LIST	ING OF P	EERS:
pee	r lamb	da wei	ght
1	0	96
79	0	189
21	0	259
47	0	456
Resul	ts for f	irm:	25
Techn	ical eff	icienc	y = 0.8	49
Scale	efficie	ncy	0.9	58	(irs)
PROJ	ECTION S	UMMARY	:
var	iable		origi	nal	ra	dial	slack projected
			va	lue	move	ment m	ovement value
outp	ut 1		25	0	0	0	2.537 27.537
outp	ut 2		20	380	0	0	13.536 33.916
outp	ut 3		2	380	0	0	0.000 2.380
outp	ut 4		17613	220	0	.000 4	087.671 21700.891
inpu	t 1		103	770	-15	0.661	0.000 88.109
inpu	t 2		2413	80	-364	0.18	0.000 2048.900
inpu	t 3		1333	760	-201	0.29	0.000 1132.470
inpu	t 4		8080	900	-1219	0.564	0.000 6861.336
LIST	ING OF P	EERS:
pee	r lamb	da wei	ght
79	0	164
18	0	522
1	0	9
21	0	170
12	0	136
Resul	ts for f	irm:	26
Techn	ical eff	icienc	y = 0.8	56
Scale	efficie	ncy	0.8	37	(irs)
PROJ	ECTION S	UMMARY	:
var	iable		origi	nal	ra	dial	slack projected
			va	lue	move	ment m	ovement value
outp	ut 1		26	0	0	0	17.168 43.168
outp	ut 2		24	870	0	0	15.072 39.942
outp	ut 3		2	290	0	0	0.000 2.290
outp	ut 4		16509	210	0	.000 21	154.106 37663.316
inpu	t 1		92	890	-13	0.415	0.000 79.475
inpu	t 2		2400	830	-346	0.718	0.000 2054.112
inpu	t 3		2977	150	-429	0.948	0.000 2547.202
inpu	t 4		9980	220	-1441	.304 -2	845.881 5693.035
LIST	ING OF P	EERS:
pee	r lamb	da wei	ght
79	0	446
1	0	125
12	0	133
21	0	297
Resul	ts for f	irm:	27
Techn	ical eff	icienc	y = 0.8	33
Scale	efficie	ncy	0.8	66	(irs)
PROJ	ECTION S	UMMARY	:
var	iable		origi	nal	ra	dial	slack projected
			va	lue	move	ment m	ovement value
outp	ut 1		27	0	0	0	13.821 40.821
outp	ut 2		37	120	0	0	3.817 40.937
outp	ut 3		2	400	0	0	0.000 2.400
outp	ut 4		16535	140	0	.000 22	304.368 38839.508
inpu	t 1		97	750	-16	0.286	0.000 81.464
inpu	t 2		2467	690	-411	0.13	0.000 2056.560
inpu	t 3		3074	890	-512	0.292	0.000 2562.598
inpu	t 4		8074	440	-1345	-0.242	919.828 5809.369
LIST	ING OF P	EERS:
pee	r lamb	da wei	ght
79	0	410
1	0	126
21	0	302
12	0	162
Resul	ts for f	irm:	28
Techn	ical eff	icienc	y = 0.9	83
Scale	efficie	ncy	0.9	55	(irs)
PROJ	ECTION S	UMMARY	:
var	iable		origi	nal	ra	dial	slack projected
			va	lue	move	ment m	ovement value
outp	ut 1		28	0	0	0	2.937 30.937
outp	ut 2		23	830	0	0	2.733 26.563
outp	ut 3		2	350	0	0	0.000 2.350
outp	ut 4		15450	440	0	.000 5	710.707 21161.147
inpu	t 1		114	670	-1	0.938	-13.478 99.254
inpu	t 2		2228	830	-37	0.67	0.000 2191.160
inpu	t 3		745	320	-12	0.597	0.000 732.723
inpu	t 4		8769	0	-148	0.208	0.000 8620.792
LIST	ING OF P	EERS:
pee	r lamb	da wei	ght
13	0	79
52	0	455
21	0	73
12	0	393
Resul	ts for f	irm:	29
Techn	ical eff	icienc	y = 0.7	49
Scale	efficie	ncy	0.7	49	(irs)
PROJ	ECTION S	UMMARY	:
var	iable		origi	nal	ra	dial	slack projected
			va	lue	move	ment m	ovement value
outp	ut 1		29	0	0	0	10.120 39.120
outp	ut 2		33	140	0	0	3.015 36.155
outp	ut 3		1	800	0	0	0.000 1.800
outp	ut 4		17581	520	0	.000 12	667.581 30249.101
inpu	t 1		101	720	-25	0.521	0.000 76.199
inpu	t 2		2528	440	-634	0.377	0.000 1894.063
inpu	t 3		4098	820	-1028	0.379	0.000 3070.441
inpu	t 4		5451	690	-1367	0.81	0.000 4083.880
LIST	ING OF P	EERS:
pee	r lamb	da wei	ght
1	0	104
45	0	51
21	0	332
47	0	338
79	0	176
Resul	ts for f	irm:	30
Techn	ical eff	icienc	y = 0.8	80
Scale	efficie	ncy	0.9	74	(irs)
PROJ	ECTION S	UMMARY	:
var	iable		origi	nal	ra	dial	slack projected
			va	lue	move	ment m	ovement value
outp	ut 1		30	0	0	0	0.000 30.000
outp	ut 2		32	590	0	0	0.000 32.590
outp	ut 3		2	230	0	0	0.000 2.230
outp	ut 4		16654	460	0	.000 2	488.990 19143.450
inpu	t 1		119	630	-14	0.347	0.000 105.283
inpu	t 2		2218	240	-266	0.027	0.000 1952.213
inpu	t 3		1045	280	-125	0.357	0.000 919.923
inpu	t 4		7934	140	-951	0.518	0.000 6982.622
LIST	ING OF P	EERS:
pee	r lamb	da wei	ght
73	0	204
13	0	235
18	0	25
31	0	29
35	0	106
21	0	240
12	0	161
Resul	ts for f	irm:	31
Techn	ical eff	icienc	y = 1.0	0
Scale	efficie	ncy	1	0	(crs)
PROJ	ECTION S	UMMARY	:
var	iable		origi	nal	ra	dial	slack projected
			va	lue	move	ment m	ovement value
outp	ut 1		31	0	0	0	0.000 31.000
outp	ut 2		28	490	0	0	0.000 28.490
outp	ut 3		2	620	0	0	0.000 2.620
outp	ut 4		15169	780	0	0	0.000 15169.780
inpu	t 1		112	930	0	0	0.000 112.930
inpu	t 2		2167	100	0	0	0.000 2167.100
inpu	t 3		782	490	0	0	0.000 782.490
inpu	t 4		10385	750	0	0	0.000 10385.750
LIST	ING OF P	EERS:
pee	r lamb	da wei	ght
31	1	0
Resul	ts for f	irm:	32
Techn	ical eff	icienc	y = 0.9	14
Scale	efficie	ncy	0.7	17	(irs)
PROJ	ECTION S	UMMARY	:
var	iable		origi	nal	ra	dial	slack projected
			va	lue	move	ment m	ovement value
outp	ut 1		32	0	0	0	23.293 55.293
outp	ut 2		28	830	0	0	0.000 28.830
outp	ut 3		0	940	0	0	0.000 0.940
outp	ut 4		11955	230	0	0	0.000 11955.230
inpu	t 1		74	850	-6	0.462	0.000 68.388
inpu	t 2		2530	510	-218	0.462	0.000 2312.048
inpu	t 3		890	370	-76	0.867	0.000 813.503
inpu	t 4		10023	20	-865	.300 -1	490.594 7667.126
LIST	ING OF P	EERS:
pee	r lamb	da wei	ght
8	0	5
35	0	298
18	0	106
79	0	540
2	0	49
78	0	2
Resul	ts for f	irm:	33
Techn	ical eff	icienc	y = 0.7	40
Scale	efficie	ncy	0.7	92	(irs)
PROJ	ECTION S	UMMARY	:
var	iable		origi	nal	ra	dial	slack projected
			va	lue	move	ment m	ovement value
outp	ut 1		33	0	0	0	18.923 51.923
outp	ut 2		16	870	0	0	16.190 33.060
outp	ut 3		1	750	0	0	0.000 1.750
outp	ut 4		10747	120	0	.000 18	086.073 28833.193
inpu	t 1		100	0	-26	0.05	0.000 73.950
inpu	t 2		2546	920	-663	0.463	0.000 1883.457
inpu	t 3		5350	380	-1393	.754 -1	625.540 2331.086
inpu	t 4		7335	770	-1910	-0.94	622.948 4801.882
LIST	ING OF P	EERS:
pee	r lamb	da wei	ght
1	0	100
21	0	332
79	0	568
Resul	ts for f	irm:	34
Techn	ical eff	icienc	y = 0.9	69
Scale	efficie	ncy	0.9	85	(irs)
PROJ	ECTION S	UMMARY	:
var	iable		origi	nal	ra	dial	slack projected
			va	lue	move	ment m	ovement value
outp	ut 1		34	0	0	0	0.000 34.000
outp	ut 2		22	440	0	0	12.082 34.522
outp	ut 3		2	480	0	0	0.000 2.480
outp	ut 4		14762	220	0	.000 3	177.657 17939.877
inpu	t 1		89	190	-2	0.807	0.000 86.383
inpu	t 2		2350	480	-73	0.974	0.000 2276.506
inpu	t 3		1234	310	-38	0.846	0.000 1195.464
inpu	t 4		9535	610	-300	0.105	0.000 9235.505
LIST	ING OF P	EERS:
pee	r lamb	da wei	ght
18	0	41
21	0	109
12	0	408
8	0	79
49	0	109
79	0	255
Resul	ts for f	irm:	35
Techn	ical eff	icienc	y = 1.0	0
Scale	efficie	ncy	1	0	(crs)
PROJ	ECTION S	UMMARY	:
var	iable		origi	nal	ra	dial	slack projected
			va	lue	move	ment m	ovement value
outp	ut 1		35	0	0	0	0.000 35.000
outp	ut 2		53	130	0	0	0.000 53.130
outp	ut 3		1	50	0	0	0.000 1.050
outp	ut 4		13815	720	0	0	0.000 13815.720
inpu	t 1		97	490	0	0	0.000 97.490
inpu	t 2		2249	870	0	0	0.000 2249.870
inpu	t 3		491	280	0	0	0.000 491.280
inpu	t 4		9170	140	0	0	0.000 9170.140
LIST	ING OF P	EERS:
pee	r lamb	da wei	ght
35	1	0
Resul	ts for f	irm:	36
Techn	ical eff	icienc	y = 1.0	0
Scale	efficie	ncy	0.9	71	(irs)
PROJ	ECTION S	UMMARY	:
var	iable		origi	nal	ra	dial	slack projected
			va	lue	move	ment m	ovement value
outp	ut 1		36	0	0	0	0.000 36.000
outp	ut 2		50	10	0	0	0.000 50.010
outp	ut 3		2	20	0	0	0.000 2.020
outp	ut 4		12370	420	0	0	0.000 12370.420
inpu	t 1		100	0	0	0	0.000 100.000
inpu	t 2		2432	130	0	0	0.000 2432.130
inpu	t 3		912	110	0	0	0.000 912.110
inpu	t 4		7705	240	0	0	0.000 7705.240
LIST	ING OF P	EERS:
pee	r lamb	da wei	ght
36	1	0
Resul	ts for f	irm:	37
Techn	ical eff	icienc	y = 0.8	74
Scale	efficie	ncy	0.9	62	(irs)
PROJ	ECTION S	UMMARY	:
var	iable		origi	nal	ra	dial	slack projected
			va	lue	move	ment m	ovement value
outp	ut 1		37	0	0	0	0.000 37.000
outp	ut 2		32	750	0	0	0.000 32.750
outp	ut 3		1	950	0	0	0.000 1.950
outp	ut 4		14537	600	0	.000 2	179.151 16716.751
inpu	t 1		98	220	-12	0.341	0.000 85.879
inpu	t 2		2434	790	-305	0.92	0.000 2128.870
inpu	t 3		1006	10	-126	0.401	0.000 879.609
inpu	t 4		11499	300	-1444	.835 -2	942.991 7111.473
LIST	ING OF P	EERS:
pee	r lamb	da wei	ght
75	0	184
18	0	581
79	0	0
56	0	14
21	0	93
78	0	128
Resul	ts for f	irm:	38
Techn	ical eff	icienc	y = 0.9	79
Scale	efficie	ncy	0.8	51	(irs)
PROJ	ECTION S	UMMARY	:
var	iable		origi	nal	ra	dial	slack projected
			va	lue	move	ment m	ovement value
outp	ut 1		38	0	0	0	12.522 50.522
outp	ut 2		21	450	0	0	8.670 30.120
outp	ut 3		1	770	0	0	0.000 1.770
outp	ut 4		10874	560	0	.000 15	541.445 26416.005
inpu	t 1		68	930	-1	0.428	0.000 67.502
inpu	t 2		2341	980	-48	0.531	0.000 2293.449
inpu	t 3		1784	270	-36	0.974	0.000 1747.296
inpu	t 4		7345	710	-152	0.219	0.000 7193.491
LIST	ING OF P	EERS:
pee	r lamb	da wei	ght
12	0	131
18	0	149
1	0	75
21	0	83
79	0	563
Resul	ts for f	irm:	39
Techn	ical eff	icienc	y = 0.7	0
Scale	efficie	ncy	0.7	99	(irs)
PROJ	ECTION S	UMMARY	:
var	iable		origi	nal	ra	dial	slack projected
			va	lue	move	ment m	ovement value
outp	ut 1		39	0	0	0	17.108 56.108
outp	ut 2		27	460	0	0	0.000 27.460
outp	ut 3		1	320	0	0	0.096 1.416
outp	ut 4		11669	600	0	.000 5	054.544 16724.144
inpu	t 1		99	980	-29	0.954	0.000 70.026
inpu	t 2		2690	980	-806	0.223	0.000 1884.757
inpu	t 3		2562	950	-767	0.865	0.000 1795.085
inpu	t 4		12195	220	-3653	.713 -3	168.672 5372.835
LIST	ING OF P	EERS:
pee	r lamb	da wei	ght
8	0	35
1	0	48
21	0	288
79	0	630
Resul	ts for f	irm:	40
Techn	ical eff	icienc	y = 0.8	11
Scale	efficie	ncy	0.7	93	(irs)
PROJ	ECTION S	UMMARY	:
var	iable		origi	nal	ra	dial	slack projected
			va	lue	move	ment m	ovement value
outp	ut 1		40	0	0	0	18.702 58.702
outp	ut 2		21	650	0	0	0.000 21.650
outp	ut 3		1	120	0	0	0.007 1.127
outp	ut 4		8874	870	0	.000 4	901.788 13776.658
inpu	t 1		82	900	-15	0.634	0.000 67.266
inpu	t 2		2408	740	-454	0.251	0.000 1954.489
inpu	t 3		1684	240	-317	0.622	0.000 1366.618
inpu	t 4		6737	530	-1270	0.594	0.000 5466.936
LIST	ING OF P	EERS:
pee	r lamb	da wei	ght
79	0	679
8	0	13
1	0	12
21	0	231
2	0	66
Resul	ts for f	irm:	41
Techn	ical eff	icienc	y = 0.7	77
Scale	efficie	ncy	0.8	33	(irs)
PROJ	ECTION S	UMMARY	:
var	iable		origi	nal	ra	dial	slack projected
			va	lue	move	ment m	ovement value
outp	ut 1		41	0	0	0	15.157 56.157
outp	ut 2		18	910	0	0	6.837 25.747
outp	ut 3		1	400	0	0	0.000 1.400
outp	ut 4		11952	590	0	.000 8	987.808 20940.398
inpu	t 1		90	410	-20	0.197	0.000 70.213
inpu	t 2		2348	460	-524	0.642	0.000 1823.818
inpu	t 3		2770	280	-618	-0.876	214.370 1937.034
inpu	t 4		10481	470	-2341	.543 -3	134.026 5005.901
LIST	ING OF P	EERS:
pee	r lamb	da wei	ght
79	0	629
1	0	67
21	0	304
Resul	ts for f	irm:	42
Techn	ical eff	icienc	y = 0.7	7
Scale	efficie	ncy	0.8	15	(irs)
PROJ	ECTION S	UMMARY	:
var	iable		origi	nal	ra	dial	slack projected
			va	lue	move	ment m	ovement value
outp	ut 1		42	0	0	0	16.403 58.403
outp	ut 2		12	10	0	0	2.009 14.019
outp	ut 3		0	940	0	0	0.000 0.940
outp	ut 4		6512	840	0	0	446.112 6958.952
inpu	t 1		99	740	-29	0.189	0.000 70.551
inpu	t 2		2185	200	-639	0.493	0.000 1545.707
inpu	t 3		1791	50	-524	0.146	0.000 1266.904
inpu	t 4		6772	830	-1982	0.05	0.000 4790.780
LIST	ING OF P	EERS:
pee	r lamb	da wei	ght
1	0	1
21	0	344
18	0	6
79	0	646
12	0	3
Resul	ts for f	irm:	43
Techn	ical eff	icienc	y = 0.8	93
Scale	efficie	ncy	0.9	17	(irs)
PROJ	ECTION S	UMMARY	:
var	iable		origi	nal	ra	dial	slack projected
			va	lue	move	ment m	ovement value
outp	ut 1		43	0	0	0	5.810 48.810
outp	ut 2		15	740	0	0	3.520 19.260
outp	ut 3		1	400	0	0	0.000 1.400
outp	ut 4		6769	520	0	.000 4	980.761 11750.281
inpu	t 1		89	930	-9	0.651	0.000 80.279
inpu	t 2		2222	170	-238	0.473	-60.216 1923.481
inpu	t 3		1139	0	-122	0.232	0.000 1016.768
inpu	t 4		5779	660	-620	0.246	0.000 5159.414
LIST	ING OF P	EERS:
pee	r lamb	da wei	ght
13	0	269
84	0	160
21	0	228
79	0	343
Resul	ts for f	irm:	44
Techn	ical eff	icienc	y = 0.9	15
Scale	efficie	ncy	0.9	38	(irs)
PROJ	ECTION S	UMMARY	:
var	iable		origi	nal	ra	dial	slack projected
			va	lue	move	ment m	ovement value
outp	ut 1		44	0	0	0	4.105 48.105
outp	ut 2		13	700	0	0	8.235 21.935
outp	ut 3		1	450	0	0	0.000 1.450
outp	ut 4		5564	260	0	.000 7	093.504 12657.764
inpu	t 1		80	930	-6	0.918	0.000 74.012
inpu	t 2		2033	340	-173	0.809	0.000 1859.531
inpu	t 3		1267	330	-108	0.331	0.000 1158.999
inpu	t 4		6486	290	-554	0.444	0.000 5931.846
LIST	ING OF P	EERS:
pee	r lamb	da wei	ght
12	0	36
79	0	488
1	0	6
21	0	215
18	0	256
Resul	ts for f	irm:	45
Techn	ical eff	icienc	y = 1.0	0
Scale	efficie	ncy	0.6	49	(irs)
PROJ	ECTION S	UMMARY	:
var	iable		origi	nal	ra	dial	slack projected
			va	lue	move	ment m	ovement value
outp	ut 1		45	0	0	0	0.000 45.000
outp	ut 2		5	990	0	0	0.000 5.990
outp	ut 3		0	240	0	0	0.000 0.240
outp	ut 4		3042	500	0	0	0.000 3042.500
inpu	t 1		52	260	0	0	0.000 52.260
inpu	t 2		2119	110	0	0	0.000 2119.110
inpu	t 3		2272	110	0	0	0.000 2272.110
inpu	t 4		5123	300	0	0	0.000 5123.300
LIST	ING OF P	EERS:
pee	r lamb	da wei	ght
45	1	0
Resul	ts for f	irm:	46
Techn	ical eff	icienc	y = 0.7	97
Scale	efficie	ncy	0.7	91	(irs)
PROJ	ECTION S	UMMARY	:
var	iable		origi	nal	ra	dial	slack projected
			va	lue	move	ment m	ovement value
outp	ut 1		46	0	0	0	18.306 64.306
outp	ut 2		7	110	0	0	5.707 12.817
outp	ut 3		0	750	0	0	0.000 0.750
outp	ut 4		5534	940	0	.000 1	250.789 6785.729
inpu	t 1		76	920	-15	0.627	0.000 61.293
inpu	t 2		2319	980	-471	0.33	0.000 1848.650
inpu	t 3		1391	560	-282	0.711	0.000 1108.849
inpu	t 4		7242	510	-1471	0.397	0.000 5771.113
LIST	ING OF P	EERS:
pee	r lamb	da wei	ght
1	0	1
18	0	38
79	0	754
21	0	190
2	0	16
Resul	ts for f	irm:	47
Techn	ical eff	icienc	y = 1.0	0
Scale	efficie	ncy	0.7	33	(irs)
PROJ	ECTION S	UMMARY	:
var	iable		origi	nal	ra	dial	slack projected
			va	lue	move	ment m	ovement value
outp	ut 1		47	0	0	0	0.000 47.000
outp	ut 2		11	140	0	0	0.000 11.140
outp	ut 3		0	190	0	0	0.000 0.190
outp	ut 4		2406	990	0	0	0.000 2406.990
inpu	t 1		49	0	0	0	0.000 49.000
inpu	t 2		2102	680	0	0	0.000 2102.680
inpu	t 3		2695	650	0	0	0.000 2695.650
inpu	t 4		5197	680	0	0	0.000 5197.680
LIST	ING OF P	EERS:
pee	r lamb	da wei	ght
47	1	0
Resul	ts for f	irm:	48
Techn	ical eff	icienc	y = 0.9	80
Scale	efficie	ncy	0.8	45	(irs)
PROJ	ECTION S	UMMARY	:
var	iable		origi	nal	ra	dial	slack projected
			va	lue	move	ment m	ovement value
outp	ut 1		48	0	0	0	12.147 60.147
outp	ut 2		8	990	0	0	4.637 13.627
outp	ut 3		0	980	0	0	0.000 0.980
outp	ut 4		5149	660	0	.000 2	800.840 7950.500
inpu	t 1		83	670	-1	0.713	0.000 81.957
inpu	t 2		2084	360	-42	-0.675	198.562 1843.123
inpu	t 3		996	150	-20	0.395	0.000 975.755
inpu	t 4		4475	960	-91	0.641	0.000 4384.319
LIST	ING OF P	EERS:
pee	r lamb	da wei	ght
13	0	149
21	0	198
84	0	495
79	0	157
Resul	ts for f	irm:	49
Techn	ical eff	icienc	y = 1.0	0
Scale	efficie	ncy	1	0	(crs)
PROJ	ECTION S	UMMARY	:
var	iable		origi	nal	ra	dial	slack projected
			va	lue	move	ment m	ovement value
outp	ut 1		49	0	0	0	0.000 49.000
outp	ut 2		33	40	0	0	0.000 33.040
outp	ut 3		2	420	0	0	0.000 2.420
outp	ut 4		15748	880	0	0	0.000 15748.880
inpu	t 1		101	660	0	0	0.000 101.660
inpu	t 2		2243	70	0	0	0.000 2243.070
inpu	t 3		1360	70	0	0	0.000 1360.070
inpu	t 4		9375	70	0	0	0.000 9375.070
LIST	ING OF P	EERS:
pee	r lamb	da wei	ght
49	1	0
Resul	ts for f	irm:	50
Techn	ical eff	icienc	y = 0.7	90
Scale	efficie	ncy	0.9	28	(irs)
PROJ	ECTION S	UMMARY	:
var	iable		origi	nal	ra	dial	slack projected
			va	lue	move	ment m	ovement value
outp	ut 1		50	0	0	0	6.521 56.521
outp	ut 2		22	900	0	0	0.000 22.900
outp	ut 3		1	320	0	0	0.000 1.320
outp	ut 4		11852	330	0	.000 6	342.616 18194.946
inpu	t 1		87	430	-18	0.372	0.000 69.058
inpu	t 2		2335	330	-490	0.737	0.000 1844.593
inpu	t 3		2187	290	-459	0.628	0.000 1727.662
inpu	t 4		7575	760	-1591	-0.94	552.787 5431.033
LIST	ING OF P	EERS:
pee	r lamb	da wei	ght
12	0	36
18	0	8
1	0	52
21	0	268
79	0	636
Resul	ts for f	irm:	51
Techn	ical eff	icienc	y = 1.0	0
Scale	efficie	ncy	1	0	(crs)
PROJ	ECTION S	UMMARY	:
var	iable		origi	nal	ra	dial	slack projected
			va	lue	move	ment m	ovement value
outp	ut 1		51	0	0	0	0.000 51.000
outp	ut 2		36	350	0	0	0.000 36.350
outp	ut 3		1	760	0	0	0.000 1.760
outp	ut 4		12258	160	0	0	0.000 12258.160
inpu	t 1		95	510	0	0	0.000 95.510
inpu	t 2		2292	830	0	0	0.000 2292.830
inpu	t 3		725	910	0	0	0.000 725.910
inpu	t 4		11497	300	0	0	0.000 11497.300
LIST	ING OF P	EERS:
pee	r lamb	da wei	ght
51	1	0
Resul	ts for f	irm:	52
Techn	ical eff	icienc	y = 1.0	0
Scale	efficie	ncy	1	0	(crs)
PROJ	ECTION S	UMMARY	:
var	iable		origi	nal	ra	dial	slack projected
			va	lue	move	ment m	ovement value
outp	ut 1		52	0	0	0	0.000 52.000
outp	ut 2		23	720	0	0	0.000 23.720
outp	ut 3		1	510	0	0	0.000 1.510
outp	ut 4		12861	260	0	0	0.000 12861.260
inpu	t 1		98	440	0	0	0.000 98.440
inpu	t 2		2204	80	0	0	0.000 2204.080
inpu	t 3		515	410	0	0	0.000 515.410
inpu	t 4		7147	540	0	0	0.000 7147.540
LIST	ING OF P	EERS:
pee	r lamb	da wei	ght
52	1	0
Resul	ts for f	irm:	53
Techn	ical eff	icienc	y = 0.8	77
Scale	efficie	ncy	0.9	91	(irs)
PROJ	ECTION S	UMMARY	:
var	iable		origi	nal	ra	dial	slack projected
			va	lue	move	ment m	ovement value
outp	ut 1		53	0	0	0	0.000 53.000
outp	ut 2		9	810	0	0	4.920 14.730
outp	ut 3		1	330	0	0	0.000 1.330
outp	ut 4		9491	940	0	0	0.000 9491.940
inpu	t 1		89	970	-11	0.065	0.000 78.905
inpu	t 2		2070	30	-254	0.581	0.000 1815.449
inpu	t 3		1154	460	-141	0.98	0.000 1012.480
inpu	t 4		11618	870	-1428	.938 -3	010.922 7179.010
LIST	ING OF P	EERS:
pee	r lamb	da wei	ght
56	0	246
21	0	190
73	0	25
49	0	34
79	0	383
12	0	122
Resul	ts for f	irm:	54
Techn	ical eff	icienc	y = 0.7	69
Scale	efficie	ncy	0.8	82	(irs)
PROJ	ECTION S	UMMARY	:
var	iable		origi	nal	ra	dial	slack projected
			va	lue	move	ment m	ovement value
outp	ut 1		54	0	0	0	10.749 64.749
outp	ut 2		22	930	0	0	0.000 22.930
outp	ut 3		0	580	0	0	0.056 0.636
outp	ut 4		6821	820	0	0	147.068 6968.888
inpu	t 1		102	570	-23	0.739	0.000 78.831
inpu	t 2		2611	200	-604	0.344	0.000 2006.856
inpu	t 3		891	630	-206	0.362	0.000 685.268
inpu	t 4		11571	40	-2678	.037 -1	007.546 7885.457
LIST	ING OF P	EERS:
pee	r lamb	da wei	ght
35	0	119
73	0	113
78	0	635
21	0	133
Resul	ts for f	irm:	55
Techn	ical eff	icienc	y = 0.8	85
Scale	efficie	ncy	0.8	91	(irs)
PROJ	ECTION S	UMMARY	:
var	iable		origi	nal	ra	dial	slack projected
			va	lue	move	ment m	ovement value
outp	ut 1		55	0	0	0	5.871 60.871
outp	ut 2		14	710	0	0	0.000 14.710
outp	ut 3		0	840	0	0	0.120 0.960
outp	ut 4		8140	860	0	0	265.979 8406.839
inpu	t 1		129	620	-14	0.899	-30.080 84.641
inpu	t 2		2298	410	-264	0.186	0.000 2034.224
inpu	t 3		915	740	-105	0.258	0.000 810.482
inpu	t 4		5291	690	-608	0.243	0.000 4683.447
LIST	ING OF P	EERS:
pee	r lamb	da wei	ght
21	0	103
35	0	42
13	0	206
84	0	650
Resul	ts for f	irm:	56
Techn	ical eff	icienc	y = 1.0	0
Scale	efficie	ncy	1	0	(crs)
PROJ	ECTION S	UMMARY	:
var	iable		origi	nal	ra	dial	slack projected
			va	lue	move	ment m	ovement value
outp	ut 1		56	0	0	0	0.000 56.000
outp	ut 2		9	200	0	0	0.000 9.200
outp	ut 3		1	340	0	0	0.000 1.340
outp	ut 4		6091	900	0	0	0.000 6091.900
inpu	t 1		86	430	0	0	0.000 86.430
inpu	t 2		2051	480	0	0	0.000 2051.480
inpu	t 3		610	10	0	0	0.000 610.010
inpu	t 4		9702	790	0	0	0.000 9702.790
LIST	ING OF P	EERS:
pee	r lamb	da wei	ght
56	1	0
Resul	ts for f	irm:	57
Techn	ical eff	icienc	y = 0.6	36
Scale	efficie	ncy	0.9	58	(irs)
PROJ	ECTION S	UMMARY	:
var	iable		origi	nal	ra	dial	slack projected
			va	lue	move	ment m	ovement value
outp	ut 1		57	0	0	0	2.348 59.348
outp	ut 2		19	160	0	0	1.099 20.259
outp	ut 3		0	720	0	0	0.385 1.105
outp	ut 4		7267	640	0	0	288.102 7555.742
inpu	t 1		149	40	-54	0.206	0.000 94.834
inpu	t 2		2469	500	-898	0.155	0.000 1571.345
inpu	t 3		1593	40	-579	0.387	0.000 1013.653
inpu	t 4		9811	20	-3568	-0.259	467.813 5774.949
LIST	ING OF P	EERS:
pee	r lamb	da wei	ght
75	0	514
21	0	282
73	0	204
Resul	ts for f	irm:	58
Techn	ical eff	icienc	y = 0.7	49
Scale	efficie	ncy	1	0	(crs)
PROJ	ECTION S	UMMARY	:
var	iable		origi	nal	ra	dial	slack projected
			va	lue	move	ment m	ovement value
outp	ut 1		58	0	0	0	0.000 58.000
outp	ut 2		14	150	0	0	0.000 14.150
outp	ut 3		0	750	0	0	0.209 0.959
outp	ut 4		4752	830	0	.000 2	137.030 6889.860
inpu	t 1		99	330	-24	0.903	0.000 74.427
inpu	t 2		1992	130	-499	0.442	0.000 1492.688
inpu	t 3		3150	520	-789	.859 -1	087.607 1273.055
inpu	t 4		10055	750	-2521	.051 -3	093.495 4441.204
LIST	ING OF P	EERS:
pee	r lamb	da wei	ght
75	0	17
21	0	367
84	0	68
79	0	547
Resul	ts for f	irm:	59
Techn	ical eff	icienc	y = 0.8	14
Scale	efficie	ncy	0.9	79	(drs)
PROJ	ECTION S	UMMARY	:
var	iable		origi	nal	ra	dial	slack projected
			va	lue	move	ment m	ovement value
outp	ut 1		59	0	0	0	0.000 59.000
outp	ut 2		18	600	0	0	0.000 18.600
outp	ut 3		0	370	0	0	0.762 1.132
outp	ut 4		9285	370	0	.000 3	782.141 13067.511
inpu	t 1		120	270	-22	0.42	-6.871 90.979
inpu	t 2		3894	280	-725	.934 -1	507.510 1660.836
inpu	t 3		1650	210	-307	0.616	0.000 1342.594
inpu	t 4		3795	980	-707	0.61	0.000 3088.370
LIST	ING OF P	EERS:
pee	r lamb	da wei	ght
21	0	319
2	0	47
84	0	621
1	0	12
Resul	ts for f	irm:	60
Techn	ical eff	icienc	y = 0.7	56
Scale	efficie	ncy	0.9	98	(irs)
PROJ	ECTION S	UMMARY	:
var	iable		origi	nal	ra	dial	slack projected
			va	lue	move	ment m	ovement value
outp	ut 1		60	0	0	0	0.000 60.000
outp	ut 2		16	670	0	0	0.000 16.670
outp	ut 3		0	750	0	0	0.145 0.895
outp	ut 4		4654	880	0	.000 2	903.447 7558.327
inpu	t 1		98	250	-23	0.989	0.000 74.261
inpu	t 2		2150	410	-525	0.05	0.000 1625.360
inpu	t 3		1548	10	-377	0.966	0.000 1170.044
inpu	t 4		10217	470	-2494	.725 -2	272.342 5450.403
LIST	ING OF P	EERS:
pee	r lamb	da wei	ght
1	0	3
21	0	313
75	0	88
78	0	210
79	0	386
Resul	ts for f	irm:	61
Techn	ical eff	icienc	y = 0.7	71
Scale	efficie	ncy	0.9	31	(irs)
PROJ	ECTION S	UMMARY	:
var	iable		origi	nal	ra	dial	slack projected
			va	lue	move	ment m	ovement value
outp	ut 1		61	0	0	0	0.000 61.000
outp	ut 2		10	240	0	0	6.114 16.354
outp	ut 3		0	430	0	0	0.395 0.825
outp	ut 4		3512	650	0	.000 3	262.381 6775.031
inpu	t 1		95	280	-21	0.819	0.000 73.461
inpu	t 2		2145	470	-491	0.31	0.000 1654.160
inpu	t 3		1415	820	-324	0.221	0.000 1091.599
inpu	t 4		7770	280	-1779	-0.384	293.790 5697.105
LIST	ING OF P	EERS:
pee	r lamb	da wei	ght
79	0	350
21	0	302
75	0	40
78	0	308
Resul	ts for f	irm:	62
Techn	ical eff	icienc	y = 0.8	48
Scale	efficie	ncy	0.9	98	(irs)
PROJ	ECTION S	UMMARY	:
var	iable		origi	nal	ra	dial	slack projected
			va	lue	move	ment m	ovement value
outp	ut 1		62	0	0	0	0.011 62.011
outp	ut 2		15	640	0	0	3.617 19.257
outp	ut 3		1	30	0	0	0.000 1.030
outp	ut 4		7599	80	0	0	916.659 8515.739
inpu	t 1		98	290	-14	0.926	0.000 83.364
inpu	t 2		2686	220	-407	0.933	0.000 2278.287
inpu	t 3		591	10	-89	0.752	0.000 501.258
inpu	t 4		11287	140	-1714	-0.08	763.918 8809.142
LIST	ING OF P	EERS:
pee	r lamb	da wei	ght
56	0	209
73	0	233
78	0	401
13	0	157
Resul	ts for f	irm:	63
Techn	ical eff	icienc	y = 1.0	0
Scale	efficie	ncy	1	0	(crs)
PROJ	ECTION S	UMMARY	:
var	iable		origi	nal	ra	dial	slack projected
			va	lue	move	ment m	ovement value
outp	ut 1		63	0	0	0	0.000 63.000
outp	ut 2		23	960	0	0	0.000 23.960
outp	ut 3		0	980	0	0	0.000 0.980
outp	ut 4		7289	940	0	0	0.000 7289.940
inpu	t 1		98	680	0	0	0.000 98.680
inpu	t 2		2576	990	0	0	0.000 2576.990
inpu	t 3		536	460	0	0	0.000 536.460
inpu	t 4		6739	950	0	0	0.000 6739.950
LIST	ING OF P	EERS:
pee	r lamb	da wei	ght
63	1	0
Resul	ts for f	irm:	64
Techn	ical eff	icienc	y = 0.9	70
Scale	efficie	ncy	0.9	0	(irs)
PROJ	ECTION S	UMMARY	:
var	iable		origi	nal	ra	dial	slack projected
			va	lue	move	ment m	ovement value
outp	ut 1		64	0	0	0	0.015 64.015
outp	ut 2		13	360	0	0	0.000 13.360
outp	ut 3		0	670	0	0	0.184 0.854
outp	ut 4		4534	220	0	.000 1	415.772 5949.992
inpu	t 1		93	260	-2	0.815	0.000 90.445
inpu	t 2		2307	140	-69	0.644	0.000 2237.496
inpu	t 3		497	120	-15	0.006	0.000 482.114
inpu	t 4		7740	900	-233	0.67	0.000 7507.230
LIST	ING OF P	EERS:
pee	r lamb	da wei	ght
78	0	138
73	0	162
65	0	620
13	0	76
35	0	3
Resul	ts for f	irm:	65
Techn	ical eff	icienc	y = 1.0	0
Scale	efficie	ncy	0.9	33	(irs)
PROJ	ECTION S	UMMARY	:
var	iable		origi	nal	ra	dial	slack projected
			va	lue	move	ment m	ovement value
outp	ut 1		65	0	0	0	0.000 65.000
outp	ut 2		7	460	0	0	0.000 7.460
outp	ut 3		0	720	0	0	0.000 0.720
outp	ut 4		3715	690	0	0	0.000 3715.690
inpu	t 1		91	110	0	0	0.000 91.110
inpu	t 2		2190	460	0	0	0.000 2190.460
inpu	t 3		495	500	0	0	0.000 495.500
inpu	t 4		6897	440	0	0	0.000 6897.440
LIST	ING OF P	EERS:
pee	r lamb	da wei	ght
65	1	0
Resul	ts for f	irm:	66
Techn	ical eff	icienc	y = 0.9	4
Scale	efficie	ncy	0.9	50	(irs)
PROJ	ECTION S	UMMARY	:
var	iable		origi	nal	ra	dial	slack projected
			va	lue	move	ment m	ovement value
outp	ut 1		66	0	0	0	4.146 70.146
outp	ut 2		11	70	0	0	1.853 12.923
outp	ut 3		0	760	0	0	0.000 0.760
outp	ut 4		4149	520	0	0	597.421 4746.941
inpu	t 1		100	0	-9	0.603	0.000 90.397
inpu	t 2		2057	230	-197	0.547	0.000 1859.683
inpu	t 3		838	140	-80	0.483	0.000 757.657
inpu	t 4		6700	830	-643	0.453	0.000 6057.377
LIST	ING OF P	EERS:
pee	r lamb	da wei	ght
75	0	148
[truncated: 343 more rows]

## Sheet: 2013四阶段计算
1	258.63	11.12	328370	91.54	5695.85	6462.13	3744.13	219707
2	112.31	5.54	135145	112.27	2857.17	2374.09	1767.13	158108
3	150.28	4.27	107844	131.73	2752.22	8715.02	2245.13	126847
4	79.99	3.85	87572.4	104.47	2958.51	7120.14	2014.13	113305
5	58.06	3.18	53765.7	106.18	1663.97	1958.17	3023.13	64612.1
6	25.83	1.53	37076.9	87.23	1897.3	5672.31	1104.13	34109.3
7	16.21	1.01	9242.21	79.69	732.859	1906.32	713.699	9964.28
8	230.19	8.2	168125	98.92	3381.69	2501.42	4155.41	249814
9	80.02	4.46	72608.8	92.04	1690.56	4672.67	4009.72	90544.3
10	56.54	4.88	51596.8	110.44	1361.21	7711.48	3909.34	61405.9
11	55.62	3.71	51719.6	121.63	1646.2	5122.49	1688.81	69431.6
12	38.02	3.28	44552.1	120.55	1191.36	790.833	7438.64	55271.5
13	50.2	4.05	42758.9	85.06	1344.21	582.834	3722.67	36958.5
14	52.27	2.79	37813.7	113.08	761.777	2287.54	3011.47	42165.8
15	44.1	4.45	42893.5	97.07	1143	844.221	5695.48	41668.9
16	51.08	2.94	34697.9	99.5	517.422	298.507	2927.59	33797.8
17	43.03	4.33	38198.2	99.37	1060.55	1459.99	3253.97	28867.4
18	52.58	3.3	37804.9	94.13	644.029	582.427	2096.26	33939.9
19	48.31	3.34	31072.3	81.68	943.947	2272.02	1993.7	23239.6
20	44.37	1.81	24400.7	107.12	995.627	1368.81	825.699	27820.3
21	34.35	3.02	30755.2	85.3	1209.56	2591.2	1943.61	29103
22	38.26	3.19	29285.4	103.42	602.453	2594.52	2221.15	50534.6
23	36.17	2.56	22393.4	93.68	751.205	742.308	1610.79	15510.6
24	34.32	2.15	26711.4	109.09	615.026	6230.08	738.712	45172.7
25	25.71	2.88	22239.5	99.08	852.532	2446.79	2964.19	30156.9
26	35.92	2.84	26984	93.39	993.541	1915.81	1168.13	35556.5
27	41.98	3.07	25528.7	97.32	805.468	3593.87	3279.59	17365.6
28	33.79	2.98	25799.9	98.79	924.05	3115.92	1883.92	19601.2
29	52.01	2.76	29898.6	113.8	915.207	2098.85	1824.62	21746.9
30	50.71	2.8	25682.2	101.47	486.786	3606.26	1837.2	38040
31	43.17	3.72	25521.2	111.89	525.955	958.387	4605.65	20728.5
32	49.43	2.19	25067.6	92.11	904.266	497.342	4057.63	19325.5
33	22.1	1.98	14714.5	94.97	678.778	4554.09	1018.73	12927.8
34	28.9	2.74	23057.3	92.7	468.815	877.758	2420.31	28625.1
35	57.35	1.55	22521	87.45	906.607	797.572	981.592	10185.8
36	35.57	2.01	16305.8	100	532.962	921.287	2434.44	14911.1
37	37.91	2.5	23393.2	89.31	795.939	1644.82	2915.13	31040
38	23.9	2.53	19406.8	80.81	595.033	1027.18	2241.79	22818
39	38.47	1.75	20133.5	83.76	1027.54	4090.66	1995.41	19467.7
40	25.09	2.08	16526.8	90.86	691.905	1706.85	588.001	37090.3
41	29.2	1.93	16484.1	91.59	790.946	2363.59	1651.7	13955.4
42	18.06	1.36	11214.5	88.21	477.483	2270.91	1727.78	10596.3
43	19.62	1.5	9694.51	96.11	309.006	618.346	3177.75	13668.2
44	16.58	1.45	10113.9	89	366.802	1297.01	2449.05	18939.9
45	10.14	0.34	4274.32	58.77	288.992	3674.02	378.31	11972.4
46	9.36	1.13	7928.79	87.85	527.657	1481.51	2972.72	12857.8
47	13.49	0.64	6175.2	62.3	319.841	2285.97	1992.11	8297.46
48	11.23	1.14	6233.46	99.04	132.066	677.983	2144.41	5000.08
49	26.82	3.31	29637.2	103.91	1097.76	4374.5	3755.32	24445.8
50	32.82	2.18	21929.8	123.27	940.149	2837.91	1281.81	29963.8
51	41.82	2.62	21755.2	99.34	802.954	285.617	3056.13	18290.9
52	28.38	1.51	17784.9	98.48	367.001	224.316	1775.26	21543.5
53	23.62	2.45	19330.9	70.95	693.39	890.443	7953.64	12878.4
54	27.71	1.12	12117.8	88.57	793.747	827.158	668.699	17750.2
55	17.29	1.63	18268.8	122.49	583.113	1150.9	1796.71	15753.3
56	9.81	1.69	10748	84.15	411.971	261.69	5085.48	9678.94
57	32.72	0.85	11161.7	100	573.397	356.222	3621.63	6379.85
58	17.58	1.11	9406.14	99.81	425.018	1792.66	4156.65	9050.65
59	23.82	0.49	11537.7	105.83	1160.15	1545.97	723.13	10789.1
60	15.32	1.52	9876.47	84.23	531.093	1755.2	1560.7	6215.32
61	13.94	0.91	8352.26	95.92	269.766	1398.6	2660.47	5656.77
62	20.16	1.32	11332.7	95.22	718.459	432.982	1501.61	10057.5
63	25.4	1.25	12205	90.23	667.259	1155.74	2850.67	11525.2
64	10.69	1	6797.7	92.17	433.511	232.195	2640.19	7569.98
65	13.23	1.27	7188.29	98.19	318.13	575.912	1320.79	4707.9
66	14.3	1.18	8103.83	99.05	332.554	558.715	1575.78	9761.88
67	15.83	0.96	8288.75	85.7	340.389	222.004	2312.59	11725.9
68	16.81	0.93	6159.24	98.31	348.469	559.705	2798.59	7758.04
69	11.47	0.5	4413.74	83.04	385.566	987.875	2838.72	5749.52
70	9.36	1.14	6567.49	91.03	408.83	533.447	2003.31	7645.02
71	14.33	1.21	9186.7	77.73	428.241	3688.47	3209.34	23939.4
72	11.4	0.7	8269.37	98.07	697.415	1533.66	1435.41	7894.39
73	12.06	1.31	9663.47	100	485.012	259.287	1491.92	10127.6
74	15.99	1.13	6801.96	100	249.982	2358.35	2235.44	5790.15
75	15.99	0.81	6420.27	91.59	196.782	288.776	1551.2	10187.3
76	7.53	0.96	5964.29	84.06	316.451	237.364	860.131	3690.36
77	21.43	0.82	7477.15	89.25	370.954	1207.42	180.001	8626.51
78	15.48	0.14	4613.23	60.9	398.685	999.899	762.592	1760.53
79	9.85	0.33	2877.28	52.41	228.785	400.502	688.729	1364.59
80	6.83	0.4	1841.56	72.63	158.516	791.712	1351.15	1388.65
81	4.18	0.39	2113.69	71.7	165.181	2305.13	2977.75	3349.07
82	3.09	0.44	2320.64	94.39	122.975	355.625	1774.79	3969.37
83	7.02	0.36	1943.67	99.08	80.7844	430.257	2189.05	4079.92
84	3.07	0.17	1192.87	72.53	80.9786	607.21	1906.41	1350.4

## Sheet: 2013调整前后比较
lts from	DEAP	Version	2.1							1	1	1	1	1	1				0.884	0.861	-0.023
										1	2	1	2	1	2				1	1	0
uction f	ile =	123.ins								1	3	1	3	1	3				0.427	0.436	0.009
file		= 123.d	ta							1	4	1	4	1	4				0.127	0.149	0.022
										1	5	1	5	1	5						0
t orient	ated D	EA								1	6	1	6	1	6					33	33
										1	7	1	7	1	7					27	27
e assump	tion:	VRS								1	8	1	8	1	8					20	20
										1	9	1	9	1	9					4	4
ks calcu	lated	using m	ulti	-stage me	thod					1	10	1	10	1	10				0.922	0.902	-0.02
										1	11	1	11	1	11				1	1	0
										1	12	1	12	1	12				0.616	0.557	-0.059
CIENCY S	UMMARY	:								1	13	1	13	1	13				0.096	0.115	0.019
										1	14	1	14	1	14						0
m crste	vrst	e scal	e							1	15	1	15	1	15					38	38
										1	16	1	16	1	16					29	29
1	1	1	-							1	17	1	17	1	17					16	16
1	1	1	-							1	18	1	18	1	18					1	1
1	1	1	-							1	19	1	19	1	19				0.956	0.951	-0.005
0.619	0.706	0.877	irs							1	20	1	20	1	20				1	1	0
0.598	0.705	0.849	irs							1	21	1	21	1	21				0.585	0.564	-0.021
0.436	0.708	0.616	irs							1	22	1	22	1	22				0.068	0.08	0.012
0.478	0.847	0.564	irs							1	23	1	23	1	23						0
1	1	1	-							1	24	1	24	1	24					34	34
0.863	0.923	0.934	irs							1	25	1	25	1	25					47	47
0.954	0.983	0.97	drs							1	26	1	26	1	26					3	3
0.832	0.848	0.982	drs							1	27	1	27	1	27					0	0
0.703	0.748	0.94	irs							1	28	1	28	1	28
1	1	1	-							1	29	1	29	1	29
0.803	0.824	0.975	irs							0.983	1	1	30	1	30
1	1	1	-							0.981	2	1	31	0.996	1
1	1	1	-							0.977	3	1	32	0.995	2
1	1	1	-							0.977	4	1	33	0.995	3
1	1	1	-							0.974	5	1	34	0.994	4
0.981	1	0.981	irs							0.957	6	1	35	0.994	5
0.821	0.881	0.932	irs							0.954	7	0.985	1	0.993	6
0.818	0.88	0.929	irs							0.947	8	0.983	2	0.993	7
0.974	0.985	0.989	drs							0.93	9	0.982	3	0.992	8
0.907	0.952	0.952	irs							0.929	10	0.977	4	0.989	9
1	1	1	-							0.916	11	0.966	5	0.989	10
0.785	0.832	0.944	irs							0.908	12	0.964	6	0.983	11
0.957	0.964	0.992	irs							0.907	13	0.957	7	0.982	12
0.854	0.885	0.966	irs							0.894	14	0.952	8	0.981	13
0.876	0.881	0.995	irs							0.876	15	0.945	9	0.978	14
0.813	0.818	0.993	irs							0.869	16	0.944	10	0.977	15
1	1	1	-							0.864	17	0.927	11	0.975	16
1	1	1	-							0.863	18	0.923	12	0.974	17
0.847	0.927	0.914	irs							0.855	19	0.911	13	0.97	18
0.83	0.883	0.94	irs							0.854	20	0.898	14	0.969	19
1	1	1	-							0.847	21	0.894	15	0.968	20
1	1	1	-							0.832	22	0.885	16	0.966	21
0.78	0.806	0.968	irs							0.83	23	0.883	17	0.964	22
0.813	0.852	0.954	irs							0.829	24	0.881	18	0.959	23
0.983	1	0.983	irs							0.821	25	0.881	19	0.958	24
0.618	0.736	0.839	irs							0.818	26	0.88	20	0.955	25
1	1	1	-							0.813	27	0.868	21	0.954	26
0.738	0.773	0.955	irs							0.813	28	0.852	22	0.952	27
0.67	0.764	0.877	irs							0.803	29	0.848	23	0.944	28
0.78	0.894	0.873	irs							0.803	30	0.848	24	0.94	29
0.747	0.845	0.884	irs							0.785	1	0.847	25	0.94	30
0.703	1	0.703	irs							0.78	2	0.845	26	0.936	31
0.581	0.702	0.827	irs							0.78	3	0.832	27	0.934	32
0.683	0.898	0.76	irs							0.778	4	0.824	28	0.932	33
1	1	1	-							0.747	5	0.818	29	0.932	34
0.869	0.944	0.921	drs							0.747	6	0.811	30	0.93	35
0.747	0.751	0.994	drs							0.738	7	0.809	31	0.929	36
1	1	1	-							0.735	8	0.806	32	0.929	37
1	1	1	-							0.731	9	0.788	1	0.927	38
1	1	1	-							0.713	10	0.773	2	0.926	39
0.894	0.966	0.926	irs							0.703	11	0.764	3	0.921	40
0.713	0.717	0.994	irs							0.703	12	0.751	4	0.914	41
1	1	1	-							0.683	13	0.748	5	0.905	42
0.908	0.911	0.996	drs							0.67	14	0.739	6	0.884	43
0.64	0.684	0.936	irs							0.662	15	0.736	7	0.877	44
0.592	0.696	0.85	irs							0.64	16	0.717	8	0.877	45
0.829	0.848	0.978	drs							0.619	17	0.708	9	0.873	46
0.735	0.788	0.932	irs							0.618	18	0.706	10	0.85	47
0.778	0.811	0.959	irs		0.860643		0.90169		0.950631	0.61	19	0.705	11	0.849	48
0.662	0.683	0.969	irs		1		1		1	0.598	1	0.702	12	0.839	49
0.916	0.957	0.958	irs		0.436		0.557		0.564	0.592	2	0.696	13	0.827	50
0.977	0.977	1	-		0.149201		0.114927		0.0802979	0.581	3	0.684	14	0.76
0.864	0.868	0.995	irs							0.543	4	0.683	15	0.703
1	1	1	-							0.478	5	0.659	16	0.616
0.731	0.739	0.989	irs							0.436	6	0.557		0.564
0.61	0.659	0.927	irs
0.803	0.809	0.993	drs
0.855	0.945	0.905	drs
0.543	0.557	0.974	irs
0.977	1	0.977	drs
0.93	1	0.93	drs
1	1	1	-
1	1	1	-
1	1	1	-
0.929	1	0.929	drs
1	1	1	-
1	1	1	-
0.947	0.982	0.964	drs
1	1	1	-
1	1	1	-
1	1	1	-
0.861	0.902	0.951
crste =	techn	ical ef	fici	ency from	CRS DEA
vrste =	techn	ical ef	fici	ency from	VRS DEA
scale =	scale	effici	ency	= crste/	vrste
also tha	t all	subsequ	ent	tables re	fer to VRS	results
ARY OF O	UTPUT	SLACKS:
output	:	1		2	3	4
		0		0	0	0
		0		0	0	0
		0		0	0	0
		27.008		7.051	0	15846.6
		36.634		12.37	0	0
		37.578		11.735	0	2863.38
		50.426		0.568	0	727.589
		0		0	0	0
		13.869		6.97	0	0
		9.608		22.246	0	7476.75
		11.195		14.303	0	20593.3
		11.781		24.464	0	0
		0		0	0	0
		8.532		0	0.169	0
		0		0	0	0
		0		0	0	0
		0		0	0	0
		0		0	0	0
		0		0	0	0
		32.958		0	0	6791.12
		10.796		17.073	0	12157.4
		0.131		13.199	0	4401.05
		15		4.582	0	11157.6
		0		0	0	0
		4.005		17.427	0	7174.13
		6.56		7.181	0	9418.42
		0		0	0	4924.01
		0		13.352	0	10280.1
		7.895		0	0	4685.74
		0		0	0	0
		0		0	0	0
		2.41		0	0.282	8069.35
		10.277		5.31	0	3181.46
		0		0	0	0
		0		0	0	0
		4.471		0	0	6755.08
		1.074		0	0	1785.03
		0		0	0	0
		24.917		7.076	0	9624.68
		0		0	0	0
		5.572		0.263	0	1123.53
		16.544		4.758	0	2812.1
		7.001		1.981	0	2813.22
		17.817		3.616	0	73.435
		0		0	0	0
		19.446		9.229	0	2911.65
		26.914		0	0	0
		0		0	0	0
		0		41.331	0	17228.7
		0		8.365	0	7534.58
		0		0	0	0
		0		0	0	0
		0		0	0	0
		10.626		0	0	1282.72
		0		12.143	0	0
		0		0	0	0
		0		0	0.884	7734.06
		7.38		0	0	0
		15.971		0	0.439	3925.58
		0		13.899	0	7373.03
		7.518		0	0	0
		0		0	0	1725.43
		2.555		0	0	3378.87
		1.909		6.053	0	2181.68
		0		0	0	1780.06
		0		0	0	674.566
		0		0	0	0
		0		0.713	0	2631.64
		7.053		0	0	37.672
		0		5.132	0	1468.08
		0		7.582	0	5631.19
		1.802		5.853	0	3519.72
		0		0	0	0
		0		0	0	0
		0		0	0	0
		0		0	0	0
		0		0	0	0
		0		0	0	0
		0		0	0	0
		0		0	0	0
		0		2.092	0	1897.27
		0		0	0	0
		0		0	0	0
		0		0	0	0
		5.658		3.666	0.021	2710.14
ARY OF I	NPUT S	LACKS:
input:		1		2	3	4
		0		0	0	0
		0		0	0	0
		0		0	0	0
		0		112.769	826.928	0
		0		0	0	0
		0		462.767	364.302	0
		0		182.885	0	0
		0		0	0	0
		0		0	2276.52	0
		5.429		0	6077.95	0
		2.86		0	0	0
		0		0	0	2774.1
		0		0	0	0
		0		0	1385.01	0
		0		0	0	0
		0		0	0	0
		0		0	0	0
		0		0	0	0
		0		0	0	0
		2.179		0	0	0
		0		0	0	0
		4.555		0	1118.95	0
		0		0	0	0
		0		0	0	0
		0		0	828.342	0
		0		0	0	0
		0		0	2118.89	0
		0		0	1410.61	0
		0		0	499.646	0
		0		0	0	0
		0		0	0	0
		0		235.707	0	1429.93
		0		0	2749.96	0
		0		0	0	0
		0		0	0	0
		0		0	352.433	30.633
		0		0	185.366	0
		0		0	0	0
		0		0	2166.54	0
		0		0	0	0
		0		0	424.3	0
		0		0	1232.54	0
		0		0	0	737.691
		0		0	492.787	0
		0		0	0	0
		0		0	517.76	0
		0		0	1606.27	566.582
		0		0	0	0
		0		0	2360.15	0
		0		0	229.3	0
		0		0	0	0
		0		0	0	0
		0		0	0	0
		0		230.141	0	0
		7.427		0	230.037	0
		0		0	0	0
		0		0	0	1286.38
		0		0	701.793	1271.45
		0		331.515	0	0
		0		0	365.662	0
		0		0	526.514	115.636
		0		214.99	0	0
		0		0	229.782	142.143
		1.563		72.475	0	252.728
		7.53		0	0	0
		0		0	0	0
		0		0	0	0
		0		0	0	557.224
		0		0	222.23	933.717
		0		0	0	0
		0		0	2735.99	0
		0		0	130.87	0
		0		0	0	0
		0		0	0	0
		0		0	0	0
		0		0	0	0
		0		0	0	0
		0		0	0	0
		0		0	0	0
		0		0	0	0
		0		0	1634.01	720.26
		0		0	0	0
		0		0	0	0
		0		0	0	0
		0.376		21.943	428.588	128.791
ARY OF P	EERS:
m peers	:
1
2
3
1	45	40
1	8	18 7	9	19 53
1	79	45
1	45	40 7	9
8
1	8	18 1	9	53
17	8	31
1	18	24 4	0
8	79	16 1	8	13
13
79	1	18	8	16
15
16
17
18
19
76	18	2 7	7	35
1	19	45 7	9	40
18	30	31
2	18	76 4	0	79
24
79	53	18 1	9
79	18	40	1	19
17	79	18 5	3	38 19
79	1	18 4	0	19
30	40	8 7	7	18
30
31
79	16	8
18	40	79 1	9
34
35
79	18	16 3	1
8	53	19 1	8	79
38
8	19	79 5	3
40
40	18	79 1	9
18	53	79 3	4
31	48	79 1	6
48	84	79 3	1
45
18	53	19 7	9
53	1	8 7	9	18
48
74	53	8 7	6	31
18	40	30	1	77
51
52
53
35	2	76 7	7	79
18	79	1 7	5	77
56
75	52	8 5	1	79
16	34	84 7	9	31
77	1	79 4	5
79	30	34 7	6	8
16	79	31 8	4	34
79	8	16 7	6	18 35
18	8	53 7	9
67	52
30	18	48 7	6	34 75
79	18	34 7	5	30 76	48
67
75	31	79 1	6	84
18	53	79 3	4
79	8	76 5	3	31 51
84	53	8 7	9	31
79	45	1 1	9
73
74
75
76
77
78
79
80
53	79	1 8	4
82
83
84
ARY OF P	EER WE	IGHTS:
n same o	rder a	s above	)
m peer	weight	s:
1
1
1
0.3	0.541	0.159
0.035	0.167	0.164	0.4	0 0.197 0	0.037
0.11	0.101	0.788
0.006	0.22	0.349	0.42	5
1
0.075	0.15	0.175	0.39	3 0.207
0.5	0.191	0.309
0.15	0.199	0.475	0.17	7
0.096	0.141	0.528	0.07	9 0.156
1
0.099	0.012	0.303	0.01	2 0.573
1
1
1
1
1
0.045	0.045	0.147	0.51	7 0.246
0.066	0.648	0.075	0.19	5 0.016
0.661	0.274	0.065
0.084	0.51	0.249	0.06	7 0.089
1
0.118	0.098	0.42	0.36	4
0.003	0.139	0.684	0.04	9 0.125
0.045	0.013	0.445	0.13	1 0.175 0	0.191
0.088	0.026	0.449	0.22	2 0.216
0.061	0.141	0.066	0.26	7 0.466
1
1
0.3	0.64	0.06
0.175	0.612	0.193	0.02	0
1
1
0.382	0.177	0.437	0	4
0.008	0.13	0.37	0.24	3 0.250
1
0.149	0.064	0.762	0.02	5
1
0.125	0.012	0.416	0.44	7
0.253	0.013	0.63	0.1	4
0.111	0.393	0.313	0.18	2
0.073	0.035	0.577	0.31	5
1
0.144	0.163	0.009	0.68	4
0.062	0	0.002	0.88	2 0.055
1
0.391	0.092	0.218	0.09	3 0.206
0.124	0.205	0.192	0.04	0 0.438
1
1
1
0.25	0.023	0.291	0.37	4 0.061
0.373	0.3	0.003	0.16	7 0.156
1
0.094	0.442	0.022	0.29	0 0.151
0.067	0.101	0.1	0.62	1 0.111
0.541	0.031	0.412	0.01	6
0.56	0.177	0.159	0.06	2 0.042
0.112	0.183	0.052	0.56	9 0.084
0.316	0.003	0.117	0.42	9 0.129 0	0.006
0.128	0.039	0.11	0.72	3
0.927	0.073
0.058	0.002	0.139	0.65	0 0.102 0	0.049
0.096	0.011	0.123	0.22	1 0.027 0	.414 0.108
1
0.223	0.049	0.481	0.13	2 0.115
0.018	0.024	0.931	0.02	7
0.435	0	0.374	0.04	3 0.130 0	0.018
0.594	0.165	0.054	0.12	7 0.060
0.906	0.033	0.024	0.03	7
1
1
1
1
1
1
1
1
0.069	0.103	0.004	0.82	4
1
1
1
COUNT S	UMMARY	:
.e., no.	times	each f	irm	is a peer	for anothe	r)
m peer	count:
16
3
0
0
0
0
0
17
0
0
0
0
1
0
0
9
2
27
13
0
0
0
0
1
0
0
0
0
0
6
11
0
0
7
3
0
0
1
0
11
0
0
0
0
6
0
0
4
0
0
2
2
15
0
0
0
0
0
0
0
0
0
0
0
0
0
1
0
0
0
0
0
0
1
5
9
6
0
38
0
0
0
0
6
ARY OF O	UTPUT	TARGETS	:
output	:	1		2	3	4
		1		258.63	11.12	328370
		2		112.31	5.54	135145
		3		150.28	4.27	107844
		31.008		87.041	3.85	103419
		41.634		70.43	3.18	53765.7
		43.578		37.565	1.53	39940.3
		57.426		16.778	1.01	9969.8
		8		230.19	8.2	168125
		22.869		86.99	4.46	72608.8
		19.608		78.786	4.88	59073.6
		22.195		69.923	3.71	72312.9
		23.781		62.484	3.28	44552.1
		13		50.2	4.05	42758.9
		22.532		52.27	2.959	37813.7
		15		44.1	4.45	42893.5
		16		51.08	2.94	34697.9
		17		43.03	4.33	38198.2
		18		52.58	3.3	37804.9
		19		48.31	3.34	31072.3
		52.958		44.37	1.81	31191.8
		31.796		51.423	3.02	42912.7
		22.131		51.459	3.19	33686.5
		38		40.752	2.56	33551
		24		34.32	2.15	26711.4
		29.005		43.137	2.88	29413.6
		32.56		43.101	2.84	36402.5
		27		41.98	3.07	30452.7
		28		47.142	2.98	36080
		36.895		52.01	2.76	34584.4
		30		50.71	2.8	25682.2
		31		43.17	3.72	25521.2
		34.41		49.43	2.472	33137
		43.277		27.41	1.98	17895.9
		34		28.9	2.74	23057.3
		35		57.35	1.55	22521
		40.471		35.57	2.01	23060.9
		38.074		37.91	2.5	25178.2
		38		23.9	2.53	19406.8
		63.917		45.546	1.75	29758.2
		40		25.09	2.08	16526.8
		46.572		29.463	1.93	17607.7
		58.544		22.818	1.36	14026.6
		50.001		21.601	1.5	12507.7
		61.817		20.196	1.45	10187.3
		45		10.14	0.34	4274.32
		65.446		18.589	1.13	10840.4
		73.914		13.49	0.64	6175.2
		48		11.23	1.14	6233.46
		49		68.151	3.31	46865.9
		50		41.185	2.18	29464.3
		51		41.82	2.62	21755.2
		52		28.38	1.51	17784.9
		53		23.62	2.45	19330.9
		64.626		27.71	1.12	13400.5
		55		29.433	1.63	18268.8
		56		9.81	1.69	10748
		57		32.72	1.734	18895.8
		65.38		17.58	1.11	9406.14
		74.971		23.82	0.929	15463.3
		60		29.219	1.52	17249.5
		68.518		13.94	0.91	8352.26
		62		20.16	1.32	13058.1
		65.555		25.4	1.25	15583.9
		65.909		16.743	1	8979.38
		65		13.23	1.27	8968.34
		66		14.3	1.18	8778.4
		67		15.83	0.96	8288.75
		68		17.523	0.93	8790.88
		76.053		11.47	0.5	4451.41
		70		14.492	1.14	8035.57
		71		21.912	1.21	14817.9
		73.802		17.253	0.7	11789.1
		73		12.06	1.31	9663.47
		74		15.99	1.13	6801.96
		75		15.99	0.81	6420.27
		76		7.53	0.96	5964.29
		77		21.43	0.82	7477.15
		78		15.48	0.14	4613.23
		79		9.85	0.33	2877.28
		80		6.83	0.4	1841.56
		81		6.272	0.39	4010.96
		82		3.09	0.44	2320.64
		83		7.02	0.36	1943.67
		84		3.07	0.17	1192.87
ARY OF I	NPUT T	ARGETS:
input:		1		2	3	4
		91.54		5695.85	6462.13	3744.13
		112.27		2857.17	2374.09	1767.13
		131.73		2752.22	8715.02	2245.13
		73.71		1974.63	4196.75	1421.09
		74.837		1172.79	1380.15	2130.75
		61.747		880.268	3650.94	781.577
		67.472		437.613	1614.04	604.275
		98.92		3381.69	2501.42	4155.41
		84.967		1560.64	2037.06	3701.58
		103.152		1338.3	1503.75	3843.55
		100.264		1395.73	4343.1	1431.86
		90.15		890.923	591.399	2788.66
		85.06		1344.21	582.83	3722.67
		93.122		627.329	498.791	2479.96
		97.07		1143	844.22	5695.48
		99.5		517.42	298.51	2927.59
		99.37		1060.55	1459.99	3253.97
		94.13		644.03	582.43	2096.26
		81.68		943.95	2272.02	1993.7
		92.169		876.92	1205.61	727.251
		75.058		1064.33	2280.07	1710.24
		97.29		593.276	1436.06	2187.33
		89.22		715.437	706.97	1534.1
		109.09		615.03	6230.08	738.71
		82.393		708.943	1206.35	2464.95
		90.072		958.241	1847.74	1126.63
		86.093		712.552	1060.4	2901.26
		86.99		813.679	1333.14	1658.9
		93.132		748.992	1218.02	1493.24
		101.47		486.79	3606.26	1837.2
		111.89		525.95	958.39	4605.65
		85.347		602.172	460.826	2329.79
		83.814		599.046	1269.18	899.064
		92.7		468.81	877.76	2420.31
		87.45		906.61	797.57	981.59
		80.614		429.639	390.254	1931.86
		76.131		678.487	1216.74	2484.96
		80.81		595.03	1027.18	2241.79
		61.686		756.738	846.054	1469.53
		90.86		691.9	1706.85	588
		70.795		611.365	1402.64	1276.68
		67.404		364.859	502.744	1320.26
		85.928		276.275	552.844	2103.42
		75.228		310.041	603.524	2070.08
		58.77		288.99	3674.02	378.31
		61.702		370.606	522.79	2087.91
		55.928		287.129	445.908	1221.79
		99.04		132.07	677.98	2144.41
		98.053		1035.88	1767.76	3543.63
		92.625		706.428	1903.1	963.151
		99.34		802.95	285.62	3056.13
		98.48		367	224.32	1775.26
		70.95		693.39	890.44	7953.64
		85.548		536.527	798.938	645.885
		80.417		418.176	595.328	1288.51
		84.15		411.97	261.69	5085.48
		91.12		522.482	324.588	2013.64
		68.272		290.722	524.423	1571.78
		73.65		475.866	1075.88	503.246
		71.426		450.356	1122.72	1323.45
		75.605		212.636	575.878	1981.38
		77.219		367.646	351.126	1217.73
		61.609		455.607	559.361	1804.3
		86.629		342.325	222.169	2273.51
		88.426		310.892	562.808	1290.74
		85.945		288.552	484.799	1367.3
		85.7		340.39	222	2312.59
		72.605		257.357	413.365	1509.63
		54.701		253.986	428.508	936.23
		73.632		330.694	431.497	1620.44
		73.471		404.776	750.387	3033.5
		54.632		388.508	723.489	799.627
		100		485.01	259.29	1491.92
		100		249.98	2358.35	2235.44
		91.59		196.78	288.78	1551.2
		84.06		316.45	237.36	860.13
		89.25		370.95	1207.42	180
		60.9		398.68	999.9	762.59
		52.41		228.78	400.5	688.73
		72.63		158.52	791.71	1351.15
		70.435		162.266	630.459	2204.96
		94.39		122.97	355.63	1774.79
		99.08		80.78	430.26	2189.05
		72.53		80.98	607.21	1906.41
BY FIRM	RESUL	TS:
ts for f	irm:	1
ical eff	icienc	y = 1.0	0
efficie	ncy	1	0	(crs)
ECTION S	UMMARY	:
iable		origi	nal	ra	dial	slack projected
		va	lue	move	ment m	ovement value
ut 1		1	0	0	0	0.000 1.000
ut 2		258	630	0	0	0.000 258.630
ut 3		11	120	0	0	0.000 11.120
ut 4		328370	480	0	0	0.000 328370.480
t 1		91	540	0	0	0.000 91.540
t 2		5695	850	0	0	0.000 5695.850
t 3		6462	130	0	0	0.000 6462.130
t 4		3744	130	0	0	0.000 3744.130
ING OF P	EERS:
r lamb	da wei	ght
1	0
ts for f	irm:	2
ical eff	icienc	y = 1.0	0
efficie	ncy	1	0	(crs)
ECTION S	UMMARY	:
iable		origi	nal	ra	dial	slack projected
		va	lue	move	ment m	ovement value
ut 1		2	0	0	0	0.000 2.000
ut 2		112	310	0	0	0.000 112.310
ut 3		5	540	0	0	0.000 5.540
ut 4		135144	870	0	0	0.000 135144.870
t 1		112	270	0	0	0.000 112.270
t 2		2857	170	0	0	0.000 2857.170
t 3		2374	90	0	0	0.000 2374.090
t 4		1767	130	0	0	0.000 1767.130
ING OF P	EERS:
r lamb	da wei	ght
1	0
ts for f	irm:	3
ical eff	icienc	y = 1.0	0
efficie	ncy	1	0	(crs)
ECTION S	UMMARY	:
iable		origi	nal	ra	dial	slack projected
		va	lue	move	ment m	ovement value
ut 1		3	0	0	0	0.000 3.000
ut 2		150	280	0	0	0.000 150.280
ut 3		4	270	0	0	0.000 4.270
ut 4		107843	830	0	0	0.000 107843.830
t 1		131	730	0	0	0.000 131.730
t 2		2752	220	0	0	0.000 2752.220
t 3		8715	20	0	0	0.000 8715.020
t 4		2245	130	0	0	0.000 2245.130
ING OF P	EERS:
r lamb	da wei	ght
1	0
ts for f	irm:	4
ical eff	icienc	y = 0.7	6
efficie	ncy	0.8	77	(irs)
ECTION S	UMMARY	:
iable		origi	nal	ra	dial	slack projected
		va	lue	move	ment m	ovement value
ut 1		4	0	0	0	27.008 31.008
ut 2		79	990	0	0	7.051 87.041
ut 3		3	850	0	0	0.000 3.850
ut 4		87572	350	0	.000 15	846.586 103418.936
t 1		104	470	-30	0.76	0.000 73.710
t 2		2958	510	-871	-0.108	112.769 1974.633
t 3		7120	140	-2096	-0.465	826.928 4196.746
t 4		2014	130	-593	0.044	0.000 1421.086
ING OF P	EERS:
r lamb	da wei	ght
0	300
0	541
0	159
ts for f	irm:	5
ical eff	icienc	y = 0.7	5
efficie	ncy	0.8	49	(irs)
ECTION S	UMMARY	:
iable		origi	nal	ra	dial	slack projected
		va	lue	move	ment m	ovement value
ut 1		5	0	0	0	36.634 41.634
ut 2		58	60	0	0	12.370 70.430
ut 3		3	180	0	0	0.000 3.180
ut 4		53765	710	0	0	0.000 53765.710
t 1		106	180	-31	0.343	0.000 74.837
t 2		1663	970	-491	0.178	0.000 1172.792
t 3		1958	170	-578	0.021	0.000 1380.149
t 4		3023	130	-892	0.38	0.000 2130.750
ING OF P	EERS:
r lamb	da wei	ght
0	35
0	167
0	164
0	400
0	197
0	37
ts for f	irm:	6
ical eff	icienc	y = 0.7	8
efficie	ncy	0.6	16	(irs)
ECTION S	UMMARY	:
iable		origi	nal	ra	dial	slack projected
		va	lue	move	ment m	ovement value
ut 1		6	0	0	0	37.578 43.578
ut 2		25	830	0	0	11.735 37.565
ut 3		1	530	0	0	0.000 1.530
ut 4		37076	890	0	.000 2	863.377 39940.267
t 1		87	230	-25	0.483	0.000 61.747
t 2		1897	300	-554	-0.264	462.767 880.268
t 3		5672	310	-1657	-0.07	364.302 3650.938
t 4		1104	130	-322	0.553	0.000 781.577
ING OF P	EERS:
r lamb	da wei	ght
0	110
0	101
0	788
ts for f	irm:	7
ical eff	icienc	y = 0.8	47
efficie	ncy	0.5	64	(irs)
ECTION S	UMMARY	:
iable		origi	nal	ra	dial	slack projected
		va	lue	move	ment m	ovement value
ut 1		7	0	0	0	50.426 57.426
ut 2		16	210	0	0	0.568 16.778
ut 3		1	10	0	0	0.000 1.010
ut 4		9242	210	0	0	727.589 9969.799
t 1		79	690	-12	0.218	0.000 67.472
t 2		732	860	-112	-0.363	182.885 437.613
t 3		1906	320	-292	0.279	0.000 1614.041
t 4		713	700	-109	0.425	0.000 604.275
ING OF P	EERS:
r lamb	da wei	ght
0	6
0	220
0	349
0	425
ts for f	irm:	8
ical eff	icienc	y = 1.0	0
efficie	ncy	1	0	(crs)
ECTION S	UMMARY	:
iable		origi	nal	ra	dial	slack projected
		va	lue	move	ment m	ovement value
ut 1		8	0	0	0	0.000 8.000
ut 2		230	190	0	0	0.000 230.190
ut 3		8	200	0	0	0.000 8.200
ut 4		168124	600	0	0	0.000 168124.600
t 1		98	920	0	0	0.000 98.920
t 2		3381	690	0	0	0.000 3381.690
t 3		2501	420	0	0	0.000 2501.420
t 4		4155	410	0	0	0.000 4155.410
ING OF P	EERS:
r lamb	da wei	ght
1	0
ts for f	irm:	9
ical eff	icienc	y = 0.9	23
efficie	ncy	0.9	34	(irs)
ECTION S	UMMARY	:
iable		origi	nal	ra	dial	slack projected
		va	lue	move	ment m	ovement value
ut 1		9	0	0	0	13.869 22.869
ut 2		80	20	0	0	6.970 86.990
ut 3		4	460	0	0	0.000 4.460
ut 4		72608	810	0	0	0.000 72608.810
t 1		92	40	-7	0.073	0.000 84.967
t 2		1690	560	-129	0.917	0.000 1560.643
t 3		4672	670	-359	.087 -2	276.522 2037.061
t 4		4009	720	-308	0.141	0.000 3701.579
ING OF P	EERS:
r lamb	da wei	ght
0	75
0	150
0	175
0	393
0	207
ts for f	irm:	10
ical eff	icienc	y = 0.9	83
efficie	ncy	0.9	70	(drs)
ECTION S	UMMARY	:
iable		origi	nal	ra	dial	slack projected
		va	lue	move	ment m	ovement value
ut 1		10	0	0	0	9.608 19.608
ut 2		56	540	0	0	22.246 78.786
ut 3		4	880	0	0	0.000 4.880
ut 4		51596	820	0	.000 7	476.747 59073.567
t 1		110	440	-1	0.859	-5.429 103.152
t 2		1361	210	-22	0.909	0.000 1338.301
t 3		7711	480	-129	.784 -6	077.946 1503.751
t 4		3909	340	-65	0.794	0.000 3843.546
ING OF P	EERS:
r lamb	da wei	ght
0	500
0	191
0	309
ts for f	irm:	11
ical eff	icienc	y = 0.8	48
efficie	ncy	0.9	82	(drs)
ECTION S	UMMARY	:
iable		origi	nal	ra	dial	slack projected
		va	lue	move	ment m	ovement value
ut 1		11	0	0	0	11.195 22.195
ut 2		55	620	0	0	14.303 69.923
ut 3		3	710	0	0	0.000 3.710
ut 4		51719	570	0	.000 20	593.318 72312.888
t 1		121	630	-18	0.506	-2.860 100.264
t 2		1646	200	-250	0.469	0.000 1395.731
t 3		5122	490	-779	0.386	0.000 4343.104
t 4		1688	810	-256	0.952	0.000 1431.858
ING OF P	EERS:
r lamb	da wei	ght
0	150
0	199
0	475
0	177
ts for f	irm:	12
ical eff	icienc	y = 0.7	48
efficie	ncy	0.9	40	(irs)
ECTION S	UMMARY	:
iable		origi	nal	ra	dial	slack projected
		va	lue	move	ment m	ovement value
ut 1		12	0	0	0	11.781 23.781
ut 2		38	20	0	0	24.464 62.484
ut 3		3	280	0	0	0.000 3.280
ut 4		44552	140	0	0	0.000 44552.140
t 1		120	550	-30	0.4	0.000 90.150
t 2		1191	360	-300	0.437	0.000 890.923
t 3		790	830	-199	0.431	0.000 591.399
t 4		7438	640	-1875	.876 -2	774.101 2788.663
ING OF P	EERS:
r lamb	da wei	ght
0	96
0	141
0	528
0	79
0	156
ts for f	irm:	13
ical eff	icienc	y = 1.0	0
efficie	ncy	1	0	(crs)
ECTION S	UMMARY	:
iable		origi	nal	ra	dial	slack projected
		va	lue	move	ment m	ovement value
ut 1		13	0	0	0	0.000 13.000
ut 2		50	200	0	0	0.000 50.200
ut 3		4	50	0	0	0.000 4.050
ut 4		42758	940	0	0	0.000 42758.940
t 1		85	60	0	0	0.000 85.060
t 2		1344	210	0	0	0.000 1344.210
t 3		582	830	0	0	0.000 582.830
t 4		3722	670	0	0	0.000 3722.670
ING OF P	EERS:
r lamb	da wei	ght
1	0
ts for f	irm:	14
ical eff	icienc	y = 0.8	24
efficie	ncy	0.9	75	(irs)
ECTION S	UMMARY	:
iable		origi	nal	ra	dial	slack projected
		va	lue	move	ment m	ovement value
ut 1		14	0	0	0	8.532 22.532
ut 2		52	270	0	0	0.000 52.270
ut 3		2	790	0	0	0.169 2.959
ut 4		37813	730	0	0	0.000 37813.730
t 1		113	80	-19	0.958	0.000 93.122
t 2		761	780	-134	0.451	0.000 627.329
t 3		2287	540	-403	.742 -1	385.008 498.791
t 4		3011	470	-531	0.513	0.000 2479.957
ING OF P	EERS:
r lamb	da wei	ght
0	99
0	12
0	303
0	12
0	573
ts for f	irm:	15
ical eff	icienc	y = 1.0	0
efficie	ncy	1	0	(crs)
ECTION S	UMMARY	:
iable		origi	nal	ra	dial	slack projected
		va	lue	move	ment m	ovement value
ut 1		15	0	0	0	0.000 15.000
ut 2		44	100	0	0	0.000 44.100
ut 3		4	450	0	0	0.000 4.450
ut 4		42893	470	0	0	0.000 42893.470
t 1		97	70	0	0	0.000 97.070
t 2		1143	0	0	0	0.000 1143.000
t 3		844	220	0	0	0.000 844.220
t 4		5695	480	0	0	0.000 5695.480
ING OF P	EERS:
r lamb	da wei	ght
1	0
ts for f	irm:	16
ical eff	icienc	y = 1.0	0
efficie	ncy	1	0	(crs)
ECTION S	UMMARY	:
iable		origi	nal	ra	dial	slack projected
		va	lue	move	ment m	ovement value
ut 1		16	0	0	0	0.000 16.000
ut 2		51	80	0	0	0.000 51.080
ut 3		2	940	0	0	0.000 2.940
ut 4		34697	900	0	0	0.000 34697.900
t 1		99	500	0	0	0.000 99.500
t 2		517	420	0	0	0.000 517.420
t 3		298	510	0	0	0.000 298.510
t 4		2927	590	0	0	0.000 2927.590
ING OF P	EERS:
r lamb	da wei	ght
1	0
ts for f	irm:	17
ical eff	icienc	y = 1.0	0
efficie	ncy	1	0	(crs)
ECTION S	UMMARY	:
iable		origi	nal	ra	dial	slack projected
		va	lue	move	ment m	ovement value
ut 1		17	0	0	0	0.000 17.000
ut 2		43	30	0	0	0.000 43.030
ut 3		4	330	0	0	0.000 4.330
ut 4		38198	210	0	0	0.000 38198.210
t 1		99	370	0	0	0.000 99.370
t 2		1060	550	0	0	0.000 1060.550
t 3		1459	990	0	0	0.000 1459.990
t 4		3253	970	0	0	0.000 3253.970
ING OF P	EERS:
r lamb	da wei	ght
1	0
ts for f	irm:	18
ical eff	icienc	y = 1.0	0
efficie	ncy	1	0	(crs)
ECTION S	UMMARY	:
iable		origi	nal	ra	dial	slack projected
		va	lue	move	ment m	ovement value
ut 1		18	0	0	0	0.000 18.000
ut 2		52	580	0	0	0.000 52.580
ut 3		3	300	0	0	0.000 3.300
ut 4		37804	910	0	0	0.000 37804.910
t 1		94	130	0	0	0.000 94.130
t 2		644	30	0	0	0.000 644.030
t 3		582	430	0	0	0.000 582.430
t 4		2096	260	0	0	0.000 2096.260
ING OF P	EERS:
r lamb	da wei	ght
1	0
ts for f	irm:	19
ical eff	icienc	y = 1.0	0
efficie	ncy	0.9	81	(irs)
ECTION S	UMMARY	:
iable		origi	nal	ra	dial	slack projected
		va	lue	move	ment m	ovement value
ut 1		19	0	0	0	0.000 19.000
ut 2		48	310	0	0	0.000 48.310
ut 3		3	340	0	0	0.000 3.340
ut 4		31072	340	0	0	0.000 31072.340
t 1		81	680	0	0	0.000 81.680
t 2		943	950	0	0	0.000 943.950
t 3		2272	20	0	0	0.000 2272.020
t 4		1993	700	0	0	0.000 1993.700
ING OF P	EERS:
r lamb	da wei	ght
1	0
ts for f	irm:	20
ical eff	icienc	y = 0.8	81
efficie	ncy	0.9	32	(irs)
ECTION S	UMMARY	:
iable		origi	nal	ra	dial	slack projected
		va	lue	move	ment m	ovement value
ut 1		20	0	0	0	32.958 52.958
ut 2		44	370	0	0	0.000 44.370
ut 3		1	810	0	0	0.000 1.810
ut 4		24400	680	0	.000 6	791.122 31191.802
t 1		107	120	-12	0.772	-2.179 92.169
t 2		995	630	-118	0.71	0.000 876.920
t 3		1368	810	-163	0.205	0.000 1205.605
t 4		825	700	-98	0.449	0.000 727.251
ING OF P	EERS:
r lamb	da wei	ght
0	45
0	45
0	147
0	517
0	246
ts for f	irm:	21
ical eff	icienc	y = 0.8	80
efficie	ncy	0.9	29	(irs)
ECTION S	UMMARY	:
iable		origi	nal	ra	dial	slack projected
		va	lue	move	ment m	ovement value
ut 1		21	0	0	0	10.796 31.796
ut 2		34	350	0	0	17.073 51.423
ut 3		3	20	0	0	0.000 3.020
ut 4		30755	250	0	.000 12	157.401 42912.651
t 1		85	300	-10	0.242	0.000 75.058
t 2		1209	560	-145	0.235	0.000 1064.325
t 3		2591	200	-311	0.131	0.000 2280.069
t 4		1943	610	-233	0.374	0.000 1710.236
ING OF P	EERS:
r lamb	da wei	ght
0	66
0	648
0	75
0	195
0	16
ts for f	irm:	22
ical eff	icienc	y = 0.9	85
efficie	ncy	0.9	89	(drs)
ECTION S	UMMARY	:
iable		origi	nal	ra	dial	slack projected
		va	lue	move	ment m	ovement value
ut 1		22	0	0	0	0.131 22.131
ut 2		38	260	0	0	13.199 51.459
ut 3		3	190	0	0	0.000 3.190
ut 4		29285	430	0	.000 4	401.045 33686.475
t 1		103	420	-1	0.575	-4.555 97.290
t 2		602	450	-9	0.174	0.000 593.276
t 3		2594	520	-39	.510 -1	118.953 1436.057
t 4		2221	150	-33	0.824	0.000 2187.326
ING OF P	EERS:
r lamb	da wei	ght
0	661
0	274
0	65
ts for f	irm:	23
ical eff	icienc	y = 0.9	52
efficie	ncy	0.9	52	(irs)
ECTION S	UMMARY	:
iable		origi	nal	ra	dial	slack projected
		va	lue	move	ment m	ovement value
ut 1		23	0	0	0	15.000 38.000
ut 2		36	170	0	0	4.582 40.752
ut 3		2	560	0	0	0.000 2.560
ut 4		22393	380	0	.000 11	157.606 33550.986
t 1		93	680	-4	0.46	0.000 89.220
t 2		751	200	-35	0.763	0.000 715.437
t 3		742	310	-35	0.34	0.000 706.970
t 4		1610	790	-76	0.686	0.000 1534.104
ING OF P	EERS:
r lamb	da wei	ght
0	84
0	510
0	249
0	67
0	89
ts for f	irm:	24
ical eff	icienc	y = 1.0	0
efficie	ncy	1	0	(crs)
ECTION S	UMMARY	:
iable		origi	nal	ra	dial	slack projected
		va	lue	move	ment m	ovement value
ut 1		24	0	0	0	0.000 24.000
ut 2		34	320	0	0	0.000 34.320
ut 3		2	150	0	0	0.000 2.150
ut 4		26711	410	0	0	0.000 26711.410
t 1		109	90	0	0	0.000 109.090
t 2		615	30	0	0	0.000 615.030
t 3		6230	80	0	0	0.000 6230.080
t 4		738	710	0	0	0.000 738.710
ING OF P	EERS:
r lamb	da wei	ght
1	0
ts for f	irm:	25
ical eff	icienc	y = 0.8	32
efficie	ncy	0.9	44	(irs)
ECTION S	UMMARY	:
iable		origi	nal	ra	dial	slack projected
		va	lue	move	ment m	ovement value
ut 1		25	0	0	0	4.005 29.005
ut 2		25	710	0	0	17.427 43.137
ut 3		2	880	0	0	0.000 2.880
ut 4		22239	450	0	.000 7	174.128 29413.578
t 1		99	80	-16	0.687	0.000 82.393
t 2		852	530	-143	0.587	0.000 708.943
t 3		2446	790	-412	-0.098	828.342 1206.350
t 4		2964	190	-499	0.241	0.000 2464.949
ING OF P	EERS:
r lamb	da wei	ght
0	118
0	98
0	420
0	364
ts for f	irm:	26
ical eff	icienc	y = 0.9	64
efficie	ncy	0.9	92	(irs)
ECTION S	UMMARY	:
iable		origi	nal	ra	dial	slack projected
		va	lue	move	ment m	ovement value
ut 1		26	0	0	0	6.560 32.560
ut 2		35	920	0	0	7.181 43.101
ut 3		2	840	0	0	0.000 2.840
ut 4		26984	40	0	.000 9	418.422 36402.462
t 1		93	390	-3	0.318	0.000 90.072
t 2		993	540	-35	0.299	0.000 958.241
t 3		1915	810	-68	0.066	0.000 1847.744
t 4		1168	130	-41	0.502	0.000 1126.628
ING OF P	EERS:
r lamb	da wei	ght
0	3
0	139
0	684
0	49
0	125
ts for f	irm:	27
ical eff	icienc	y = 0.8	85
efficie	ncy	0.9	66	(irs)
ECTION S	UMMARY	:
iable		origi	nal	ra	dial	slack projected
		va	lue	move	ment m	ovement value
ut 1		27	0	0	0	0.000 27.000
ut 2		41	980	0	0	0.000 41.980
ut 3		3	70	0	0	0.000 3.070
ut 4		25528	650	0	.000 4	924.008 30452.658
t 1		97	320	-11	0.227	0.000 86.093
t 2		805	470	-92	0.918	0.000 712.552
t 3		3593	870	-414	.583 -2	118.889 1060.399
t 4		3279	590	-378	0.328	0.000 2901.262
ING OF P	EERS:
r lamb	da wei	ght
0	45
0	13
0	445
0	131
0	175
0	191
ts for f	irm:	28
ical eff	icienc	y = 0.8	81
efficie	ncy	0.9	95	(irs)
ECTION S	UMMARY	:
iable		origi	nal	ra	dial	slack projected
		va	lue	move	ment m	ovement value
ut 1		28	0	0	0	0.000 28.000
ut 2		33	790	0	0	13.352 47.142
ut 3		2	980	0	0	0.000 2.980
ut 4		25799	890	0	.000 10	280.133 36080.023
t 1		98	790	-11	0.8	0.000 86.990
t 2		924	50	-110	0.371	0.000 813.679
t 3		3115	920	-372	.174 -1	410.606 1333.140
t 4		1883	920	-225	0.021	0.000 1658.899
ING OF P	EERS:
r lamb	da wei	ght
0	88
0	26
0	449
0	222
0	216
ts for f	irm:	29
ical eff	icienc	y = 0.8	18
efficie	ncy	0.9	93	(irs)
ECTION S	UMMARY	:
iable		origi	nal	ra	dial	slack projected
		va	lue	move	ment m	ovement value
ut 1		29	0	0	0	7.895 36.895
ut 2		52	10	0	0	0.000 52.010
ut 3		2	760	0	0	0.000 2.760
ut 4		29898	640	0	.000 4	685.741 34584.381
t 1		113	800	-20	0.668	0.000 93.132
t 2		915	210	-166	0.218	0.000 748.992
t 3		2098	850	-381	-0.188	499.646 1218.016
t 4		1824	620	-331	0.383	0.000 1493.237
ING OF P	EERS:
r lamb	da wei	ght
0	61
0	141
0	66
0	267
0	466
ts for f	irm:	30
ical eff	icienc	y = 1.0	0
efficie	ncy	1	0	(crs)
ECTION S	UMMARY	:
iable		origi	nal	ra	dial	slack projected
		va	lue	move	ment m	ovement value
ut 1		30	0	0	0	0.000 30.000
ut 2		50	710	0	0	0.000 50.710
ut 3		2	800	0	0	0.000 2.800
ut 4		25682	230	0	0	0.000 25682.230
t 1		101	470	0	0	0.000 101.470
t 2		486	790	0	0	0.000 486.790
t 3		3606	260	0	0	0.000 3606.260
t 4		1837	200	0	0	0.000 1837.200
ING OF P	EERS:
r lamb	da wei	ght
1	0
ts for f	irm:	31
ical eff	icienc	y = 1.0	0
efficie	ncy	1	0	(crs)
ECTION S	UMMARY	:
iable		origi	nal	ra	dial	slack projected
		va	lue	move	ment m	ovement value
ut 1		31	0	0	0	0.000 31.000
ut 2		43	170	0	0	0.000 43.170
ut 3		3	720	0	0	0.000 3.720
ut 4		25521	250	0	0	0.000 25521.250
t 1		111	890	0	0	0.000 111.890
t 2		525	950	0	0	0.000 525.950
t 3		958	390	0	0	0.000 958.390
t 4		4605	650	0	0	0.000 4605.650
ING OF P	EERS:
r lamb	da wei	ght
1	0
ts for f	irm:	32
ical eff	icienc	y = 0.9	27
efficie	ncy	0.9	14	(irs)
ECTION S	UMMARY	:
iable		origi	nal	ra	dial	slack projected
		va	lue	move	ment m	ovement value
ut 1		32	0	0	0	2.410 34.410
ut 2		49	430	0	0	0.000 49.430
ut 3		2	190	0	0	0.282 2.472
ut 4		25067	620	0	.000 8	069.347 33136.967
t 1		92	110	-6	0.763	0.000 85.347
t 2		904	270	-66	-0.391	235.707 602.172
t 3		497	340	-36	0.514	0.000 460.826
t 4		4057	630	-297	.909 -1	429.934 2329.786
ING OF P	EERS:
r lamb	da wei	ght
0	300
0	640
0	60
ts for f	irm:	33
ical eff	icienc	y = 0.8	83
efficie	ncy	0.9	40	(irs)
ECTION S	UMMARY	:
iable		origi	nal	ra	dial	slack projected
		va	lue	move	ment m	ovement value
ut 1		33	0	0	0	10.277 43.277
ut 2		22	100	0	0	5.310 27.410
ut 3		1	980	0	0	0.000 1.980
ut 4		14714	450	0	.000 3	181.462 17895.912
t 1		94	970	-11	0.156	0.000 83.814
t 2		678	780	-79	0.734	0.000 599.046
t 3		4554	90	-534	.952 -2	749.956 1269.182
t 4		1018	730	-119	0.666	0.000 899.064
ING OF P	EERS:
r lamb	da wei	ght
0	175
0	612
0	193
0	20
ts for f	irm:	34
ical eff	icienc	y = 1.0	0
efficie	ncy	1	0	(crs)
ECTION S	UMMARY	:
iable		origi	nal	ra	dial	slack projected
		va	lue	move	ment m	ovement value
ut 1		34	0	0	0	0.000 34.000
ut 2		28	900	0	0	0.000 28.900
ut 3		2	740	0	0	0.000 2.740
ut 4		23057	340	0	0	0.000 23057.340
t 1		92	700	0	0	0.000 92.700
t 2		468	810	0	0	0.000 468.810
t 3		877	760	0	0	0.000 877.760
t 4		2420	310	0	0	0.000 2420.310
ING OF P	EERS:
r lamb	da wei	ght
1	0
ts for f	irm:	35
ical eff	icienc	y = 1.0	0
efficie	ncy	1	0	(crs)
ECTION S	UMMARY	:
iable		origi	nal	ra	dial	slack projected
		va	lue	move	ment m	ovement value
ut 1		35	0	0	0	0.000 35.000
ut 2		57	350	0	0	0.000 57.350
ut 3		1	550	0	0	0.000 1.550
ut 4		22521	0	0	0	0.000 22521.000
t 1		87	450	0	0	0.000 87.450
t 2		906	610	0	0	0.000 906.610
t 3		797	570	0	0	0.000 797.570
t 4		981	590	0	0	0.000 981.590
ING OF P	EERS:
r lamb	da wei	ght
1	0
ts for f	irm:	36
ical eff	icienc	y = 0.8	6
efficie	ncy	0.9	68	(irs)
ECTION S	UMMARY	:
iable		origi	nal	ra	dial	slack projected
		va	lue	move	ment m	ovement value
ut 1		36	0	0	0	4.471 40.471
ut 2		35	570	0	0	0.000 35.570
ut 3		2	10	0	0	0.000 2.010
ut 4		16305	780	0	.000 6	755.079 23060.859
t 1		100	0	-19	0.386	0.000 80.614
t 2		532	960	-103	0.321	0.000 429.639
t 3		921	290	-178	-0.603	352.433 390.254
t 4		2434	440	-471	0.946	-30.633 1931.862
ING OF P	EERS:
r lamb	da wei	ght
0	382
0	177
0	437
0	4
ts for f	irm:	37
ical eff	icienc	y = 0.8	52
efficie	ncy	0.9	54	(irs)
ECTION S	UMMARY	:
iable		origi	nal	ra	dial	slack projected
		va	lue	move	ment m	ovement value
ut 1		37	0	0	0	1.074 38.074
ut 2		37	910	0	0	0.000 37.910
ut 3		2	500	0	0	0.000 2.500
ut 4		23393	170	0	.000 1	785.029 25178.199
t 1		89	310	-13	0.179	0.000 76.131
t 2		795	940	-117	0.453	0.000 678.487
t 3		1644	820	-242	-0.718	185.366 1216.736
t 4		2915	130	-430	0.171	0.000 2484.959
ING OF P	EERS:
r lamb	da wei	ght
0	8
0	130
0	370
0	243
0	250
ts for f	irm:	38
ical eff	icienc	y = 1.0	0
efficie	ncy	0.9	83	(irs)
ECTION S	UMMARY	:
iable		origi	nal	ra	dial	slack projected
		va	lue	move	ment m	ovement value
ut 1		38	0	0	0	0.000 38.000
ut 2		23	900	0	0	0.000 23.900
ut 3		2	530	0	0	0.000 2.530
ut 4		19406	800	0	0	0.000 19406.800
t 1		80	810	0	0	0.000 80.810
t 2		595	30	0	0	0.000 595.030
t 3		1027	180	0	0	0.000 1027.180
t 4		2241	790	0	0	0.000 2241.790
ING OF P	EERS:
r lamb	da wei	ght
1	0
ts for f	irm:	39
ical eff	icienc	y = 0.7	36
efficie	ncy	0.8	39	(irs)
ECTION S	UMMARY	:
iable		origi	nal	ra	dial	slack projected
		va	lue	move	ment m	ovement value
ut 1		39	0	0	0	24.917 63.917
ut 2		38	470	0	0	7.076 45.546
ut 3		1	750	0	0	0.000 1.750
ut 4		20133	540	0	.000 9	624.680 29758.220
t 1		83	760	-22	0.074	0.000 61.686
t 2		1027	540	-270	0.802	0.000 756.738
t 3		4090	660	-1078	.069 -2	166.537 846.054
t 4		1995	410	-525	0.879	0.000 1469.531
ING OF P	EERS:
r lamb	da wei	ght
0	149
0	64
0	762
0	25
ts for f	irm:	40
ical eff	icienc	y = 1.0	0
efficie	ncy	1	0	(crs)
ECTION S	UMMARY	:
iable		origi	nal	ra	dial	slack projected
		va	lue	move	ment m	ovement value
ut 1		40	0	0	0	0.000 40.000
ut 2		25	90	0	0	0.000 25.090
ut 3		2	80	0	0	0.000 2.080
ut 4		16526	760	0	0	0.000 16526.760
t 1		90	860	0	0	0.000 90.860
t 2		691	900	0	0	0.000 691.900
t 3		1706	850	0	0	0.000 1706.850
t 4		588	0	0	0	0.000 588.000
ING OF P	EERS:
r lamb	da wei	ght
1	0
ts for f	irm:	41
ical eff	icienc	y = 0.7	73
efficie	ncy	0.9	55	(irs)
ECTION S	UMMARY	:
iable		origi	nal	ra	dial	slack projected
		va	lue	move	ment m	ovement value
ut 1		41	0	0	0	5.572 46.572
ut 2		29	200	0	0	0.263 29.463
ut 3		1	930	0	0	0.000 1.930
ut 4		16484	140	0	.000 1	123.526 17607.666
t 1		91	590	-20	0.795	0.000 70.795
t 2		790	950	-179	0.585	0.000 611.365
t 3		2363	590	-536	-0.653	424.300 1402.637
t 4		1651	700	-375	0.018	0.000 1276.682
ING OF P	EERS:
r lamb	da wei	ght
0	125
0	12
0	416
0	447
ts for f	irm:	42
ical eff	icienc	y = 0.7	64
efficie	ncy	0.8	77	(irs)
ECTION S	UMMARY	:
iable		origi	nal	ra	dial	slack projected
		va	lue	move	ment m	ovement value
ut 1		42	0	0	0	16.544 58.544
ut 2		18	60	0	0	4.758 22.818
ut 3		1	360	0	0	0.000 1.360
ut 4		11214	460	0	.000 2	812.101 14026.561
t 1		88	210	-20	0.806	0.000 67.404
t 2		477	480	-112	0.621	0.000 364.859
t 3		2270	910	-535	.630 -1	232.536 502.744
t 4		1727	780	-407	0.524	0.000 1320.256
ING OF P	EERS:
r lamb	da wei	ght
0	253
0	13
0	630
0	104
ts for f	irm:	43
ical eff	icienc	y = 0.8	94
efficie	ncy	0.8	73	(irs)
ECTION S	UMMARY	:
iable		origi	nal	ra	dial	slack projected
		va	lue	move	ment m	ovement value
ut 1		43	0	0	0	7.001 50.001
ut 2		19	620	0	0	1.981 21.601
ut 3		1	500	0	0	0.000 1.500
ut 4		9694	510	0	.000 2	813.225 12507.735
t 1		96	110	-10	0.182	0.000 85.928
t 2		309	10	-32	0.735	0.000 276.275
t 3		618	350	-65	0.506	0.000 552.844
t 4		3177	750	-336	-0.639	737.691 2103.419
ING OF P	EERS:
r lamb	da wei	ght
0	111
0	393
0	313
0	182
ts for f	irm:	44
ical eff	icienc	y = 0.8	45
efficie	ncy	0.8	84	(irs)
ECTION S	UMMARY	:
iable		origi	nal	ra	dial	slack projected
		va	lue	move	ment m	ovement value
ut 1		44	0	0	0	17.817 61.817
ut 2		16	580	0	0	3.616 20.196
ut 3		1	450	0	0	0.000 1.450
ut 4		10113	870	0	0	73.435 10187.305
t 1		89	0	-13	0.772	0.000 75.228
t 2		366	800	-56	0.759	0.000 310.041
t 3		1297	10	-200	-0.699	492.787 603.524
t 4		2449	50	-378	0.966	0.000 2070.084
ING OF P	EERS:
r lamb	da wei	ght
0	73
0	35
0	577
0	315
ts for f	irm:	45
ical eff	icienc	y = 1.0	0
efficie	ncy	0.7	3	(irs)
ECTION S	UMMARY	:
iable		origi	nal	ra	dial	slack projected
		va	lue	move	ment m	ovement value
ut 1		45	0	0	0	0.000 45.000
ut 2		10	140	0	0	0.000 10.140
ut 3		0	340	0	0	0.000 0.340
ut 4		4274	320	0	0	0.000 4274.320
t 1		58	770	0	0	0.000 58.770
t 2		288	990	0	0	0.000 288.990
t 3		3674	20	0	0	0.000 3674.020
t 4		378	310	0	0	0.000 378.310
ING OF P	EERS:
r lamb	da wei	ght
1	0
ts for f	irm:	46
ical eff	icienc	y = 0.7	2
efficie	ncy	0.8	27	(irs)
ECTION S	UMMARY	:
iable		origi	nal	ra	dial	slack projected
		va	lue	move	ment m	ovement value
ut 1		46	0	0	0	19.446 65.446
ut 2		9	360	0	0	9.229 18.589
ut 3		1	130	0	0	0.000 1.130
ut 4		7928	790	0	.000 2	911.649 10840.439
t 1		87	850	-26	0.148	0.000 61.702
t 2		527	660	-157	0.054	0.000 370.606
t 3		1481	510	-440	-0.96	517.760 522.790
t 4		2972	720	-884	0.807	0.000 2087.913
ING OF P	EERS:
r lamb	da wei	ght
0	144
0	163
0	9
0	684
ts for f	irm:	47
ical eff	icienc	y = 0.8	98
efficie	ncy	0.7	60	(irs)
ECTION S	UMMARY	:
iable		origi	nal	ra	dial	slack projected
		va	lue	move	ment m	ovement value
ut 1		47	0	0	0	26.914 73.914
ut 2		13	490	0	0	0.000 13.490
ut 3		0	640	0	0	0.000 0.640
ut 4		6175	200	0	0	0.000 6175.200
t 1		62	300	-6	0.372	0.000 55.928
t 2		319	840	-32	0.711	0.000 287.129
t 3		2285	970	-233	.792 -1	606.270 445.908
t 4		1992	110	-203	-0.738	566.582 1221.791
ING OF P	EERS:
r lamb	da wei	ght
0	62
0	0
0	2
0	882
0	55
ts for f	irm:	48
ical eff	icienc	y = 1.0	0
efficie	ncy	1	0	(crs)
ECTION S	UMMARY	:
iable		origi	nal	ra	dial	slack projected
		va	lue	move	ment m	ovement value
ut 1		48	0	0	0	0.000 48.000
ut 2		11	230	0	0	0.000 11.230
ut 3		1	140	0	0	0.000 1.140
ut 4		6233	460	0	0	0.000 6233.460
t 1		99	40	0	0	0.000 99.040
t 2		132	70	0	0	0.000 132.070
t 3		677	980	0	0	0.000 677.980
t 4		2144	410	0	0	0.000 2144.410
ING OF P	EERS:
r lamb	da wei	ght
1	0
ts for f	irm:	49
ical eff	icienc	y = 0.9	44
efficie	ncy	0.9	21	(drs)
ECTION S	UMMARY	:
iable		origi	nal	ra	dial	slack projected
		va	lue	move	ment m	ovement value
ut 1		49	0	0	0	0.000 49.000
ut 2		26	820	0	0	41.331 68.151
ut 3		3	310	0	0	0.000 3.310
ut 4		29637	170	0	.000 17	228.716 46865.886
t 1		103	910	-5	0.857	0.000 98.053
t 2		1097	760	-61	0.881	0.000 1035.879
t 3		4374	500	-246	.593 -2	360.147 1767.759
t 4		3755	320	-211	0.69	0.000 3543.630
ING OF P	EERS:
r lamb	da wei	ght
0	391
0	92
0	218
0	93
0	206
ts for f	irm:	50
ical eff	icienc	y = 0.7	51
efficie	ncy	0.9	94	(drs)
ECTION S	UMMARY	:
iable		origi	nal	ra	dial	slack projected
		va	lue	move	ment m	ovement value
ut 1		50	0	0	0	0.000 50.000
ut 2		32	820	0	0	8.365 41.185
ut 3		2	180	0	0	0.000 2.180
ut 4		21929	760	0	.000 7	534.577 29464.337
t 1		123	270	-30	0.645	0.000 92.625
t 2		940	150	-233	0.722	0.000 706.428
t 3		2837	910	-705	-0.507	229.300 1903.103
t 4		1281	810	-318	0.659	0.000 963.151
ING OF P	EERS:
r lamb	da wei	ght
0	124
0	205
0	192
0	40
0	438
ts for f	irm:	51
ical eff	icienc	y = 1.0	0
efficie	ncy	1	0	(crs)
ECTION S	UMMARY	:
iable		origi	nal	ra	dial	slack projected
		va	lue	move	ment m	ovement value
ut 1		51	0	0	0	0.000 51.000
ut 2		41	820	0	0	0.000 41.820
ut 3		2	620	0	0	0.000 2.620
ut 4		21755	240	0	0	0.000 21755.240
t 1		99	340	0	0	0.000 99.340
t 2		802	950	0	0	0.000 802.950
t 3		285	620	0	0	0.000 285.620
t 4		3056	130	0	0	0.000 3056.130
ING OF P	EERS:
r lamb	da wei	ght
1	0
ts for f	irm:	52
ical eff	icienc	y = 1.0	0
efficie	ncy	1	0	(crs)
ECTION S	UMMARY	:
iable		origi	nal	ra	dial	slack projected
		va	lue	move	ment m	ovement value
ut 1		52	0	0	0	0.000 52.000
ut 2		28	380	0	0	0.000 28.380
ut 3		1	510	0	0	0.000 1.510
ut 4		17784	880	0	0	0.000 17784.880
t 1		98	480	0	0	0.000 98.480
t 2		367	0	0	0	0.000 367.000
t 3		224	320	0	0	0.000 224.320
t 4		1775	260	0	0	0.000 1775.260
ING OF P	EERS:
r lamb	da wei	ght
1	0
ts for f	irm:	53
ical eff	icienc	y = 1.0	0
efficie	ncy	1	0	(crs)
ECTION S	UMMARY	:
iable		origi	nal	ra	dial	slack projected
		va	lue	move	ment m	ovement value
ut 1		53	0	0	0	0.000 53.000
ut 2		23	620	0	0	0.000 23.620
ut 3		2	450	0	0	0.000 2.450
ut 4		19330	890	0	0	0.000 19330.890
t 1		70	950	0	0	0.000 70.950
t 2		693	390	0	0	0.000 693.390
t 3		890	440	0	0	0.000 890.440
t 4		7953	640	0	0	0.000 7953.640
ING OF P	EERS:
r lamb	da wei	ght
1	0
ts for f	irm:	54
ical eff	icienc	y = 0.9	66
efficie	ncy	0.9	26	(irs)
ECTION S	UMMARY	:
iable		origi	nal	ra	dial	slack projected
		va	lue	move	ment m	ovement value
ut 1		54	0	0	0	10.626 64.626
ut 2		27	710	0	0	0.000 27.710
ut 3		1	120	0	0	0.000 1.120
ut 4		12117	760	0	.000 1	282.720 13400.480
t 1		88	570	-3	0.022	0.000 85.548
t 2		793	750	-27	-0.082	230.141 536.527
t 3		827	160	-28	0.222	0.000 798.938
t 4		668	700	-22	0.815	0.000 645.885
ING OF P	EERS:
r lamb	da wei	ght
0	250
0	23
0	291
0	374
0	61
ts for f	irm:	55
ical eff	icienc	y = 0.7	17
efficie	ncy	0.9	94	(irs)
ECTION S	UMMARY	:
iable		origi	nal	ra	dial	slack projected
		va	lue	move	ment m	ovement value
ut 1		55	0	0	0	0.000 55.000
ut 2		17	290	0	0	12.143 29.433
ut 3		1	630	0	0	0.000 1.630
ut 4		18268	790	0	0	0.000 18268.790
t 1		122	490	-34	0.647	-7.427 80.417
t 2		583	110	-164	0.934	0.000 418.176
t 3		1150	900	-325	-0.535	230.037 595.328
t 4		1796	710	-508	0.204	0.000 1288.506
ING OF P	EERS:
r lamb	da wei	ght
0	373
0	300
0	3
0	167
0	156
ts for f	irm:	56
ical eff	icienc	y = 1.0	0
efficie	ncy	1	0	(crs)
ECTION S	UMMARY	:
iable		origi	nal	ra	dial	slack projected
		va	lue	move	ment m	ovement value
ut 1		56	0	0	0	0.000 56.000
ut 2		9	810	0	0	0.000 9.810
ut 3		1	690	0	0	0.000 1.690
ut 4		10748	0	0	0	0.000 10748.000
t 1		84	150	0	0	0.000 84.150
t 2		411	970	0	0	0.000 411.970
t 3		261	690	0	0	0.000 261.690
t 4		5085	480	0	0	0.000 5085.480
ING OF P	EERS:
r lamb	da wei	ght
1	0
ts for f	irm:	57
ical eff	icienc	y = 0.9	11
efficie	ncy	0.9	96	(drs)
ECTION S	UMMARY	:
iable		origi	nal	ra	dial	slack projected
		va	lue	move	ment m	ovement value
ut 1		57	0	0	0	0.000 57.000
ut 2		32	720	0	0	0.000 32.720
ut 3		0	850	0	0	0.884 1.734
ut 4		11161	720	0	.000 7	734.055 18895.775
t 1		100	0	-8	0.88	0.000 91.120
t 2		573	400	-50	0.918	0.000 522.482
t 3		356	220	-31	0.632	0.000 324.588
t 4		3621	630	-321	.601 -1	286.384 2013.645
ING OF P	EERS:
r lamb	da wei	ght
0	94
0	442
0	22
0	290
0	151
ts for f	irm:	58
ical eff	icienc	y = 0.6	84
efficie	ncy	0.9	36	(irs)
ECTION S	UMMARY	:
iable		origi	nal	ra	dial	slack projected
		va	lue	move	ment m	ovement value
ut 1		58	0	0	0	7.380 65.380
ut 2		17	580	0	0	0.000 17.580
ut 3		1	110	0	0	0.000 1.110
ut 4		9406	140	0	0	0.000 9406.140
t 1		99	810	-31	0.538	0.000 68.272
t 2		425	20	-134	0.298	0.000 290.722
t 3		1792	660	-566	-0.444	701.793 524.423
t 4		4156	650	-1313	.417 -1	271.452 1571.781
ING OF P	EERS:
r lamb	da wei	ght
0	67
0	101
0	100
0	621
0	111
ts for f	irm:	59
ical eff	icienc	y = 0.6	96
efficie	ncy	0.8	50	(irs)
ECTION S	UMMARY	:
iable		origi	nal	ra	dial	slack projected
		va	lue	move	ment m	ovement value
ut 1		59	0	0	0	15.971 74.971
ut 2		23	820	0	0	0.000 23.820
ut 3		0	490	0	0	0.439 0.929
ut 4		11537	680	0	.000 3	925.576 15463.256
t 1		105	830	-32	0.18	0.000 73.650
t 2		1160	150	-352	-0.769	331.515 475.866
t 3		1545	970	-470	0.086	0.000 1075.884
t 4		723	130	-219	0.884	0.000 503.246
ING OF P	EERS:
r lamb	da wei	ght
0	541
0	31
0	412
0	16
ts for f	irm:	60
ical eff	icienc	y = 0.8	48
efficie	ncy	0.9	78	(drs)
ECTION S	UMMARY	:
iable		origi	nal	ra	dial	slack projected
		va	lue	move	ment m	ovement value
ut 1		60	0	0	0	0.000 60.000
ut 2		15	320	0	0	13.899 29.219
ut 3		1	520	0	0	0.000 1.520
ut 4		9876	470	0	.000 7	373.031 17249.501
t 1		84	230	-12	0.804	0.000 71.426
t 2		531	90	-80	0.734	0.000 450.356
t 3		1755	200	-266	-0.818	365.662 1122.720
t 4		1560	700	-237	0.251	0.000 1323.449
ING OF P	EERS:
r lamb	da wei	ght
0	560
0	177
0	159
0	62
0	42
ts for f	irm:	61
ical eff	icienc	y = 0.7	88
efficie	ncy	0.9	32	(irs)
ECTION S	UMMARY	:
iable		origi	nal	ra	dial	slack projected
		va	lue	move	ment m	ovement value
ut 1		61	0	0	0	7.518 68.518
ut 2		13	940	0	0	0.000 13.940
ut 3		0	910	0	0	0.000 0.910
ut 4		8352	260	0	0	0.000 8352.260
t 1		95	920	-20	0.315	0.000 75.605
t 2		269	770	-57	0.134	0.000 212.636
t 3		1398	600	-296	-0.208	526.514 575.878
t 4		2660	470	-563	-0.458	115.636 1981.376
ING OF P	EERS:
r lamb	da wei	ght
0	112
0	183
0	52
0	569
0	84
ts for f	irm:	62
ical eff	icienc	y = 0.8	11
efficie	ncy	0.9	59	(irs)
ECTION S	UMMARY	:
iable		origi	nal	ra	dial	slack projected
		va	lue	move	ment m	ovement value
ut 1		62	0	0	0	0.000 62.000
ut 2		20	160	0	0	0.000 20.160
ut 3		1	320	0	0	0.000 1.320
ut 4		11332	670	0	.000 1	725.426 13058.096
t 1		95	220	-18	0.001	0.000 77.219
t 2		718	460	-135	-0.824	214.990 367.646
t 3		432	980	-81	0.854	0.000 351.126
t 4		1501	610	-283	0.877	0.000 1217.733
ING OF P	EERS:
r lamb	da wei	ght
0	316
0	3
0	117
0	429
0	129
0	6
ts for f	irm:	63
ical eff	icienc	y = 0.6	83
efficie	ncy	0.9	69	(irs)
ECTION S	UMMARY	:
iable		origi	nal	ra	dial	slack projected
		va	lue	move	ment m	ovement value
ut 1		63	0	0	0	2.555 65.555
ut 2		25	400	0	0	0.000 25.400
ut 3		1	250	0	0	0.000 1.250
ut 4		12205	50	0	.000 3	378.866 15583.916
t 1		90	230	-28	0.621	0.000 61.609
t 2		667	260	-211	0.653	0.000 455.607
t 3		1155	740	-366	-0.597	229.782 559.361
t 4		2850	670	-904	-0.223	142.143 1804.304
ING OF P	EERS:
r lamb	da wei	ght
0	128
0	39
0	110
0	723
ts for f	irm:	64
ical eff	icienc	y = 0.9	57
efficie	ncy	0.9	58	(irs)
ECTION S	UMMARY	:
iable		origi	nal	ra	dial	slack projected
		va	lue	move	ment m	ovement value
ut 1		64	0	0	0	1.909 65.909
ut 2		10	690	0	0	6.053 16.743
ut 3		1	0	0	0	0.000 1.000
ut 4		6797	700	0	.000 2	181.678 8979.378
t 1		92	170	-3	0.978	-1.563 86.629
t 2		433	510	-18	0.71	-72.475 342.325
t 3		232	190	-10	0.021	0.000 222.169
t 4		2640	190	-113	-0.95	252.728 2273.511
ING OF P	EERS:
r lamb	da wei	ght
0	927
0	73
ts for f	irm:	65
ical eff	icienc	y = 0.9	77
efficie	ncy	1	0	(crs)
ECTION S	UMMARY	:
iable		origi	nal	ra	dial	slack projected
		va	lue	move	ment m	ovement value
ut 1		65	0	0	0	0.000 65.000
ut 2		13	230	0	0	0.000 13.230
ut 3		1	270	0	0	0.000 1.270
ut 4		7188	290	0	.000 1	780.055 8968.345
t 1		98	190	-2	0.234	-7.530 88.426
t 2		318	130	-7	0.238	0.000 310.892
t 3		575	910	-13	0.102	0.000 562.808
t 4		1320	790	-30	0.049	0.000 1290.741
ING OF P	EERS:
r lamb	da wei	ght
0	58
0	2
0	139
0	650
0	102
0	49
ts for f	irm:	66
ical eff	icienc	y = 0.8	68
efficie	ncy	0.9	95	(irs)
ECTION S	UMMARY	:
iable		origi	nal	ra	dial	slack projected
		va	lue	move	ment m	ovement value
ut 1		66	0	0	0	0.000 66.000
ut 2		14	300	0	0	0.000 14.300
ut 3		1	180	0	0	0.000 1.180
ut 4		8103	830	0	0	674.566 8778.396
t 1		99	50	-13	0.105	0.000 85.945
t 2		332	550	-43	0.998	0.000 288.552
t 3		558	720	-73	0.921	0.000 484.799
t 4		1575	780	-208	0.483	0.000 1367.297
ING OF P	EERS:
r lamb	da wei	ght
0	96
0	11
0	123
0	221
0	27
0	414
0	108
ts for f	irm:	67
ical eff	icienc	y = 1.0	0
efficie	ncy	1	0	(crs)
ECTION S	UMMARY	:
iable		origi	nal	ra	dial	slack projected
		va	lue	move	ment m	ovement value
ut 1		67	0	0	0	0.000 67.000
ut 2		15	830	0	0	0.000 15.830
ut 3		0	960	0	0	0.000 0.960
ut 4		8288	750	0	0	0.000 8288.750
t 1		85	700	0	0	0.000 85.700
t 2		340	390	0	0	0.000 340.390
t 3		222	0	0	0	0.000 222.000
t 4		2312	590	0	0	0.000 2312.590
[truncated: 314 more rows]

## Sheet: 2014四阶段计算
1	289.75	12.09	390845	98.03	5357.19	7328.75	4054.12	310031
2	118.96	5.94	159431	115.54	2215.74	4484.26	2075.12	197131
3	172.39	5.92	142536	101.12	2389.81	10815.5	2745.12	168844
4	90.16	4.18	103021	100.28	2363.88	10026.1	2419.12	151590
5	67.49	3.77	70192.4	129.06	1642.93	1749.68	6035.73	72007.1
6	24.65	1.71	41356.9	90.12	1208.91	4690.05	1393.12	69936
7	16.34	1.17	11574.6	87.41	513.528	2218.39	3286.72	13528.3
8	250.6	9.23	185919	99.55	3372.57	2886.31	8358.62	256297
9	98.29	5	91590.4	95.09	1654.05	9194.59	4349.06	101149
10	69.84	6.07	67499.2	101.91	1439.37	4475.19	8134.89	79480.5
11	61.38	4.11	62181.9	129.76	1619.89	4205.04	4166.93	74836.4
12	46.74	3.96	53394.7	105.72	1090.16	751.202	6822.89	55400.1
13	63.23	4.24	50447.4	102.55	1234.04	1645.7	7255.7	41480.5
14	58.41	3.33	47182	111.54	744.599	4334.43	4780.09	47891.4
15	60.01	4.58	51412.2	97.11	1067.97	323.49	5734.63	45418.5
16	53.26	3.54	43677.1	116.56	964.538	141.421	5076.4	37552.8
17	53.71	4.67	44213.8	95.5	1025.43	2966.94	5956.02	32608.9
18	60.38	3.34	38880.5	92.57	633.635	352.334	4675.19	35808.1
19	57.94	3.97	35723.3	84.67	922.674	1837.27	5328.51	31381.6
20	53.86	2.72	30967.5	90.85	855.424	2390.69	3641.72	32747.1
21	41.41	3.21	34906.1	96.77	800.448	4170.01	730.004	35751.3
22	44.01	3.41	35555.5	99.17	582.615	3025.16	6121.89	62018.4
23	40.06	2.74	25181.4	85.45	880.326	2946.77	5057.84	17991.5
24	38.65	2.39	32269.4	93.48	1026.6	6487.72	2786.49	57132.9
25	30.72	3.36	27155.5	123.88	830.689	784.002	6530.91	33955.6
26	43.01	3.34	33626.9	103.32	1014.23	3080.58	4916.92	43117.6
27	46.26	3.45	29599.8	98.12	795.435	1763.47	6064.34	20013.2
28	42.39	3.54	30608.8	93.27	548.087	1297.49	5795.7	21323.5
29	57.91	3.22	31883.7	99.46	804.486	2467.36	4097.62	21869.3
30	58.94	3.06	30472.9	99.95	458.177	467.823	4608.9	37126.3
31	52.33	3.86	29711.3	103.27	499.318	966.997	7224.82	22604.3
32	47.12	2.41	28852.3	91.88	784.914	1594.49	3567.18	33100.4
33	29.98	2.05	18358.6	92.23	671.53	5149.26	5884.39	13671.2
34	37.28	2.81	25640.5	85.45	410.063	982.47	6626.18	31412.3
35	61.52	1.89	26133.3	92.45	820.521	993.091	3582.48	15295.9
36	44.9	2.76	23644.6	99.17	385.628	841.037	5364.81	41284.3
37	47.04	2.56	26142.7	83.63	673.066	3992.48	5927.73	33400.8
38	28.33	2.83	23345.3	89.8	635.992	1263.16	6270.54	25632.3
39	46.78	2.29	23963.3	79.72	810.542	4340.07	6198.62	22013.4
40	26.92	2.28	18861.9	88.36	752.597	1497.83	5903.35	34895.4
41	31.52	2.01	18062.2	98.24	688.655	2190.46	4928.51	15191.2
42	23.25	1.41	13461.7	82.39	511.883	3048.77	5909.24	15363.1
43	28.26	1.73	12486	97.28	293.685	701.163	5590.63	14037.8
44	23.76	1.76	13616.5	79.6	441.894	2499.08	4378.83	30060.7
45	13.35	0.4	5304.38	62.25	200.53	6315.09	2316.49	17176.1
46	13.01	1.15	9150.17	82.58	466.95	1036.89	3332.06	12969.6
47	17.63	0.75	8143.26	76.41	195.929	1273.66	3579.84	12627.1
48	7.99	0.77	4024.94	47.67	178.18	803.182	4659.29	7974.4
49	33.39	3.57	32220.1	85.88	119.925	3660.63	5806.02	37536
50	38.75	2.53	27498.1	89.74	895.873	3018.58	3986.93	33232.8
51	54.76	3.79	31209	96.65	688.023	685.911	6198.73	20450.9
52	35.51	1.85	20095	92.08	383.644	1697.99	4341.19	23180.2
53	30.3	2.81	23686.3	72.68	654.225	838.064	7122.89	33067.6
54	38.34	1.5	17356.3	99.54	576.545	1231.73	3241.72	23356.2
55	19.3	1.65	17489	101.98	430.451	1696.14	4010.62	16962.7
56	11.72	1.88	12874.4	91.8	358.017	410.042	5124.63	10426.6
57	40.08	0.96	12796	96.99	452.809	61.2804	3071.18	11044.2
58	20.78	1.14	10016.5	99.51	440.336	1332.74	6675.82	8267.74
59	26.04	0.6	13645.3	113.39	377.92	1601.92	1038.12	45532.4
60	21.87	1.84	12841.6	98.28	456.651	1053.45	4895.51	6602.79
61	16.61	1.18	10500.3	99.77	210.607	1053.38	4376.09	8047.23
62	23.19	1.37	12850.6	87.25	520.163	796.104	6916.4	11518.7
63	27.38	1.49	13645.4	100.35	464.972	809.884	6678.7	12181.7
64	12.37	1.01	7518.2	92.3	329.649	345.079	6313.91	8490.27
65	15.44	1.43	8399.13	88.83	341.321	691.362	4747.84	5200.38
66	15.82	1.32	10173.2	104.55	335.874	2695.13	5669.24	11466.2
67	19.32	1.15	10462.2	92.01	359.519	157.801	4546.4	13322.9
68	14.09	1.07	7196.84	85.16	368.328	2411.76	5535.34	9229.41
69	16.26	1.15	8959.37	84.62	532.813	1027.62	3429.06	12157.6
70	10.91	1.29	8739.58	53.28	208.386	653.925	6422.18	10035.5
71	16.01	1.41	10791.4	84.16	296.488	1360.41	7174.89	24509.6
72	23.8	0.73	10162.7	96.44	472.572	1373.07	5658.62	10423.6
73	13.34	1.37	10809.1	96.28	451.032	342.515	5351.7	8862.47
74	18.7	1.22	7935.74	94.34	233.215	269.599	5079.81	6346.52
75	17.84	1.08	8552.26	99.93	184.155	335.022	4141.9	10563.1
76	7.19	0.99	6521.3	97.11	315.187	218.096	4666.92	4713.65
77	20.84	0.86	7645.26	96.77	409.548	324.593	5483.35	9515.81
78	18	0.16	5335.9	56.63	208.429	863.421	3330.48	5396.28
79	10.26	0.45	3899.64	85.07	223.415	469.472	5324.39	2650.33
80	9.33	0.39	2144.75	66.9	128.064	2928.61	5094.03	2133.56
81	4.51	0.42	2175.96	66.9	138.128	282.444	5390.63	2035.83
82	4.22	0.58	3219.97	85.06	181.974	418.238	5871.54	4827.62
83	7.58	0.38	2151.89	95.79	156.95	2357.22	4088.83	4200.01
84	3.02	0.28	1392.85	75.8	87.1967	401.138	4319.29	1867.29

## Sheet: 2014调整前后比较
1	1	1	1	1			0.88	0.884	0.004
2	1	2	1	2			1	1	0
3	1	3	1	3			0.503	0.447	-0.056
4	1	4	1	4			0.124	0.141	0.017
5	1	5	1	5
6	1	6	1	6			27	36	9
7	1	7	1	7			38	28	-10
8	1	8	1	8			17	17	0
9	1	9	1	9			2	3	1
10	1	10	1	10			0.913	0.914	0.001
11	1	11	1	11			1	1	0
12	1	12	1	12			0.653	0.638	-0.015
13	1	13	1	13			0.098	0.108	0.01
14	1	14	1	14
15	1	15	1	15			32	38	6
16	1	16	1	16			39	32	-7
17	1	17	1	17			13	14	1
18	1	18	1	18			0	0	0
19	1	19	1	19			0.961	0.963	0.002
20	1	20	1	20			1	1	0
21	1	21	1	21			0.692	0.571	-0.121
22	1	22	1	22			0.063	0.075	0.012
23	1	23	1	23					0
24	1	24	1	24			28	40	12
25	1	25	1	25			53	41	-12
26	1	26	1	26			3	3	0
27	1	27	1	27			0	0	0
28	1	28	1	28
29	1	29	1	29
30	1	30	1	30
31	1	31	1	31
32	1	32	1	32
33	1	33	1	33
34	1	34	1	34
35	1	35	1	35
36	1	36	1	36
1	1	37	1	37
2	1	38	1	38
3	0.997	1	1	39
4	0.994	2	1	40
5	0.987	3	0.999	1
6	0.978	4	0.999	2
7	0.977	5	0.998	3
8	0.956	6	0.998	4
9	0.953	7	0.997	5
10	0.938	8	0.996	6
11	0.938	9	0.992	7
12	0.937	10	0.991	8
13	0.931	11	0.991	9
14	0.925	12	0.99	10
15	0.924	13	0.989	11
16	0.907	14	0.988	12
17	0.903	15	0.986	13
18	0.897	16	0.983	14
19	0.894	17	0.983	15
20	0.882	18	0.979	16
21	0.873	19	0.975	17
22	0.872	20	0.974	18
23	0.871	21	0.973	19
24	0.867	22	0.972	20
25	0.861	23	0.97	21
26	0.857	24	0.963	22
27	0.847	25	0.961	23
28	0.844	26	0.959	24
1	0.84	27	0.957	25
2	0.819	28	0.954	26
3	0.818	29	0.949	27
4	0.818	30	0.94	28
5	0.813	31	0.938	29
6	0.803	32	0.934	30
7	0.78	1	0.928	31
8	0.778	2	0.926	32
9	0.769	3	0.923	33
10	0.768	4	0.906	34
11	0.751	5	0.897	35
12	0.746	6	0.876	36
13	0.735	7	0.86	37
14	0.729	8	0.856	38
15	0.725	9	0.854	39
16	0.679	10	0.844	40
17	0.666	11	0.807	41
1	0.659	12	0.784	1
2	0.644	13	0.613	2
3	0.638	14	0.571	3
	0.914143		0.963369
	1		1
	0.638		0.571
	0.107541		0.0753219

## Sheet: 2015四阶段计算
	初始投入量				外部环境变量(ei)								Sik=					调整后的投入量（xi）＝ xin(初始投入量)+{max[sin]-sin}
	在职职工人数（人）	财政补助收入（万元）	实际开放床位（张）	固定资产 (万元）	人均GDP(元)	常住人口（万人）	人口密度 (人/平方公里)	医院密度	地区卫生机构床位数（张）	地区卫生技术人员（人）	地区执业（助理）医师（人）	地区注册护士（人）	在职职工人数（人）	财政补助收入（万元）	实际开放床位（张）	固定资产 (万元）		在职职工人数（人）	财政补助收入（万元）	实际开放床位（张）	固定资产 (万元）
重庆医科大学附属第一医院	5840.91	10445.1	3439	379865	133588	65.04	28278.3	0.369004	10838	16500	5564	7983	-21.9626	-172.678	85435.7	-8216.97		5870.15	10623.2	3439	388338
重庆医科大学附属第二医院	2104.02	8010.15	1348	162931	133588	65.04	28278.3	0.369004	10838	16500	5564	7983	-21.9626	-172.678	85435.7	-8216.97		2133.26	8188.23	1348	171404
重庆市中医院	2584.98	10331.4	2169	169857	133588	65.04	28278.3	0.369004	10838	16500	5564	7983	-21.9626	-172.678	85435.7	-8216.97		2614.22	10509.4	2169	178330
重庆市人民医院	2334.13	15762.4	1681	110535	133588	65.04	28278.3	0.369004	10838	16500	5564	7983	-21.9626	-172.678	85435.7	-8216.97		2363.37	15940.5	1681	119008
重庆医科大学附属永川医院	1732.94	3497.94	837	74266.4	47629	108.42	686.637	0.332042	6414	5652	1941	2444	-21.217	-117.609	28713.5	-518.497		1761.44	3620.95	57559.2	75040.6
重庆市第四人民医院	1257.93	10635.3	667	35093.2	133588	65.04	28278.3	0.369004	10838	16500	5564	7983	-21.9626	-172.678	85435.7	-8216.97		1287.18	10813.4	666.996	43566
重庆市第十三人民医院	544.915	7148.36	485	10871.4	78199	117.01	2714.85	0.538416	9893	9927	3672	4389	-28.172	-130.298	47390.2	-908.881		580.367	7284.06	38530.5	12036
重庆市三峡中心医院	3621.15	2444.91	3150	247941	48201	160.46	464.697	0.691761	10386	10037	3961	4157	-46.6108	-666.66	25206.3	-87.6646		3675.04	3116.97	63379.3	248285
涪陵中心医院	1764.12	3726.41	1344	102693	67215	113.61	386.297	0.589737	5964	5913	2272	2354	-44.0009	-136.237	41544.6	-133.598		1815.41	3868.04	45235.1	103082
开州区人民医院	1471	8526.28	1470	90554.9	25771	116.76	294.551	0.376841	6623	4943	1947	1963	-20.9249	-535.45	12306.1	-119.592		1499.2	9067.13	74599.5	90930.2
第九人民医院	1717.07	6038.82	1152	79826.5	54238	77.09	1026.5	0.415099	4435	4652	1723	1880	-44.7806	-9.77324	33620.1	-1151.55		1769.13	6053.99	52967.6	81233.8
江津区中心医院	1146.94	4545.25	1000	94764.8	43389	129.25	401.897	0.301741	6683	4857	2014	1714	-27.4939	-427.52	23936.7	255.736		1181.72	4978.17	62498.9	94764.8
合川区人民医院	1322.01	5429.83	1094	40691.1	33020	133.99	571.874	0.335846	4951	5192	1922	1953	-56.2572	-376.826	18519.7	-796.352		1385.55	5812.06	68010	41743.2
长寿区人民医院	805.054	2677.65	863	45541.5	52163	80.91	569.388	0.580892	4624	3718	1286	1636	-14.6645	-104.56	32681.5	-120.28		826.999	2787.61	53617.1	45917.6
大足区人民医院	1283.89	208.154	1483	60167	44138	75.03	523.222	0.373184	4445	3047	1072	1175	-16.62	-54.2489	26693.6	-353.827		1307.79	267.803	60225.1	60776.6
壁山区人民医院	1040.01	3173.22	940	41164.3	47352	72.03	787.213	0.374844	3414	3154	1434	1205	-43.2145	-272.848	29027.4	-860.948		1090.5	3451.47	57348.3	42281
垫江县人民医院	1088.98	777.489	1200	48696.5	32784	67.94	447.858	0.529879	3825	3240	1220	1210	-35.6332	-188.97	18651.6	-834.236		1131.89	971.859	67984.1	49786.4
铜梁区人民医院	1156.11	2181.2	888	36111.3	43242	66.38	495.004	0.497138	3348	3612	1364	1442	-46.7666	-95.3381	26557.5	-1150.06		1210.15	2281.94	59766.2	37517.1
巴南区人民医院	975.046	1676.41	1015	36638.7	52798	97.37	534.12	0.390264	6488	5355	1915	2498	-7.28343	-185.776	32634.7	-198.807		989.609	1867.58	53816	37093.3
九龙坡区人民医院	852.998	2934.11	842	39550	78199	117.01	2714.85	0.538416	9893	9927	3672	4389	-28.172	-130.298	47390.2	-908.881		888.45	3069.81	38887.5	40714.6
綦江区人民医院	634.988	2532.58	730	33788.9	32777	109.29	397.852	0.494098	6453	5394	1506	2392	-7.34397	-32.388	18905.8	-346.292		649.612	2570.36	67259.9	34390.9
南川区人民医院	551.971	6496.28	950	86780.4	31212	55.91	215.952	0.786979	3210	2717	994	1206	-24.9261	-282.436	18459	-534.076		584.177	6784.11	67926.7	87570.2
石柱土家族自治县人民医院	1023.81	9245.23	680	27331	30321	39.21	130.093	0.892629	2392	1902	725	831	-25.5933	-262.758	18031.8	-529.886		1056.68	9513.39	68083.9	28116.6
第五人民医院	1090.07	8642.53	630	59715	72848	84.01	3206.49	0.309487	4746	5450	2134	2379	-42.5049	-97.3538	46694.3	-1462.57		1139.86	8745.28	39371.4	61433.3
奉节县人民医院	855.894	6176.99	731	36208.2	23274	77.39	188.848	0.723608	4106	3188	1101	1231	-25.7821	-310.523	12034.3	-380.247		888.956	6492.91	74132.3	36844.2
黔江中心医院	1093.89	2723.17	700	43595.7	40960	45.66	191.046	0.722733	3511	3010	935	1389	-18.6708	5.39749	25505.5	-674.615		1119.84	2723.17	60630.2	44526
忠县人民医院	821	5705.55	906	21282.3	28668	72.15	329.904	0.693001	3627	2843	1143	961	-35.9991	-330.664	15435.6	-462.101		864.279	6041.61	70906	22000.1
梁平区人民医院	1036.95	2189.71	897	23746.8	32685	66.23	350.794	0.588857	3733	3190	1163	1197	-34.9527	-165.005	18676.8	-783.409		1079.18	2360.12	67655.9	24785.9
渝北区人民医院	826.942	7557.66	650	21611.1	75143	150.35	1031.91	0.46558	7046	7487	2685	3333	-34.9753	-200.909	48024.4	-61.7337		869.198	7763.97	38061.3	21928.6
荣昌区人民医院	441.012	338.918	698	38920	44112	68.57	636.676	0.364591	3335	3339	1382	1295	-46.149	-164.934	27024.3	-1128.21		494.441	509.252	59109.3	40303.9
云阳县人民医院	929.092	2378.91	900	22906.2	18908	89.87	247.167	0.545232	4901	3475	1429	1123	-33.8052	-458.194	7552.06	-381.778		970.178	2842.5	78783.6	23543.7
红十字会医院（江北区人民医院）	814.09	2431.79	735	25742.4	72443	83.87	3795.02	0.417313	7551	8158	2805	4026	-13.4693	-30.8445	46377.6	-1676.78		834.84	2468.03	39793	27674.9
秀山土家族苗族自治县人民医院	546.038	5462.04	465	27215.4	25751	49.07	200.041	0.65213	2135	2302	649	1072	-32.101	-102.782	15905.8	-1152.94		585.419	5570.22	69994.8	28624.1
丰都县人民医院	899.064	1277.85	700	32504.9	21972	61.19	211.073	0.604674	3546	2581	899	1033	-23.2608	-258.563	11652.5	-668.87		929.605	1541.81	74483.2	33429.5
沙坪坝区人民医院	848.019	1226.68	411	14112.7	73063	111.2	2808.08	0.359712	7089	7853	2905	3506	-39.9463	-127.398	45928.1	-1311.25		895.245	1359.47	39918.5	15679.7
潼南区人民医院	798.446	709.217	629	24939.7	35840	65.8	415.142	0.440729	2756	2213	715	831	-30.0264	-60.6	22052.6	-774.293		835.753	775.217	64012.1	25969.7
永川区人民医院	629.936	2926.43	729	30353.6	47629	108.42	686.637	0.332042	6414	5652	1941	2444	-21.217	-117.609	28713.5	-518.497		658.433	3049.44	57451.2	31127.8
酉阳土家族苗族自治县人民医院	649.004	1841.91	625	24360.3	19609	56.24	108.824	0.889047	2756	1935	735	673	-28.6205	-375.755	9854.64	-366.492		684.904	2223.06	76206	24982.5
万州区人民医院	735.931	1058.04	795	21035.1	48201	160.46	464.697	0.691761	10386	10037	3961	4157	-46.6108	-666.66	25206.3	-87.6646		789.822	1730.11	61024.3	21378.5
巫山县人民医院	764.086	1425.1	670	37261.8	17369	46.6	157.699	0.686695	2049	2011	821	660	-47.8755	-298.991	8611.36	-1209.94		819.241	1729.49	77494.3	38727.5
第七人民医院	669.924	2277.25	525	16209.9	52798	97.37	534.12	0.390264	6488	5355	1915	2498	-7.28343	-185.776	32634.7	-198.807		684.487	2468.43	53326	16664.4
彭水苗族土家族自治县人民医院	546.038	5462.04	465	27215.4	20903	51.59	132.384	0.833495	2493	1913	689	744	-28.7598	-321.639	11284.2	-573.943		582.078	5789.08	74616.5	28045.1
巫溪县人民医院	309.01	2143.86	450	15069.8	16889	39.23	97.7086	0.994137	1617	1466	518	368	-43.5951	-256.475	8198.33	-814.866		359.885	2405.73	77687.4	16140.4
武隆县人民医院	426.988	1873.12	399	27604.3	34404	34.81	120.367	0.948003	2051	1321	503	433	-26.2783	-165.656	20562.5	-318.85		460.546	2044.18	65272.2	28178.9
南岸区人民医院	377.998	3742.17	203	15007.8	72848	84.01	3206.49	0.309487	4746	5450	2134	2379	-42.5049	-97.3538	46694.3	-1462.57		427.783	3844.93	38944.4	16726.1
涪陵区人民医院	447.942	4670.37	319	12102.3	67215	113.61	386.297	0.589737	5964	5913	2272	2354	-44.0009	-136.237	41544.6	-133.598		499.223	4812.01	44210.1	12491.6
大渡口区人民医院	174.989	936.889	283	7917.81	45226	33.04	3207.77	0.635593	2328	2489	960	1092	-30.3985	-162.416	28329.9	-1567.69		212.668	1104.71	57388.8	9741.24
城口县人民医院	138.011	3238.21	320	7165.67	24283	18.83	57.2514	1.38078	912	776	310	218	-33.797	-316.532	13754.3	-311.993		179.088	3560.14	72001.4	7733.4
垫江县中医院	1152.09	2711.13	850	53560.7	32784	67.94	447.858	0.529879	3825	3240	1220	1210	-35.6332	-188.97	18651.6	-834.236		1195.01	2905.5	67634.1	54650.6
北碚区中医院	921.12	3687.71	710	45232	54238	77.09	1026.5	0.415099	4435	4652	1723	1880	-44.7806	-9.77324	33620.1	-1151.55		973.181	3702.88	52525.6	46639.3
永川区中医院	781.966	3052.75	1070	19710.7	47629	108.42	686.637	0.332042	6414	5652	1941	2444	-21.217	-117.609	28713.5	-518.497		810.463	3175.76	57792.2	20484.9
铜梁区中医院	788.936	1912.53	730	24791.9	43242	66.38	495.004	0.497138	3348	3612	1364	1442	-46.7666	-95.3381	26557.5	-1150.06		842.982	2013.27	59608.2	26197.7
江津区中医院	709.992	950.885	1300	48618.7	43389	129.25	401.897	0.301741	6683	4857	2014	1714	-27.4939	-427.52	23936.7	255.736		744.766	1383.81	62798.9	48618.7
九龙坡区中医院	580.055	931.188	400	19611.4	78199	160.46	3722.97	0.392621	9893	9927	3672	4389	-25.6894	-367.75	47848.9	-555.659		613.024	1304.34	37986.8	20422.8
渝北区中医院	483.26	4855.55	670	23730.7	75143	150.35	1031.91	0.46558	7046	7487	2685	3333	-34.9753	-200.909	48024.4	-61.7337		525.516	5061.85	38081.3	24048.2
大足区中医院	369.001	1184.94	495	9481.8	44138	75.03	523.222	0.373184	4445	3047	1072	1175	-16.62	-54.2489	26693.6	-353.827		392.901	1244.59	59237.1	10091.4
江北区中医院	479.944	2545.73	299	5100.75	72443	83.87	3795.02	0.417313	7551	8158	2805	4026	-13.4693	-30.8445	46377.6	-1676.78		500.694	2581.97	39357	7033.27
云阳县中医院	446.065	1555.77	251	7860.96	18908	89.87	247.167	0.545232	4901	3475	1429	1123	-33.8052	-458.194	7552.06	-381.778		487.15	2019.37	78134.6	8498.48
中医骨科医院	349.974	1916.84	370	9906.45	133588	65.04	28278.3	0.369004	10838	16500	5564	7983	-21.9626	-172.678	85435.7	-8216.97		379.217	2094.92	369.996	18379.2
巴南区中医院	447.983	2651.24	467	6168.06	52798	97.37	534.12	0.390264	6488	5355	1915	2498	-7.28343	-185.776	32634.7	-198.807		462.547	2842.42	53268	6622.6
长寿区中医院	192.009	2730.65	458	1453.79	52163	80.91	569.388	0.580892	4624	3718	1286	1636	-14.6645	-104.56	32681.5	-120.28		213.953	2840.61	53212.1	1829.81
綦江区中医院	513.938	2855.05	355	11210.7	32777	109.29	397.852	0.494098	6453	5394	1506	2392	-7.34397	-32.388	18905.8	-346.292		528.562	2892.84	66884.9	11812.7
合川区中医院	489.965	1038.58	480	11974.4	33020	133.99	571.874	0.335846	4951	5192	1922	1953	-56.2572	-376.826	18519.7	-796.352		553.502	1420.8	67396	13026.5
奉节县中医院	363.033	560.923	400	8342.25	23274	77.39	188.848	0.723608	4106	3188	1101	1231	-25.7821	-310.523	12034.3	-380.247		396.095	876.847	73801.3	8978.24
石柱土家族自治县中医院	335.044	1350.77	375	4991.79	30321	39.21	130.093	0.892629	2392	1902	725	831	-25.5933	-262.758	18031.8	-529.886		367.917	1618.93	67778.9	5777.41
彭水苗族土家族自治县中医院	295.008	902.879	260	12106	20903	51.59	132.384	0.833495	2493	1913	689	744	-28.7598	-321.639	11284.2	-573.943		331.048	1229.92	74411.5	12935.7
壁山区中医院	332.973	2066.2	400	13906.2	47352	72.03	787.213	0.374844	3414	3154	1434	1205	-43.2145	-272.848	29027.4	-860.948		383.468	2344.45	56808.3	15022.9
忠县中医医院	373.053	1349.57	412	9963.71	28668	72.15	329.904	0.693001	3627	2843	1143	961	-35.9991	-330.664	15435.6	-462.101		416.332	1685.64	70412	10681.6
涪陵区中医院	573.887	1531.61	672	18229.7	67215	113.61	386.297	0.589737	5964	5913	2272	2354	-44.0009	-136.237	41544.6	-133.598		625.168	1673.25	44563.1	18619
丰都县中医院	185.989	999.103	509	10841.4	21972	61.19	211.073	0.604674	3546	2581	899	1033	-23.2608	-258.563	11652.5	-668.87		216.529	1263.07	74292.2	11766
开州区中医院	262.977	736.878	470	23927	25771	116.76	294.551	0.376841	6623	4943	1947	1963	-20.9249	-535.45	12306.1	-119.592		291.182	1277.73	73599.5	24302.4
万州区中医院	436.08	1137.69	368	9673.03	48201	113.61	329.018	0.977027	10386	10037	3961	4157	-45.8835	-495.829	24475.3	-435.888		489.244	1638.92	61328.4	10364.7
梁平区中医医院	458.997	357.665	519	9550.39	32685	66.23	350.794	0.588857	3733	3190	1163	1197	-34.9527	-165.005	18676.8	-783.409		501.23	528.07	67277.9	10589.5
潼南区中医院	342.958	363.718	344	6358.13	35840	65.8	415.142	0.440729	2756	2213	715	831	-30.0264	-60.6	22052.6	-774.293		380.264	429.718	63727.1	7388.16
荣昌区中医院	167.992	182.395	300	10303.7	44112	68.57	636.676	0.364591	3335	3339	1382	1295	-46.149	-164.934	27024.3	-1128.21		221.421	352.729	58711.3	11687.7
黔江区中医院	312.947	110.727	423	4765.42	40960	45.66	191.046	0.722733	3511	3010	935	1389	-18.6708	5.39749	25505.5	-674.615		338.898	110.73	60353.2	5695.78
巫山县中医院	365.93	608.227	185	9169.58	17369	46.6	157.699	0.686695	2049	2011	821	660	-47.8755	-298.991	8611.36	-1209.94		421.086	912.618	77009.3	10635.3
沙坪坝区中医院	192.012	1045.86	105	1847.54	73063	111.2	2808.08	0.359712	7089	7853	2905	3506	-39.9463	-127.398	45928.1	-1311.25		239.239	1178.65	39612.5	3414.54
秀山土家族苗族自治区人民医院	207.044	2669.25	140	3385	25751	49.07	200.041	0.65213	2135	2302	649	1072	-32.101	-102.782	15905.8	-1152.94		246.425	2777.43	69669.8	4793.68
南川区中医医院	103.014	986.86	185	1465.1	31212	55.91	215.952	0.786979	3210	2717	994	1206	-24.9261	-282.436	18459	-534.076		135.22	1274.7	67161.7	2254.92
巫溪县中医医院	107	283.354	170	3387.81	16889	39.23	97.7086	0.994137	1617	1466	518	368	-43.5951	-256.475	8198.33	-814.866		157.875	545.228	77407.4	4458.42
酉阳土家族苗族自治县中医院	159.969	386.723	230	4115.25	19609	56.24	108.824	0.889047	2756	1935	735	673	-28.6205	-375.755	9854.64	-366.492		195.87	767.878	75811	4737.48
武隆县中医院	131.98	398.072	95	2770.59	34404	34.81	120.367	0.948003	2051	1321	503	433	-26.2783	-165.656	20562.5	-318.85		165.539	569.128	64968.2	3345.18
城口县中医院	44.0005	451.509	100	1077.93	24283	18.83	57.2514	1.38078	912	776	310	218	-33.797	-316.532	13754.3	-311.993		85.0775	773.441	71781.4	1645.66
													-7.28343	5.39749	85435.7	255.736

## Sheet: 2015调整前后比较
Resu	lts from	DEAP	Version	2.1							1	1	1	1	1	1
											1	2	1	2	1	2
Instr	uction f	ile =	123.ins								1	3	1	3	1	3
Data	file		= 123.d	ta							1	4	1	4	1	4
											1	5	1	5	1	5
Inpu	t orient	ated D	EA								1	6	1	6	1	6
											1	7	1	7	1	7
Scal	e assump	tion:	VRS								1	8	1	8	1	8
											1	9	1	9	1	9
Slac	ks calcu	lated	using m	ulti	-stage me	thod					1	10	1	10	1	10
											1	11	1	11	1	11
											1	12	1	12	1	12
EFFI	CIENCY S	UMMARY	:								1	13	1	13	1	13
											1	14	1	14	1	14
fir	m crste	vrst	e scal	e							1	15	1	15	1	15
											1	16	1	16	1	16
1	1	1	1	-							1	17	1	17	1	17
2	1	1	1	-							1	18	1	18	1	18
3	0.968	0.991	0.976	irs							1	19	1	19	1	19
4	0.651	0.904	0.719	irs							1	20	1	20	1	20
5	0.657	0.694	0.946	irs							1	21	1	21	1	21
6	0.634	1	0.634	irs							1	22	1	22	1	22
7	0.231	0.687	0.335	irs							0.991	1	1	23	0.999	1
8	1	1	1	-							0.985	2	1	24	0.999	2
9	0.907	0.92	0.986	irs							0.976	3	1	25	0.998	3
10	1	1	1	-							0.972	4	1	26	0.998	4
11	0.775	0.824	0.94	irs							0.968	5	1	27	0.998	5
12	0.764	0.767	0.997	irs							0.963	6	1	28	0.997	6
13	0.744	0.798	0.932	irs							0.958	7	1	29	0.997	7
14	0.963	1	0.963	irs							0.953	8	1	30	0.996	8
15	1	1	1	-							0.949	9	1	31	0.995	9
16	0.887	0.909	0.975	irs							0.931	10	1	32	0.994	10
17	1	1	1	-							0.913	11	1	33	0.994	11
18	0.844	0.907	0.931	irs							0.907	12	1	34	0.991	12
19	0.991	1	0.991	drs							0.906	13	0.991	1	0.988	13
20	0.508	0.708	0.717	irs							0.904	14	0.974	2	0.986	14
21	0.677	0.773	0.876	irs							0.887	15	0.955	3	0.985	15
22	1	1	1	-							0.887	16	0.932	4	0.985	16
23	0.836	0.915	0.913	irs							0.874	17	0.92	5	0.976	17
24	0.862	1	0.862	irs							0.872	18	0.919	6	0.976	18
25	0.762	0.767	0.994	irs							0.87	19	0.915	7	0.975	19
26	0.953	0.955	0.997	irs							0.869	20	0.915	8	0.975	20
27	0.872	0.878	0.994	irs							0.862	21	0.909	9	0.972	21
28	0.845	0.855	0.988	irs							0.862	22	0.908	10	0.971	22
29	1	1	1	-							0.845	23	0.907	11	0.968	23
30	1	1	1	-							0.844	24	0.904	12	0.965	24
31	0.869	0.873	0.995	drs							0.836	25	0.893	13	0.965	25
32	1	1	1	-							0.833	26	0.887	14	0.963	26
33	0.87	1	0.87	irs							0.813	27	0.878	15	0.961	27
34	0.769	0.801	0.961	irs							0.804	28	0.873	16	0.958	28
35	0.887	0.919	0.965	irs							0.793	1	0.87	17	0.957	29
36	1	1	1	-							0.787	2	0.855	18	0.957	30
37	0.724	0.813	0.89	irs							0.781	3	0.843	19	0.956	31
38	0.913	0.915	0.999	drs							0.775	4	0.825	20	0.955	32
39	0.5	0.635	0.788	irs							0.769	5	0.824	21	0.954	33
40	0.748	0.819	0.913	irs							0.764	6	0.823	22	0.95	34
41	0.642	0.776	0.828	irs							0.762	7	0.822	23	0.946	35
42	0.734	0.803	0.914	irs							0.761	8	0.819	24	0.946	36
43	1	1	1	-							0.756	9	0.817	25	0.944	37
44	0.985	1	0.985	irs							0.752	10	0.815	26	0.94	38
45	0.972	1	0.972	irs							0.75	11	0.813	27	0.932	39
46	0.547	0.825	0.663	irs							0.748	12	0.803	28	0.931	40
47	0.976	1	0.976	irs							0.744	13	0.801	29	0.926	41
48	1	1	1	-							0.734	14	0.798	1	0.914	42
49	0.904	1	0.904	drs							0.726	15	0.79	2	0.913	43
50	0.781	0.822	0.95	irs							0.724	16	0.789	3	0.913	44
51	0.862	0.893	0.965	drs							0.711	17	0.777	4	0.908	45
52	0.804	0.843	0.954	irs							0.698	18	0.776	5	0.904	46
53	0.906	0.908	0.998	drs							0.677	19	0.773	6	0.89	47
54	0.698	0.789	0.884	irs							0.666	20	0.767	7	0.884	48
55	0.949	0.974	0.975	irs							0.657	21	0.767	8	0.882	49
56	0.833	0.87	0.957	drs							0.651	22	0.751	9	0.877	50
57	1	1	1	-							0.649	23	0.745	10	0.876	51
58	0.437	0.495	0.882	irs							0.642	24	0.708	11	0.87	52
59	1	1	1	-							0.634	25	0.701	12	0.862	53
60	0.752	0.777	0.968	irs							0.622	26	0.694	13	0.828	1
61	0.793	0.817	0.971	irs							0.596	1	0.687	14	0.788	2
62	0.596	0.68	0.877	irs							0.589	2	0.68	15	0.761	3
63	0.649	0.701	0.926	irs							0.547	3	0.668	16	0.726	4
64	0.589	0.649	0.908	irs							0.527	4	0.658	17	0.719	5
65	0.931	0.932	0.999	irs							0.508	5	0.649	18	0.717	6
66	0.711	0.745	0.955	irs							0.5	6	0.635	19	0.663	7
67	0.813	0.815	0.996	irs							0.437	7	0.558	1	0.634	8
68	0.622	0.658	0.946	irs							0.231	8	0.495	2	0.335
69	0.787	0.823	0.956	irs
70	0.761	1	0.761	drs
71	0.666	0.668	0.998	irs
72	0.527	0.558	0.944	irs
73	0.756	0.79	0.957	drs
74	1	1	1	-
75	0.958	1	0.958	drs
76	1	1	1	-
77	0.75	0.751	0.998	irs							0.832167		0.884238		0.936702
78	1	1	1	-							1		1		1
79	1	1	1	-							0.231		0.495		0.335
80	0.874	0.887	0.985	drs							0.164792		0.12607		0.105167
81	1	1	1	-
82	0.726	1	0.726	drs
83	1	1	1	-
84	1	1	1	-
mean	0.832	0.884	0.937
Note:	crste =	techn	ical ef	fici	ency from	CRS DEA
	vrste =	techn	ical ef	fici	ency from	VRS DEA
	scale =	scale	effici	ency	= crste/	vrste
Note	also tha	t all	subsequ	ent	tables re	fer to VRS	results
SUMM	ARY OF O	UTPUT	SLACKS:
firm	output	:	1		2	3	4
1			0		0	0	0
2			0		0	0	0
3			21.913		0	1.232	82049.5
4			29.904		5.883	0	25328.3
5			33.12		7.484	0	0
6			0		0	0	0
7			56.433		20.892	0	20540.6
8			0		0	0	0
9			18.585		0	0	9652.46
10			0		0	0	0
11			22.32		10.439	0	15453.4
12			10.113		5.273	0	0
13			15.178		0.627	0	28982
14			0		0	0	0
15			0		0	0	0
16			16.643		3.018	0	0
17			0		0	0	0
18			19.548		0	0	16936.8
19			0		0	0	0
20			34.713		1.188	0	35754.5
21			20.44		7.779	0	11495.9
22			0		0	0	0
23			13.719		2.314	0	0
24			0		0	0	0
25			2.198		11.635	0	5049.03
26			8.188		12.325	0	1729.15
27			4.947		0	0	6055.61
28			0		3.618	0	10974.8
29			0		0	0	0
30			0		0	0	0
31			0		0	0	12585
32			0		0	0	0
33			0		0	0	0
34			8.774		0	0	6625.14
35			2.288		0	1.498	21506.2
36			0		0	0	0
37			16.506		0	0	30913.9
38			0		5.873	0	123.571
39			25.018		0.918	0	14838.6
40			12.214		2.945	0	9557.17
41			8.715		0.55	0	1652.97
42			0.94		2.588	0	0
43			0		0	0	0
44			0		0	0	0
45			0		0	0	0
46			5.732		9.774	0	12331.6
47			0		0	0	0
48			0		0	0	0
49			0		0	0	0
50			0		10.042	0	19660.9
51			0		2.419	0	29517.2
52			2.697		0	0	7477.79
53			0		10.731	0	21924.3
54			7.942		0	0.662	9860.56
55			0		12.166	0	4946.44
56			0		16.571	0	4151.03
57			0		0	0	0
58			14.209		0	0	6632.77
59			0		0	0	0
60			0		6.455	0	12498.8
61			3.274		4.317	0	923.638
62			7.946		5.696	0	14385.3
63			0		0	0	3995.61
64			7.838		0	0.014	2749.07
65			0		6.384	0	3422.2
66			0		2.944	0	377.179
67			0		4.486	0	3561.97
68			4.413		3.041	0	10970.1
69			0		7.986	0	14993.7
70			0		0	0	0
71			0.21		6.451	0	9364.61
72			5.331		0	0.387	10089
73			0		5.014	0	2902.8
74			0		0	0	0
75			0		0	0	0
76			0		0	0	0
77			0		0	0.265	3887.05
78			0		0	0	0
79			0		0	0	0
80			0		0	0.088	6278.7
81			0		0	0	0
82			0		0	0	0
83			0		0	0	0
84			0		0	0	0
mean			5.5		2.617	0.049	6960.8
SUMM	ARY OF I	NPUT S	LACKS:
firm	input:		1		2	3	4
1			0		0	0	0
2			0		0	0	0
3			0		0	3276.6	0
4			0		1866.69	8693.06	0
5			0		0	0	0
6			0		0	0	0
7			0		0	2382.14	0
8			0		0	0	0
9			0		0	737.973	0
10			0		0	0	0
11			0		0	2097.3	0
12			0		0	732.922	804.285
13			0		0	1868.69	0
14			0		0	0	0
15			0		0	0	0
16			0		0	1666.17	0
17			0		0	0	0
18			0		0	0	0
19			0		0	0	0
20			0		436.683	0	0
21			0		0	0	0
22			0		0	0	0
23			0		0	5285.06	0
24			0		0	0	0
25			0		0	1664.14	0
26			8.23		0	581.669	0
27			0		0	3197.29	0
28			0		0	870.077	0
29			0		0	0	0
30			0		0	0	0
31			0		0	591.304	1301.11
32			0		0	0	0
33			0		0	0	0
34			0		0	0	0
35			0		862.312	0	0
36			0		0	0	0
37			0		0	0	0
38			0		0	239.427	0
39			0		946.927	0	467.368
40			0		0	0	38.361
41			0		0	0	0
42			0		0	240.495	0
43			0		0	0	0
44			0		0	0	0
45			0		0	0	0
46			0		0	530.995	0
47			0		0	0	0
48			0		0	0	0
49			0		0	0	0
50			0		0	0	0
51			0		0	418.82	0
52			0		0	0	0
53			0		297.515	0	0
54			0		765.605	0	0
55			0		0	2304.68	0
56			0.573		0	0	0
57			0		0	0	0
58			0		0	0	0
59			0		0	0	0
60			0		0	0	0
61			0		0	229.029	0
62			0		0	0	0
63			0		190.833	0	0
64			0		0	0	0
65			15.263		0	432.874	0
66			7.189		0	0	0
67			0		0	0	0
68			0		0	0	0
69			0		164.7	0	0
70			0		0	0	0
71			0		335.114	0	397.436
72			0		1159.05	0	504.998
73			0		0	0	0
74			0		0	0	0
75			0		0	0	0
76			0		0	0	0
77			0		0	0	0
78			0		0	0	0
79			0		0	0	0
80			0		0	0	0
81			0		0	0	0
82			0		0	0	0
83			0		0	0	0
84			0		0	0	0
mean			0.372		83.636	452.866	41.828
SUMM	ARY OF P	EERS:
fir	m peers	:
1	1
2	2
3	1	57	45 5	9
4	1	45	78
5	1	48	36 7	9	33 84
6	6
7	1	45	48 7	8
8	8
9	1	8	36 4	8	15
10	10
11	1	36	48 2	9
12	1	15	22 4	8
13	1	48	15 3	6
14	14
15	15
16	22	48	1 3	6	15
17	17
18	1	47	36 8	4	48 8
19	19
20	1	15	32 8	4
21	1	48	36 1	5	84
22	22
23	1	48	36 2	2	33
24	24
25	17	36	22 4	8
26	29	36	1
27	48	43	8 1	7	36
28	84	48	36	1	15
29	29
30	30
31	8	43	84 1	7	48
32	32
33	33
34	15	8	1 3	6	84 48
35	78	1	36	8
36	36
37	84	79	1 4	8	36 47
38	17	43	36 8	4	48
39	84	15	8
40	84	15	1 4	8
41	84	48	36 3	2	79
42	33	22	84 4	8	1
43	43
44	44
45	45
46	1	48	45 7	8
47	47
48	48
49	49
50	48	79	32 3	6	84 1
51	84	49	36	1	74
52	84	36	32 7	9	1 47
53	15	8	84 7	6	1
54	78	8	36 7	6
55	79	1	57 5	9	32
56	74	22	49 8	4	36
57	57
58	84	36	1 4	7	8 78
59	59
60	76	79	1 8	4	36 32
61	36	48	79 2	9
62	1	79	84 7	8	32
63	84	32	78	1	36 15
64	78	76	84 3	6	15
65	74	84	79 3	6
66	36	79	83 4	7	84
67	76	84	1 3	2	36 79
68	36	32	1 1	5	84
69	32	1	84 7	6	78
70	70
71	15	84	8
72	84	1	8
73	76	15	8 8	4	81 74
74	74
75	75
76	76
77	30	36	84 7	4	8 76
78	78
79	79
80	79	84	83	1	78 76
81	81
82	82
83	83
84	84
SUMM	ARY OF P	EER WE	IGHTS:
(i	n same o	rder a	s above	)
fir	m peer	weight	s:
1	1
2	1
3	0.564	0.317	0.052	0.06	7
4	0.306	0.623	0.071
5	0.119	0.022	0.662	0.12	5 0.055 0	0.017
6	1
7	0.067	0.037	0.273	0.62	3
8	1
9	0.171	0.051	0.569	0.1	3 0.106
10	1
11	0.147	0.627	0.212	0.01	4
12	0.048	0.503	0.271	0.17	8
13	0.111	0.389	0.411	0.09	0
14	1
15	1
16	0.017	0.09	0.041	0.72	0 0.132
17	1
18	0.088	0.092	0.63	0.04	5 0.137 0	0.007
19	1
20	0.126	0.164	0.144	0.56	6
21	0.07	0.206	0.435	0.12	3 0.166
22	1
23	0.045	0.337	0.379	0.09	3 0.146
24	1
25	0.325	0.174	0.332	0.16	9
26	0.147	0.831	0.022
27	0.235	0.294	0.051	0.39	5 0.025
28	0.031	0.173	0.254	0.01	3 0.528
29	1
30	1
31	0.081	0.241	0.049	0.46	1 0.169
32	1
33	1
34	0.299	0.022	0.007	0.25	5 0.248 0	0.169
35	0.083	0.053	0.851	0.01	3
36	1
37	0.335	0.061	0.119	0.13	1 0.227 0	0.127
38	0.301	0.547	0.05	0.07	4 0.028
39	0.727	0.109	0.164
40	0.451	0.33	0.024	0.19	5
41	0.193	0.088	0.193	0.4	9 0.117
42	0.241	0.139	0.089	0.5	9 0.022
43	1
44	1
45	1
46	0.038	0.357	0.382	0.22	2
47	1
48	1
49	1
50	0.236	0.322	0.06	0.27	6 0.016 0	0.091
51	0.294	0.321	0.285	0.09	7 0.003
52	0.288	0.389	0.113	0.15	6 0.043 0	0.01
53	0.36	0.015	0.431	0.14	8 0.047
54	0.259	0.089	0.213	0.43	9
55	0.309	0.011	0.271	0.07	6 0.333
56	0.094	0.015	0.131	0.31	1 0.449
57	1
58	0.764	0.149	0.014	0.02	6 0.032 0	0.016
59	1
60	0.011	0.453	0.031	0.12	0 0.228 0	0.156
61	0.333	0.002	0.658	0	7
62	0.047	0.208	0.529	0.04	7 0.170
63	0.424	0.011	0.193	0.01	1 0.311 0	0.05
64	0.059	0.282	0.518	0.01	0 0.131
65	0.062	0.414	0.157	0.36	6
66	0.222	0.04	0.064	0.19	2 0.482
67	0.023	0.185	0.012	0.01	6 0.259 0	0.505
68	0.058	0.047	0.028	0.05	9 0.808
69	0.168	0.039	0.368	0.24	6 0.180
70	1
71	0.116	0.821	0.063
72	0.913	0.012	0.075
73	0.498	0.04	0.034	0.06	5 0.285 0	0.078
74	1
75	1
76	1
77	0.003	0.013	0.522	0.35	7 0.026 0	0.078
78	1
79	1
80	0.202	0.24	0.356	0.01	4 0.017 0	0.171
81	1
82	1
83	1
84	1
PEER	COUNT S	UMMARY	:
(i	.e., no.	times	each f	irm	is a peer	for anothe	r)
fir	m peer	count:
1	35
2	0
3	0
4	0
5	0
6	0
7	0
8	14
9	0
10	0
11	0
12	0
13	0
14	0
15	16
16	0
17	4
18	0
19	0
20	0
21	0
22	6
23	0
24	0
25	0
26	0
27	0
28	0
29	3
30	1
31	0
32	11
33	3
34	0
35	0
36	32
37	0
38	0
39	0
40	0
41	0
42	0
43	3
44	0
45	4
46	0
47	5
48	23
49	2
50	0
51	0
52	0
53	0
54	0
55	0
56	0
57	2
58	0
59	2
60	0
61	0
62	0
63	0
64	0
65	0
66	0
67	0
68	0
69	0
70	0
71	0
72	0
73	0
74	5
75	0
76	9
77	0
78	11
79	13
80	0
81	1
82	0
83	2
84	33
SUMM	ARY OF O	UTPUT	TARGETS	:
firm	output	:	1		2	3	4
1			1		306.35	12.83	430008
2			2		123.05	5.96	173750
3			24.913		187.36	7.632	248238
4			33.904		103.993	4.27	136095
5			38.12		74.004	3.9	72922.2
6			6		26.01	1.78	44933.4
7			63.433		36.052	1.28	34185.2
8			8		268.99	9.71	203436
9			27.585		103.31	5.19	107632
10			10		78.13	6.41	73829.4
11			33.32		81.149	4.22	83226.1
12			22.113		59.193	4.28	62336.3
13			28.178		67.117	4.11	76680.1
14			14		59.19	3.58	53447.6
15			15		57.85	4.84	59264.5
16			32.643		59.758	3.7	47923.5
17			17		56.78	4.85	49733.7
18			37.548		66	3.52	59793.8
19			19		64.58	4.65	43750.3
20			54.713		57.708	3.04	69763.5
21			41.44		54.329	3.2	51525.5
22			22		48.95	3.86	40630.6
23			36.719		45.774	2.81	39815.8
24			24		43.39	2.51	37847.4
25			27.198		45.895	3.61	35750
26			34.188		59.245	3.53	39282.5
27			31.947		49.93	3.46	37204.3
28			28		50.198	3.76	45588.1
29			29		60.95	3.41	34359.5
30			30		47.84	3.22	32564.3
31			31		58.19	3.81	44731.6
32			32		52	2.93	33174.2
33			33		23.3	1.83	24047.5
34			42.774		41.65	2.86	34127.5
35			37.288		65.71	3.628	51085.1
36			36		52.27	3.3	29598.4
37			53.506		54.84	2.67	60684.7
38			38		38.143	3.02	26310.9
39			64.018		52.948	2.38	40978.9
40			52.214		30.405	2.27	31608.7
41			49.715		34.32	2.05	20618.5
42			42.94		25.888	1.83	24047.5
43			43		32.62	2.45	17542.7
44			44		27.4	1.95	15094
45			45		14.53	0.54	6879.57
46			51.732		25.764	1.11	22244.6
47			47		24.42	0.86	10046.1
48			48		12.38	1.05	5557.69
49			49		39.94	3.91	38986.8
50			50		51.602	2.65	52019.8
51			51		58.549	3.55	63157.4
52			54.697		42.24	2.35	35011.7
53			53		42.081	2.8	46262.8
54			61.942		44.15	2.092	29217
55			55		36.046	1.58	21923.4
56			56		32.701	2.3	20468.3
57			57		37.68	1.01	13227.3
58			72.209		24.3	1.28	18511.5
59			59		27.01	0.67	15902.8
60			60		34.725	1.87	27712.4
61			64.274		24.477	1.42	13066.3
62			69.946		28.006	1.39	27788.8
63			63		28.24	1.63	19160
64			71.838		13.83	1.174	11429.2
65			65		23.654	1.52	12877.1
66			66		18.884	1.11	9607.98
67			67		24.166	1.38	16318.2
68			72.413		20.261	1.26	20009.2
69			69		27.606	1.42	25650.8
70			70		13.54	1.69	11023.5
71			71.21		26.661	1.47	21096
72			77.331		27.02	1.207	21776
73			73		19.774	1.39	14878
74			74		22.98	1.46	10175.5
75			75		20.1	1.36	10299.6
76			76		9.76	1.09	7632.78
77			77		18.79	1.105	10967.8
78			78		18.56	0.18	5679.72
79			79		10.09	0.45	4513.56
80			80		11.85	0.668	9516.43
81			81		4.66	0.64	2823.74
82			82		4.74	0.66	3858.46
83			83		7.5	0.34	2155.24
84			84		3.58	0.36	1659.26
SUMM	ARY OF I	NPUT T	ARGETS:
firm	input:		1		2	3	4
1			97.81	1	556.18	10630.8	3439
2			116.97		6819.29	8195.82	1348
3			98.956		7236.37	7148.39	2150.02
4			86.399		4508.22	5729.09	1520.16
5			87.697		2212.66	2520.24	2251.91
6			87.91		5973.2	10821	667
7			57.216		2262.89	2650.66	2494.51
8			102.51		6417.44	3177.51	9442.82
9			87.648		3052.47	2821.28	3069.77
10			100		2710.1	9130.05	6648.71
11			83.587		2385.56	2915.49	2546.85
12			85.085		1814.75	3147.6	3610.5
13			71.579		2131.39	2769.47	3416.42
14			105.19		1670.74	2829.79	2425.62
15			80.85		1950.63	313.56	4035.78
16			86.869		1604.28	1469.74	2592.65
17			85.25		1832.18	989.02	4425.49
18			82.874		1834.17	2077.62	2463.99
19			96.26		2324.75	1899.68	2785.36
20			66.902		2112.64	2200.15	2822.57
21			75.049		1544.14	1987.96	2790.18
22			113.91		1126.1	6797.55	3231.06
23			78.815		1239.53	3424.03	2562.68
24			95.39		2503.96	8730.72	920.05
25			89.841		1206.26	3319.71	3408.94
26			92.612		1673.18	2020.3	2051.74
27			79.185		1268.22	2121.57	4140.42
28			77.413		1508.48	1151.04	3352.01
29			98.91		2843.76	7770.24	942.7
30			98.41		1224.2	516.96	2633.23
31			79.964		1519.18	1936.92	4392.3
32			90.79		3012.79	2443.18	938.38
33			84.97		1002.31	5540.54	1695.11
34			71.212		1145.74	1239.27	3210.29
35			88.768		1879.93	1371.62	2372.66
36			91.36		1226.54	772.35	2210.11
37			69.448		1694.44	2487.01	2549.74
38			84.214		907.153	1813.11	3863.27
39			61.872		1295.49	1136.78	4032.31
40			61.223		941.42	1418.07	3275.14
41			77.169		1566.84	1939.92	1780.75
42			68.244		708.579	4412.64	2727.88
43			89.42		526.18	2404.53	3888.76
44			76.13		583.93	2046.81	2628.94
45			84.45		1791.89	3830.36	493.05
46			65.915		1653.33	3442.67	1909.2
47			74.43		687.02	1119.34	1699.32
48			49.8		138.01	3587.94	3033.87
49			98.29		1895.29	2922.66	4075.49
50			75.146		1725.93	3068.62	2177.98
51			82.05		1996.69	2425.32	3104.82
52			76.374		1394.96	1704.24	2156.58
53			68.292		1451.92	1018.54	3241.11
54			77.264		1860.57	835.464	2720.74
55			88.986		2434.86	2631.22	937.585
56			80.485		901.484	1123.09	2652.72
57			103.55		2678.65	2557.12	502.38
58			59.108		622.308	1026.11	2906.84
59			98.1		5065.24	2102.51	370
60			77.429		1396.69	2233.32	1738.28
61			78.379		864.177	2126.33	1650.93
62			63.83		1275.48	1967.38	2198.46
63			66.171		1097.82	994.984	2570.18
64			62.771		701.078	572.413	2670.69
65			71.622		620.046	1075.78	2324.97
66			67.286		470.101	919.349	2376.85
67			73.555		862.246	1909.74	1884.89
68			57.357		655.989	1120.96	2778.92
69			66.53		1586.83	1378.48	2193.36
70			109.87		718.05	1269.2	3818.92
71			56.785		668.008	895.322	3374.9
72			54.379		644.444	1093.59	3318.92
73			74.26		936.89	419.97	2797.6
74			99.92		771.38	459.97	2163.32
75			98.17		951.18	360.44	2235.23
76			78.75		970.18	110.73	1870.31
77			72.1		564.231	686.803	2674.3
78			54.48		2326.95	1311.2	2274.92
79			71.71		663.31	2747.75	1370.11
80			74.546		600.296	1141.93	2186.17
81			60.69		324.17	544.03	3608.76
82			85.8		502.75	788.84	3828.67
83			90.78		288.93	571.77	2324.94
84			49.87		44	801.23	2813.87
FIRM	BY FIRM	RESUL	TS:
Resul	ts for f	irm:	1
Techn	ical eff	icienc	y = 1.0	0
Scale	efficie	ncy	1	0	(crs)
PROJ	ECTION S	UMMARY	:
var	iable		origi	nal	ra	dial	slack projected
			va	lue	move	ment m	ovement value
outp	ut 1		1	0	0	0	0.000 1.000
outp	ut 2		306	350	0	0	0.000 306.350
outp	ut 3		12	830	0	0	0.000 12.830
outp	ut 4		430007	560	0	0	0.000 430007.560
inpu	t 1		97	810	0	0	0.000 97.810
inpu	t 2		10556	180	0	0	0.000 10556.180
inpu	t 3		10630	780	0	0	0.000 10630.780
inpu	t 4		3439	0	0	0	0.000 3439.000
LIST	ING OF P	EERS:
pee	r lamb	da wei	ght
1	1	0
Resul	ts for f	irm:	2
Techn	ical eff	icienc	y = 1.0	0
Scale	efficie	ncy	1	0	(crs)
PROJ	ECTION S	UMMARY	:
var	iable		origi	nal	ra	dial	slack projected
			va	lue	move	ment m	ovement value
outp	ut 1		2	0	0	0	0.000 2.000
outp	ut 2		123	50	0	0	0.000 123.050
outp	ut 3		5	960	0	0	0.000 5.960
outp	ut 4		173750	30	0	0	0.000 173750.030
inpu	t 1		116	970	0	0	0.000 116.970
inpu	t 2		6819	290	0	0	0.000 6819.290
inpu	t 3		8195	820	0	0	0.000 8195.820
inpu	t 4		1348	0	0	0	0.000 1348.000
LIST	ING OF P	EERS:
pee	r lamb	da wei	ght
2	1	0
Resul	ts for f	irm:	3
Techn	ical eff	icienc	y = 0.9	91
Scale	efficie	ncy	0.9	76	(irs)
PROJ	ECTION S	UMMARY	:
var	iable		origi	nal	ra	dial	slack projected
			va	lue	move	ment m	ovement value
outp	ut 1		3	0	0	0	21.913 24.913
outp	ut 2		187	360	0	0	0.000 187.360
outp	ut 3		6	400	0	0	1.232 7.632
outp	ut 4		166188	280	0	.000 82	049.505 248237.785
inpu	t 1		99	830	0	0.874	0.000 98.956
inpu	t 2		7300	250	-63	0.883	0.000 7236.367
inpu	t 3		10517	20	-92	.032 -3	276.597 7148.390
inpu	t 4		2169	0	-18	0.98	0.000 2150.020
LIST	ING OF P	EERS:
pee	r lamb	da wei	ght
1	0	564
57	0	317
45	0	52
59	0	67
Resul	ts for f	irm:	4
Techn	ical eff	icienc	y = 0.9	4
Scale	efficie	ncy	0.7	19	(irs)
PROJ	ECTION S	UMMARY	:
var	iable		origi	nal	ra	dial	slack projected
			va	lue	move	ment m	ovement value
outp	ut 1		4	0	0	0	29.904 33.904
outp	ut 2		98	110	0	0	5.883 103.993
outp	ut 3		4	270	0	0	0.000 4.270
outp	ut 4		110767	210	0	.000 25	328.265 136095.475
inpu	t 1		95	540	-9	0.141	0.000 86.399
inpu	t 2		7049	400	-674	.492 -1	866.690 4508.219
inpu	t 3		15948	80	-1525	.924 -8	693.064 5729.091
inpu	t 4		1681	0	-160	0.839	0.000 1520.161
LIST	ING OF P	EERS:
pee	r lamb	da wei	ght
1	0	306
45	0	623
78	0	71
Resul	ts for f	irm:	5
Techn	ical eff	icienc	y = 0.6	94
Scale	efficie	ncy	0.9	46	(irs)
PROJ	ECTION S	UMMARY	:
var	iable		origi	nal	ra	dial	slack projected
			va	lue	move	ment m	ovement value
outp	ut 1		5	0	0	0	33.120 38.120
outp	ut 2		66	520	0	0	7.484 74.004
outp	ut 3		3	900	0	0	0.000 3.900
outp	ut 4		72922	170	0	0	0.000 72922.170
inpu	t 1		126	280	-38	0.583	0.000 87.697
inpu	t 2		3186	150	-973	0.489	0.000 2212.661
inpu	t 3		3629	50	-1108	0.811	0.000 2520.239
inpu	t 4		3242	670	-990	0.758	0.000 2251.912
LIST	ING OF P	EERS:
pee	r lamb	da wei	ght
1	0	119
48	0	22
36	0	662
79	0	125
33	0	55
84	0	17
Resul	ts for f	irm:	6
Techn	ical eff	icienc	y = 1.0	0
Scale	efficie	ncy	0.6	34	(irs)
PROJ	ECTION S	UMMARY	:
var	iable		origi	nal	ra	dial	slack projected
			va	lue	move	ment m	ovement value
outp	ut 1		6	0	0	0	0.000 6.000
outp	ut 2		26	10	0	0	0.000 26.010
outp	ut 3		1	780	0	0	0.000 1.780
outp	ut 4		44933	390	0	0	0.000 44933.390
inpu	t 1		87	910	0	0	0.000 87.910
inpu	t 2		5973	200	0	0	0.000 5973.200
inpu	t 3		10820	980	0	0	0.000 10820.980
inpu	t 4		667	0	0	0	0.000 667.000
LIST	ING OF P	EERS:
pee	r lamb	da wei	ght
6	1	0
Resul	ts for f	irm:	7
Techn	ical eff	icienc	y = 0.6	87
Scale	efficie	ncy	0.3	35	(irs)
PROJ	ECTION S	UMMARY	:
var	iable		origi	nal	ra	dial	slack projected
			va	lue	move	ment m	ovement value
outp	ut 1		7	0	0	0	56.433 63.433
outp	ut 2		15	160	0	0	20.892 36.052
outp	ut 3		1	280	0	0	0.000 1.280
outp	ut 4		13644	670	0	.000 20	540.575 34185.245
inpu	t 1		83	230	-26	0.014	0.000 57.216
inpu	t 2		3291	730	-1028	0.844	0.000 2262.886
inpu	t 3		7321	20	-2288	.216 -2	382.142 2650.662
inpu	t 4		3628	670	-1134	0.156	0.000 2494.514
LIST	ING OF P	EERS:
pee	r lamb	da wei	ght
1	0	67
45	0	37
48	0	273
78	0	623
Resul	ts for f	irm:	8
Techn	ical eff	icienc	y = 1.0	0
Scale	efficie	ncy	1	0	(crs)
PROJ	ECTION S	UMMARY	:
var	iable		origi	nal	ra	dial	slack projected
			va	lue	move	ment m	ovement value
outp	ut 1		8	0	0	0	0.000 8.000
outp	ut 2		268	990	0	0	0.000 268.990
outp	ut 3		9	710	0	0	0.000 9.710
outp	ut 4		203435	960	0	0	0.000 203435.960
inpu	t 1		102	510	0	0	0.000 102.510
inpu	t 2		6417	440	0	0	0.000 6417.440
inpu	t 3		3177	510	0	0	0.000 3177.510
inpu	t 4		9442	820	0	0	0.000 9442.820
LIST	ING OF P	EERS:
pee	r lamb	da wei	ght
8	1	0
Resul	ts for f	irm:	9
Techn	ical eff	icienc	y = 0.9	20
Scale	efficie	ncy	0.9	86	(irs)
PROJ	ECTION S	UMMARY	:
var	iable		origi	nal	ra	dial	slack projected
			va	lue	move	ment m	ovement value
outp	ut 1		9	0	0	0	18.585 27.585
outp	ut 2		103	310	0	0	0.000 103.310
outp	ut 3		5	190	0	0	0.000 5.190
outp	ut 4		97979	490	0	.000 9	652.456 107631.946
inpu	t 1		95	310	-7	0.662	0.000 87.648
inpu	t 2		3319	290	-266	0.824	0.000 3052.466
inpu	t 3		3870	380	-311	-0.124	737.973 2821.283
inpu	t 4		3338	110	-268	0.337	0.000 3069.773
LIST	ING OF P	EERS:
pee	r lamb	da wei	ght
1	0	171
8	0	51
36	0	569
48	0	103
15	0	106
Resul	ts for f	irm:	10
Techn	ical eff	icienc	y = 1.0	0
Scale	efficie	ncy	1	0	(crs)
PROJ	ECTION S	UMMARY	:
var	iable		origi	nal	ra	dial	slack projected
			va	lue	move	ment m	ovement value
outp	ut 1		10	0	0	0	0.000 10.000
outp	ut 2		78	130	0	0	0.000 78.130
outp	ut 3		6	410	0	0	0.000 6.410
outp	ut 4		73829	370	0	0	0.000 73829.370
inpu	t 1		100	0	0	0	0.000 100.000
inpu	t 2		2710	100	0	0	0.000 2710.100
inpu	t 3		9130	50	0	0	0.000 9130.050
inpu	t 4		6648	710	0	0	0.000 6648.710
LIST	ING OF P	EERS:
pee	r lamb	da wei	ght
10	1	0
Resul	ts for f	irm:	11
Techn	ical eff	icienc	y = 0.8	24
Scale	efficie	ncy	0.9	40	(irs)
PROJ	ECTION S	UMMARY	:
var	iable		origi	nal	ra	dial	slack projected
			va	lue	move	ment m	ovement value
outp	ut 1		11	0	0	0	22.320 33.320
outp	ut 2		70	710	0	0	10.439 81.149
outp	ut 3		4	220	0	0	0.000 4.220
outp	ut 4		67772	720	0	.000 15	453.367 83226.087
inpu	t 1		101	420	-17	0.833	0.000 83.587
inpu	t 2		2894	500	-508	0.936	0.000 2385.564
inpu	t 3		6082	220	-1069	.429 -2	097.296 2915.495
inpu	t 4		3090	190	-543	0.344	0.000 2546.846
LIST	ING OF P	EERS:
pee	r lamb	da wei	ght
1	0	147
36	0	627
48	0	212
29	0	14
Resul	ts for f	irm:	12
Techn	ical eff	icienc	y = 0.7	67
Scale	efficie	ncy	0.9	97	(irs)
PROJ	ECTION S	UMMARY	:
var	iable		origi	nal	ra	dial	slack projected
			va	lue	move	ment m	ovement value
outp	ut 1		12	0	0	0	10.113 22.113
outp	ut 2		53	920	0	0	5.273 59.193
outp	ut 3		4	280	0	0	0.000 4.280
outp	ut 4		62336	280	0	0	0.000 62336.280
inpu	t 1		111	0	-25	0.915	0.000 85.085
inpu	t 2		2367	480	-552	0.734	0.000 1814.746
inpu	t 3		5062	450	-1181	-0.928	732.922 3147.601
inpu	t 4		5759	440	-1344	-0.654	804.285 3610.501
LIST	ING OF P	EERS:
pee	r lamb	da wei	ght
1	0	48
15	0	503
22	0	271
48	0	178
Resul	ts for f	irm:	13
Techn	ical eff	icienc	y = 0.7	98
Scale	efficie	ncy	0.9	32	(irs)
PROJ	ECTION S	UMMARY	:
var	iable		origi	nal	ra	dial	slack projected
			va	lue	move	ment m	ovement value
outp	ut 1		13	0	0	0	15.178 28.178
outp	ut 2		66	490	0	0	0.627 67.117
outp	ut 3		4	110	0	0	0.000 4.110
outp	ut 4		47698	100	0	.000 28	981.997 76680.097
inpu	t 1		89	670	-18	0.091	0.000 71.579
inpu	t 2		2670	70	-538	0.685	0.000 2131.385
inpu	t 3		5810	420	-1172	.250 -1	868.695 2769.475
inpu	t 4		4279	880	-863	0.464	0.000 3416.416
LIST	ING OF P	EERS:
pee	r lamb	da wei	ght
1	0	111
48	0	389
15	0	411
36	0	90
Resul	ts for f	irm:	14
Techn	ical eff	icienc	y = 1.0	0
Scale	efficie	ncy	0.9	63	(irs)
PROJ	ECTION S	UMMARY	:
var	iable		origi	nal	ra	dial	slack projected
			va	lue	move	ment m	ovement value
outp	ut 1		14	0	0	0	0.000 14.000
outp	ut 2		59	190	0	0	0.000 59.190
outp	ut 3		3	580	0	0	0.000 3.580
outp	ut 4		53447	560	0	0	0.000 53447.560
inpu	t 1		105	190	0	0	0.000 105.190
inpu	t 2		1670	740	0	0	0.000 1670.740
inpu	t 3		2829	790	0	0	0.000 2829.790
inpu	t 4		2425	620	0	0	0.000 2425.620
LIST	ING OF P	EERS:
pee	r lamb	da wei	ght
14	1	0
Resul	ts for f	irm:	15
Techn	ical eff	icienc	y = 1.0	0
Scale	efficie	ncy	1	0	(crs)
PROJ	ECTION S	UMMARY	:
var	iable		origi	nal	ra	dial	slack projected
			va	lue	move	ment m	ovement value
outp	ut 1		15	0	0	0	0.000 15.000
outp	ut 2		57	850	0	0	0.000 57.850
outp	ut 3		4	840	0	0	0.000 4.840
outp	ut 4		59264	510	0	0	0.000 59264.510
inpu	t 1		80	850	0	0	0.000 80.850
inpu	t 2		1950	630	0	0	0.000 1950.630
inpu	t 3		313	560	0	0	0.000 313.560
inpu	t 4		4035	780	0	0	0.000 4035.780
LIST	ING OF P	EERS:
pee	r lamb	da wei	ght
15	1	0
Resul	ts for f	irm:	16
Techn	ical eff	icienc	y = 0.9	9
Scale	efficie	ncy	0.9	75	(irs)
PROJ	ECTION S	UMMARY	:
var	iable		origi	nal	ra	dial	slack projected
			va	lue	move	ment m	ovement value
outp	ut 1		16	0	0	0	16.643 32.643
outp	ut 2		56	740	0	0	3.018 59.758
outp	ut 3		3	700	0	0	0.000 3.700
outp	ut 4		47923	520	0	0	0.000 47923.520
inpu	t 1		95	540	-8	0.671	0.000 86.869
inpu	t 2		1764	410	-160	0.135	0.000 1604.275
inpu	t 3		3448	930	-313	.019 -1	666.170 1469.741
inpu	t 4		2851	440	-258	0.792	0.000 2592.648
LIST	ING OF P	EERS:
pee	r lamb	da wei	ght
22	0	17
48	0	90
1	0	41
36	0	720
15	0	132
Resul	ts for f	irm:	17
Techn	ical eff	icienc	y = 1.0	0
Scale	efficie	ncy	1	0	(crs)
PROJ	ECTION S	UMMARY	:
var	iable		origi	nal	ra	dial	slack projected
			va	lue	move	ment m	ovement value
outp	ut 1		17	0	0	0	0.000 17.000
outp	ut 2		56	780	0	0	0.000 56.780
outp	ut 3		4	850	0	0	0.000 4.850
outp	ut 4		49733	690	0	0	0.000 49733.690
inpu	t 1		85	250	0	0	0.000 85.250
inpu	t 2		1832	180	0	0	0.000 1832.180
inpu	t 3		989	20	0	0	0.000 989.020
inpu	t 4		4425	490	0	0	0.000 4425.490
LIST	ING OF P	EERS:
pee	r lamb	da wei	ght
17	1	0
Resul	ts for f	irm:	18
Techn	ical eff	icienc	y = 0.9	7
Scale	efficie	ncy	0.9	31	(irs)
PROJ	ECTION S	UMMARY	:
var	iable		origi	nal	ra	dial	slack projected
			va	lue	move	ment m	ovement value
outp	ut 1		18	0	0	0	19.548 37.548
outp	ut 2		66	0	0	0	0.000 66.000
outp	ut 3		3	520	0	0	0.000 3.520
outp	ut 4		42856	930	0	.000 16	936.832 59793.762
inpu	t 1		91	360	-8	0.486	0.000 82.874
inpu	t 2		2021	970	-187	0.801	0.000 1834.169
inpu	t 3		2290	350	-212	0.729	0.000 2077.621
inpu	t 4		2716	280	-252	0.289	0.000 2463.991
LIST	ING OF P	EERS:
pee	r lamb	da wei	ght
1	0	88
47	0	92
36	0	630
84	0	45
48	0	137
8	0	7
Resul	ts for f	irm:	19
Techn	ical eff	icienc	y = 1.0	0
Scale	efficie	ncy	0.9	91	(drs)
PROJ	ECTION S	UMMARY	:
var	iable		origi	nal	ra	dial	slack projected
			va	lue	move	ment m	ovement value
outp	ut 1		19	0	0	0	0.000 19.000
outp	ut 2		64	580	0	0	0.000 64.580
outp	ut 3		4	650	0	0	0.000 4.650
outp	ut 4		43750	300	0	0	0.000 43750.300
inpu	t 1		96	260	0	0	0.000 96.260
inpu	t 2		2324	750	0	0	0.000 2324.750
inpu	t 3		1899	680	0	0	0.000 1899.680
inpu	t 4		2785	360	0	0	0.000 2785.360
LIST	ING OF P	EERS:
pee	r lamb	da wei	ght
19	1	0
Resul	ts for f	irm:	20
Techn	ical eff	icienc	y = 0.7	8
Scale	efficie	ncy	0.7	17	(irs)
PROJ	ECTION S	UMMARY	:
var	iable		origi	nal	ra	dial	slack projected
			va	lue	move	ment m	ovement value
outp	ut 1		20	0	0	0	34.713 54.713
outp	ut 2		56	520	0	0	1.188 57.708
outp	ut 3		3	40	0	0	0.000 3.040
outp	ut 4		34009	30	0	.000 35	754.515 69763.545
inpu	t 1		94	470	-27	0.568	0.000 66.902
inpu	t 2		3599	820	-1050	-0.501	436.683 2112.636
inpu	t 3		3106	770	-906	0.619	0.000 2200.151
inpu	t 4		3985	670	-1163	0.1	0.000 2822.570
LIST	ING OF P	EERS:
pee	r lamb	da wei	ght
1	0	126
15	0	164
32	0	144
84	0	566
Resul	ts for f	irm:	21
Techn	ical eff	icienc	y = 0.7	73
Scale	efficie	ncy	0.8	76	(irs)
PROJ	ECTION S	UMMARY	:
var	iable		origi	nal	ra	dial	slack projected
			va	lue	move	ment m	ovement value
outp	ut 1		21	0	0	0	20.440 41.440
outp	ut 2		46	550	0	0	7.779 54.329
outp	ut 3		3	200	0	0	0.000 3.200
outp	ut 4		40029	660	0	.000 11	495.868 51525.528
inpu	t 1		97	40	-21	0.991	0.000 75.049
inpu	t 2		1996	600	-452	0.462	0.000 1544.138
inpu	t 3		2570	470	-582	0.51	0.000 1987.960
inpu	t 4		3607	750	-817	0.574	0.000 2790.176
LIST	ING OF P	EERS:
pee	r lamb	da wei	ght
1	0	70
48	0	206
36	0	435
15	0	123
84	0	166
Resul	ts for f	irm:	22
Techn	ical eff	icienc	y = 1.0	0
Scale	efficie	ncy	1	0	(crs)
PROJ	ECTION S	UMMARY	:
var	iable		origi	nal	ra	dial	slack projected
			va	lue	move	ment m	ovement value
outp	ut 1		22	0	0	0	0.000 22.000
outp	ut 2		48	950	0	0	0.000 48.950
outp	ut 3		3	860	0	0	0.000 3.860
outp	ut 4		40630	580	0	0	0.000 40630.580
inpu	t 1		113	910	0	0	0.000 113.910
inpu	t 2		1126	100	0	0	0.000 1126.100
inpu	t 3		6797	550	0	0	0.000 6797.550
inpu	t 4		3231	60	0	0	0.000 3231.060
LIST	ING OF P	EERS:
pee	r lamb	da wei	ght
22	1	0
Resul	ts for f	irm:	23
Techn	ical eff	icienc	y = 0.9	15
Scale	efficie	ncy	0.9	13	(irs)
PROJ	ECTION S	UMMARY	:
var	iable		origi	nal	ra	dial	slack projected
			va	lue	move	ment m	ovement value
outp	ut 1		23	0	0	0	13.719 36.719
outp	ut 2		43	460	0	0	2.314 45.774
outp	ut 3		2	810	0	0	0.000 2.810
outp	ut 4		39815	810	0	0	0.000 39815.810
inpu	t 1		86	90	-7	0.275	0.000 78.815
inpu	t 2		1353	940	-114	0.408	0.000 1239.532
inpu	t 3		9512	930	-803	.843 -5	285.060 3424.027
inpu	t 4		2799	210	-236	0.533	0.000 2562.677
LIST	ING OF P	EERS:
pee	r lamb	da wei	ght
1	0	45
48	0	337
36	0	379
22	0	93
33	0	146
Resul	ts for f	irm:	24
Techn	ical eff	icienc	y = 1.0	0
Scale	efficie	ncy	0.8	62	(irs)
PROJ	ECTION S	UMMARY	:
var	iable		origi	nal	ra	dial	slack projected
			va	lue	move	ment m	ovement value
outp	ut 1		24	0	0	0	0.000 24.000
outp	ut 2		43	390	0	0	0.000 43.390
outp	ut 3		2	510	0	0	0.000 2.510
outp	ut 4		37847	360	0	0	0.000 37847.360
inpu	t 1		95	390	0	0	0.000 95.390
inpu	t 2		2503	960	0	0	0.000 2503.960
inpu	t 3		8730	720	0	0	0.000 8730.720
inpu	t 4		920	50	0	0	0.000 920.050
LIST	ING OF P	EERS:
pee	r lamb	da wei	ght
24	1	0
Resul	ts for f	irm:	25
Techn	ical eff	icienc	y = 0.7	67
Scale	efficie	ncy	0.9	94	(irs)
PROJ	ECTION S	UMMARY	:
var	iable		origi	nal	ra	dial	slack projected
			va	lue	move	ment m	ovement value
outp	ut 1		25	0	0	0	2.198 27.198
outp	ut 2		34	260	0	0	11.635 45.895
outp	ut 3		3	610	0	0	0.000 3.610
outp	ut 4		30700	930	0	.000 5	049.033 35749.963
inpu	t 1		117	130	-27	0.289	0.000 89.841
inpu	t 2		1572	660	-366	0.401	0.000 1206.259
inpu	t 3		6497	690	-1513	.844 -1	664.140 3319.706
inpu	t 4		4444	400	-1035	0.464	0.000 3408.936
LIST	ING OF P	EERS:
pee	r lamb	da wei	ght
17	0	325
36	0	174
22	0	332
48	0	169
Resul	ts for f	irm:	26
Techn	ical eff	icienc	y = 0.9	55
Scale	efficie	ncy	0.9	97	(irs)
PROJ	ECTION S	UMMARY	:
var	iable		origi	nal	ra	dial	slack projected
			va	lue	move	ment m	ovement value
outp	ut 1		26	0	0	0	8.188 34.188
outp	ut 2		46	920	0	0	12.325 59.245
outp	ut 3		3	530	0	0	0.000 3.530
outp	ut 4		37553	300	0	.000 1	729.152 39282.452
inpu	t 1		105	540	-4	0.697	-8.230 92.612
inpu	t 2		1751	120	-77	0.94	0.000 1673.180
inpu	t 3		2723	170	-121	-0.205	581.669 2020.296
inpu	t 4		2147	310	-95	0.574	0.000 2051.736
LIST	ING OF P	EERS:
pee	r lamb	da wei	ght
29	0	147
36	0	831
1	0	22
Resul	ts for f	irm:	27
Techn	ical eff	icienc	y = 0.8	78
Scale	efficie	ncy	0.9	94	(irs)
PROJ	ECTION S	UMMARY	:
var	iable		origi	nal	ra	dial	slack projected
			va	lue	move	ment m	ovement value
outp	ut 1		27	0	0	0	4.947 31.947
outp	ut 2		49	930	0	0	0.000 49.930
outp	ut 3		3	460	0	0	0.000 3.460
outp	ut 4		31148	730	0	.000 6	055.607 37204.337
inpu	t 1		90	210	-11	0.025	0.000 79.185
inpu	t 2		1444	800	-176	0.575	0.000 1268.225
inpu	t 3		6059	400	-740	.543 -3	197.291 2121.566
inpu	t 4		4716	890	-576	0.469	0.000 4140.421
LIST	ING OF P	EERS:
pee	r lamb	da wei	ght
48	0	235
43	0	294
8	0	51
17	0	395
36	0	25
Resul	ts for f	irm:	28
Techn	ical eff	icienc	y = 0.8	55
Scale	efficie	ncy	0.9	88	(irs)
PROJ	ECTION S	UMMARY	:
var	iable		origi	nal	ra	dial	slack projected
			va	lue	move	ment m	ovement value
outp	ut 1		28	0	0	0	0.000 28.000
outp	ut 2		46	580	0	0	3.618 50.198
outp	ut 3		3	760	0	0	0.000 3.760
outp	ut 4		34613	290	0	.000 10	974.769 45588.059
inpu	t 1		90	540	-13	0.127	0.000 77.413
inpu	t 2		1764	270	-255	0.79	0.000 1508.480
inpu	t 3		2363	830	-342	-0.716	870.077 1151.037
inpu	t 4		3920	410	-568	0.395	0.000 3352.015
LIST	ING OF P	EERS:
pee	r lamb	da wei	ght
84	0	31
48	0	173
36	0	254
1	0	13
15	0	528
Resul	ts for f	irm:	29
Techn	ical eff	icienc	y = 1.0	0
Scale	efficie	ncy	1	0	(crs)
PROJ	ECTION S	UMMARY	:
var	iable		origi	nal	ra	dial	slack projected
			va	lue	move	ment m	ovement value
outp	ut 1		29	0	0	0	0.000 29.000
outp	ut 2		60	950	0	0	0.000 60.950
outp	ut 3		3	410	0	0	0.000 3.410
outp	ut 4		34359	460	0	0	0.000 34359.460
inpu	t 1		98	910	0	0	0.000 98.910
inpu	t 2		2843	760	0	0	0.000 2843.760
inpu	t 3		7770	240	0	0	0.000 7770.240
inpu	t 4		942	700	0	0	0.000 942.700
LIST	ING OF P	EERS:
pee	r lamb	da wei	ght
29	1	0
Resul	ts for f	irm:	30
Techn	ical eff	icienc	y = 1.0	0
Scale	efficie	ncy	1	0	(crs)
PROJ	ECTION S	UMMARY	:
var	iable		origi	nal	ra	dial	slack projected
			va	lue	move	ment m	ovement value
outp	ut 1		30	0	0	0	0.000 30.000
outp	ut 2		47	840	0	0	0.000 47.840
outp	ut 3		3	220	0	0	0.000 3.220
outp	ut 4		32564	350	0	0	0.000 32564.350
inpu	t 1		98	410	0	0	0.000 98.410
inpu	t 2		1224	200	0	0	0.000 1224.200
inpu	t 3		516	960	0	0	0.000 516.960
inpu	t 4		2633	230	0	0	0.000 2633.230
LIST	ING OF P	EERS:
pee	r lamb	da wei	ght
30	1	0
Resul	ts for f	irm:	31
Techn	ical eff	icienc	y = 0.8	73
Scale	efficie	ncy	0.9	95	(drs)
PROJ	ECTION S	UMMARY	:
var	iable		origi	nal	ra	dial	slack projected
			va	lue	move	ment m	ovement value
outp	ut 1		31	0	0	0	0.000 31.000
outp	ut 2		58	190	0	0	0.000 58.190
outp	ut 3		3	810	0	0	0.000 3.810
outp	ut 4		32146	600	0	.000 12	585.013 44731.613
inpu	t 1		91	620	-11	0.656	0.000 79.964
inpu	t 2		1740	620	-221	0.444	0.000 1519.176
inpu	t 3		2896	750	-368	-0.529	591.304 1936.918
inpu	t 4		6523	320	-829	.907 -1	301.113 4392.301
LIST	ING OF P	EERS:
pee	r lamb	da wei	ght
8	0	81
43	0	241
84	0	49
17	0	461
48	0	169
Resul	ts for f	irm:	32
Techn	ical eff	icienc	y = 1.0	0
Scale	efficie	ncy	1	0	(crs)
PROJ	ECTION S	UMMARY	:
var	iable		origi	nal	ra	dial	slack projected
			va	lue	move	ment m	ovement value
outp	ut 1		32	0	0	0	0.000 32.000
outp	ut 2		52	0	0	0	0.000 52.000
outp	ut 3		2	930	0	0	0.000 2.930
outp	ut 4		33174	180	0	0	0.000 33174.180
inpu	t 1		90	790	0	0	0.000 90.790
inpu	t 2		3012	790	0	0	0.000 3012.790
inpu	t 3		2443	180	0	0	0.000 2443.180
inpu	t 4		938	380	0	0	0.000 938.380
LIST	ING OF P	EERS:
pee	r lamb	da wei	ght
32	1	0
Resul	ts for f	irm:	33
Techn	ical eff	icienc	y = 1.0	0
Scale	efficie	ncy	0.8	70	(irs)
PROJ	ECTION S	UMMARY	:
var	iable		origi	nal	ra	dial	slack projected
			va	lue	move	ment m	ovement value
outp	ut 1		33	0	0	0	0.000 33.000
outp	ut 2		23	300	0	0	0.000 23.300
outp	ut 3		1	830	0	0	0.000 1.830
outp	ut 4		24047	520	0	0	0.000 24047.520
inpu	t 1		84	970	0	0	0.000 84.970
inpu	t 2		1002	310	0	0	0.000 1002.310
inpu	t 3		5540	540	0	0	0.000 5540.540
inpu	t 4		1695	110	0	0	0.000 1695.110
LIST	ING OF P	EERS:
pee	r lamb	da wei	ght
33	1	0
Resul	ts for f	irm:	34
Techn	ical eff	icienc	y = 0.8	1
Scale	efficie	ncy	0.9	61	(irs)
PROJ	ECTION S	UMMARY	:
var	iable		origi	nal	ra	dial	slack projected
			va	lue	move	ment m	ovement value
outp	ut 1		34	0	0	0	8.774 42.774
outp	ut 2		41	650	0	0	0.000 41.650
outp	ut 3		2	860	0	0	0.000 2.860
outp	ut 4		27502	360	0	.000 6	625.142 34127.502
inpu	t 1		88	950	-17	0.738	0.000 71.212
inpu	t 2		1431	130	-285	0.386	0.000 1145.744
inpu	t 3		1547	950	-308	0.682	0.000 1239.268
inpu	t 4		4009	920	-799	0.631	0.000 3210.289
LIST	ING OF P	EERS:
pee	r lamb	da wei	ght
15	0	299
8	0	22
1	0	7
36	0	255
84	0	248
48	0	169
Resul	ts for f	irm:	35
Techn	ical eff	icienc	y = 0.9	19
Scale	efficie	ncy	0.9	65	(irs)
PROJ	ECTION S	UMMARY	:
var	iable		origi	nal	ra	dial	slack projected
			va	lue	move	ment m	ovement value
outp	ut 1		35	0	0	0	2.288 37.288
outp	ut 2		65	710	0	0	0.000 65.710
outp	ut 3		2	130	0	0	1.498 3.628
outp	ut 4		29578	890	0	.000 21	506.201 51085.091
inpu	t 1		96	560	-7	0.792	0.000 88.768
inpu	t 2		2982	950	-240	-0.704	862.312 1879.933
inpu	t 3		1492	20	-120	0.396	0.000 1371.624
inpu	t 4		2580	920	-208	0.263	0.000 2372.657
LIST	ING OF P	EERS:
pee	r lamb	da wei	ght
78	0	83
1	0	53
36	0	851
8	0	13
Resul	ts for f	irm:	36
Techn	ical eff	icienc	y = 1.0	0
Scale	efficie	ncy	1	0	(crs)
PROJ	ECTION S	UMMARY	:
var	iable		origi	nal	ra	dial	slack projected
			va	lue	move	ment m	ovement value
outp	ut 1		36	0	0	0	0.000 36.000
outp	ut 2		52	270	0	0	0.000 52.270
outp	ut 3		3	300	0	0	0.000 3.300
outp	ut 4		29598	410	0	0	0.000 29598.410
inpu	t 1		91	360	0	0	0.000 91.360
inpu	t 2		1226	540	0	0	0.000 1226.540
inpu	t 3		772	350	0	0	0.000 772.350
inpu	t 4		2210	110	0	0	0.000 2210.110
LIST	ING OF P	EERS:
pee	r lamb	da wei	ght
36	1	0
Resul	ts for f	irm:	37
Techn	ical eff	icienc	y = 0.8	13
Scale	efficie	ncy	0.8	90	(irs)
PROJ	ECTION S	UMMARY	:
var	iable		origi	nal	ra	dial	slack projected
			va	lue	move	ment m	ovement value
outp	ut 1		37	0	0	0	16.506 53.506
outp	ut 2		54	840	0	0	0.000 54.840
outp	ut 3		2	670	0	0	0.000 2.670
outp	ut 4		29770	790	0	.000 30	913.898 60684.688
inpu	t 1		85	380	-15	0.932	0.000 69.448
inpu	t 2		2083	150	-388	0.713	0.000 1694.437
inpu	t 3		3057	540	-570	0.532	0.000 2487.008
inpu	t 4		3134	670	-584	0.925	0.000 2549.745
LIST	ING OF P	EERS:
pee	r lamb	da wei	ght
84	0	335
79	0	61
1	0	119
48	0	131
36	0	227
47	0	127
Resul	ts for f	irm:	38
Techn	ical eff	icienc	y = 0.9	15
Scale	efficie	ncy	0.9	99	(drs)
PROJ	ECTION S	UMMARY	:
var	iable		origi	nal	ra	dial	slack projected
			va	lue	move	ment m	ovement value
outp	ut 1		38	0	0	0	0.000 38.000
outp	ut 2		32	270	0	0	5.873 38.143
outp	ut 3		3	20	0	0	0.000 3.020
outp	ut 4		26187	300	0	0	123.571 26310.871
inpu	t 1		92	70	-7	0.856	0.000 84.214
inpu	t 2		991	780	-84	0.627	0.000 907.153
inpu	t 3		2244	20	-191	-0.48	239.427 1813.114
inpu	t 4		4223	670	-360	0.401	0.000 3863.269
LIST	ING OF P	EERS:
pee	r lamb	da wei	ght
17	0	301
43	0	547
36	0	50
84	0	74
48	0	28
Resul	ts for f	irm:	39
Techn	ical eff	icienc	y = 0.6	35
Scale	efficie	ncy	0.7	88	(irs)
PROJ	ECTION S	UMMARY	:
var	iable		origi	nal	ra	dial	slack projected
			va	lue	move	ment m	ovement value
outp	ut 1		39	0	0	0	25.018 64.018
outp	ut 2		52	30	0	0	0.918 52.948
outp	ut 3		2	380	0	0	0.000 2.380
outp	ut 4		26140	270	0	.000 14	838.624 40978.894
inpu	t 1		97	460	-35	0.588	0.000 61.872
inpu	t 2		3532	230	-1289	-0.808	946.927 1295.495
inpu	t 3		1790	640	-653	0.859	0.000 1136.781
inpu	t 4		7087	820	-2588	-0.145	467.368 4032.306
LIST	ING OF P	EERS:
pee	r lamb	da wei	ght
84	0	727
15	0	109
8	0	164
Resul	ts for f	irm:	40
Techn	ical eff	icienc	y = 0.8	19
Scale	efficie	ncy	0.9	13	(irs)
PROJ	ECTION S	UMMARY	:
var	iable		origi	nal	ra	dial	slack projected
			va	lue	move	ment m	ovement value
outp	ut 1		40	0	0	0	12.214 52.214
outp	ut 2		27	460	0	0	2.945 30.405
outp	ut 3		2	270	0	0	0.000 2.270
outp	ut 4		22051	520	0	.000 9	557.171 31608.691
inpu	t 1		74	740	-13	0.517	0.000 61.223
inpu	t 2		1149	270	-207	0.85	0.000 941.420
inpu	t 3		1731	150	-313	0.085	0.000 1418.065
inpu	t 4		4045	60	-731	0.564	-38.361 3275.135
LIST	ING OF P	EERS:
pee	r lamb	da wei	ght
84	0	451
15	0	330
1	0	24
48	0	195
Resul	ts for f	irm:	41
Techn	ical eff	icienc	y = 0.7	76
Scale	efficie	ncy	0.8	28	(irs)
PROJ	ECTION S	UMMARY	:
var	iable		origi	nal	ra	dial	slack projected
			va	lue	move	ment m	ovement value
outp	ut 1		41	0	0	0	8.715 49.715
outp	ut 2		33	770	0	0	0.550 34.320
outp	ut 3		2	50	0	0	0.000 2.050
outp	ut 4		18965	540	0	.000 1	652.974 20618.514
inpu	t 1		99	470	-22	0.301	0.000 77.169
inpu	t 2		2019	630	-452	0.792	0.000 1566.838
inpu	t 3		2500	530	-560	0.608	0.000 1939.922
inpu	t 4		2295	360	-514	0.61	0.000 1780.750
LIST	ING OF P	EERS:
pee	r lamb	da wei	ght
84	0	193
48	0	88
36	0	193
32	0	409
79	0	117
Resul	ts for f	irm:	42
Techn	ical eff	icienc	y = 0.8	3
Scale	efficie	ncy	0.9	14	(irs)
PROJ	ECTION S	UMMARY	:
var	iable		origi	nal	ra	dial	slack projected
			va	lue	move	ment m	ovement value
outp	ut 1		42	0	0	0	0.940 42.940
outp	ut 2		23	300	0	0	2.588 25.888
outp	ut 3		1	830	0	0	0.000 1.830
outp	ut 4		24047	520	0	0	0.000 24047.520
inpu	t 1		84	970	-16	0.726	0.000 68.244
inpu	t 2		882	250	-173	0.671	0.000 708.579
inpu	t 3		5793	600	-1140	-0.468	240.495 4412.637
inpu	t 4		3396	470	-668	0.594	0.000 2727.876
LIST	ING OF P	EERS:
pee	r lamb	da wei	ght
33	0	241
22	0	139
84	0	89
48	0	509
1	0	22
Resul	ts for f	irm:	43
Techn	ical eff	icienc	y = 1.0	0
Scale	efficie	ncy	1	0	(crs)
PROJ	ECTION S	UMMARY	:
var	iable		origi	nal	ra	dial	slack projected
			va	lue	move	ment m	ovement value
outp	ut 1		43	0	0	0	0.000 43.000
outp	ut 2		32	620	0	0	0.000 32.620
outp	ut 3		2	450	0	0	0.000 2.450
outp	ut 4		17542	740	0	0	0.000 17542.740
inpu	t 1		89	420	0	0	0.000 89.420
inpu	t 2		526	180	0	0	0.000 526.180
inpu	t 3		2404	530	0	0	0.000 2404.530
inpu	t 4		3888	760	0	0	0.000 3888.760
LIST	ING OF P	EERS:
pee	r lamb	da wei	ght
43	1	0
Resul	ts for f	irm:	44
Techn	ical eff	icienc	y = 1.0	0
Scale	efficie	ncy	0.9	85	(irs)
PROJ	ECTION S	UMMARY	:
var	iable		origi	nal	ra	dial	slack projected
			va	lue	move	ment m	ovement value
outp	ut 1		44	0	0	0	0.000 44.000
outp	ut 2		27	400	0	0	0.000 27.400
outp	ut 3		1	950	0	0	0.000 1.950
outp	ut 4		15094	20	0	0	0.000 15094.020
inpu	t 1		76	130	0	0	0.000 76.130
inpu	t 2		583	930	0	0	0.000 583.930
inpu	t 3		2046	810	0	0	0.000 2046.810
inpu	t 4		2628	940	0	0	0.000 2628.940
LIST	ING OF P	EERS:
pee	r lamb	da wei	ght
44	1	0
Resul	ts for f	irm:	45
Techn	ical eff	icienc	y = 1.0	0
Scale	efficie	ncy	0.9	72	(irs)
PROJ	ECTION S	UMMARY	:
var	iable		origi	nal	ra	dial	slack projected
			va	lue	move	ment m	ovement value
outp	ut 1		45	0	0	0	0.000 45.000
outp	ut 2		14	530	0	0	0.000 14.530
outp	ut 3		0	540	0	0	0.000 0.540
outp	ut 4		6879	570	0	0	0.000 6879.570
inpu	t 1		84	450	0	0	0.000 84.450
inpu	t 2		1791	890	0	0	0.000 1791.890
inpu	t 3		3830	360	0	0	0.000 3830.360
inpu	t 4		493	50	0	0	0.000 493.050
LIST	ING OF P	EERS:
pee	r lamb	da wei	ght
45	1	0
Resul	ts for f	irm:	46
Techn	ical eff	icienc	y = 0.8	25
Scale	efficie	ncy	0.6	63	(irs)
PROJ	ECTION S	UMMARY	:
var	iable		origi	nal	ra	dial	slack projected
			va	lue	move	ment m	ovement value
outp	ut 1		46	0	0	0	5.732 51.732
outp	ut 2		15	990	0	0	9.774 25.764
outp	ut 3		1	110	0	0	0.000 1.110
outp	ut 4		9912	960	0	.000 12	331.614 22244.574
inpu	t 1		79	860	-13	0.945	0.000 65.915
inpu	t 2		2003	110	-349	0.782	0.000 1653.328
inpu	t 3		4814	340	-840	-0.677	530.995 3442.668
inpu	t 4		2313	110	-403	0.914	0.000 1909.196
LIST	ING OF P	EERS:
pee	r lamb	da wei	ght
1	0	38
48	0	357
45	0	382
78	0	222
Resul	ts for f	irm:	47
Techn	ical eff	icienc	y = 1.0	0
Scale	efficie	ncy	0.9	76	(irs)
PROJ	ECTION S	UMMARY	:
var	iable		origi	nal	ra	dial	slack projected
			va	lue	move	ment m	ovement value
outp	ut 1		47	0	0	0	0.000 47.000
outp	ut 2		24	420	0	0	0.000 24.420
outp	ut 3		0	860	0	0	0.000 0.860
outp	ut 4		10046	120	0	0	0.000 10046.120
inpu	t 1		74	430	0	0	0.000 74.430
inpu	t 2		687	20	0	0	0.000 687.020
inpu	t 3		1119	340	0	0	0.000 1119.340
inpu	t 4		1699	320	0	0	0.000 1699.320
LIST	ING OF P	EERS:
pee	r lamb	da wei	ght
47	1	0
Resul	ts for f	irm:	48
Techn	ical eff	icienc	y = 1.0	0
Scale	efficie	ncy	1	0	(crs)
PROJ	ECTION S	UMMARY	:
var	iable		origi	nal	ra	dial	slack projected
			va	lue	move	ment m	ovement value
outp	ut 1		48	0	0	0	0.000 48.000
outp	ut 2		12	380	0	0	0.000 12.380
outp	ut 3		1	50	0	0	0.000 1.050
outp	ut 4		5557	690	0	0	0.000 5557.690
inpu	t 1		49	800	0	0	0.000 49.800
inpu	t 2		138	10	0	0	0.000 138.010
inpu	t 3		3587	940	0	0	0.000 3587.940
inpu	t 4		3033	870	0	0	0.000 3033.870
LIST	ING OF P	EERS:
pee	r lamb	da wei	ght
48	1	0
Resul	ts for f	irm:	49
Techn	ical eff	icienc	y = 1.0	0
Scale	efficie	ncy	0.9	4	(drs)
PROJ	ECTION S	UMMARY	:
var	iable		origi	nal	ra	dial	slack projected
			va	lue	move	ment m	ovement value
outp	ut 1		49	0	0	0	0.000 49.000
outp	ut 2		39	940	0	0	0.000 39.940
outp	ut 3		3	910	0	0	0.000 3.910
outp	ut 4		38986	800	0	0	0.000 38986.800
inpu	t 1		98	290	0	0	0.000 98.290
inpu	t 2		1895	290	0	0	0.000 1895.290
inpu	t 3		2922	660	0	0	0.000 2922.660
inpu	t 4		4075	490	0	0	0.000 4075.490
LIST	ING OF P	EERS:
pee	r lamb	da wei	ght
49	1	0
Resul	ts for f	irm:	50
Techn	ical eff	icienc	y = 0.8	22
Scale	efficie	ncy	0.9	50	(irs)
PROJ	ECTION S	UMMARY	:
var	iable		origi	nal	ra	dial	slack projected
			va	lue	move	ment m	ovement value
outp	ut 1		50	0	0	0	0.000 50.000
outp	ut 2		41	560	0	0	10.042 51.602
outp	ut 3		2	650	0	0	0.000 2.650
outp	ut 4		32358	960	0	.000 19	660.879 52019.839
inpu	t 1		91	370	-16	0.224	0.000 75.146
inpu	t 2		2098	550	-372	0.615	0.000 1725.935
inpu	t 3		3731	110	-662	0.49	0.000 3068.620
inpu	t 4		2648	190	-470	0.208	0.000 2177.982
LIST	ING OF P	EERS:
pee	r lamb	da wei	ght
48	0	236
79	0	322
32	0	60
36	0	276
84	0	16
1	0	91
Resul	ts for f	irm:	51
Techn	ical eff	icienc	y = 0.8	93
Scale	efficie	ncy	0.9	65	(drs)
PROJ	ECTION S	UMMARY	:
var	iable		origi	nal	ra	dial	slack projected
			va	lue	move	ment m	ovement value
outp	ut 1		51	0	0	0	0.000 51.000
outp	ut 2		56	130	0	0	2.419 58.549
outp	ut 3		3	550	0	0	0.000 3.550
outp	ut 4		33640	170	0	.000 29	517.182 63157.352
inpu	t 1		91	850	-9	0.8	0.000 82.050
inpu	t 2		2235	180	-238	0.49	0.000 1996.690
inpu	t 3		3183	850	-339	-0.711	418.820 2425.319
inpu	t 4		3475	670	-370	0.848	0.000 3104.822
LIST	ING OF P	EERS:
pee	r lamb	da wei	ght
84	0	294
49	0	321
36	0	285
1	0	97
74	0	3
Resul	ts for f	irm:	52
Techn	ical eff	icienc	y = 0.8	43
Scale	efficie	ncy	0.9	54	(irs)
PROJ	ECTION S	UMMARY	:
var	iable		origi	nal	ra	dial	slack projected
			va	lue	move	ment m	ovement value
outp	ut 1		52	0	0	0	2.697 54.697
outp	ut 2		42	240	0	0	0.000 42.240
outp	ut 3		2	350	0	0	0.000 2.350
outp	ut 4		27533	860	0	.000 7	477.793 35011.653
inpu	t 1		90	600	-14	0.226	0.000 76.374
inpu	t 2		1654	800	-259	0.837	0.000 1394.963
inpu	t 3		2021	690	-317	0.446	0.000 1704.244
inpu	t 4		2558	280	-401	0.702	0.000 2156.578
LIST	ING OF P	EERS:
pee	r lamb	da wei	ght
84	0	288
36	0	389
32	0	113
79	0	156
1	0	43
47	0	10
Resul	ts for f	irm:	53
Techn	ical eff	icienc	y = 0.9	8
Scale	efficie	ncy	0.9	98	(drs)
PROJ	ECTION S	UMMARY	:
var	iable		origi	nal	ra	dial	slack projected
			va	lue	move	ment m	ovement value
outp	ut 1		53	0	0	0	0.000 53.000
outp	ut 2		31	350	0	0	10.731 42.081
outp	ut 3		2	800	0	0	0.000 2.800
outp	ut 4		24338	530	0	.000 21	924.259 46262.789
inpu	t 1		75	230	-6	0.938	0.000 68.292
inpu	t 2		1927	160	-177	-0.727	297.515 1451.918
inpu	t 3		1122	20	-103	0.475	0.000 1018.545
inpu	t 4		3570	380	-329	0.268	0.000 3241.112
LIST	ING OF P	EERS:
pee	r lamb	da wei	ght
15	0	360
8	0	15
84	0	431
76	0	148
1	0	47
Resul	ts for f	irm:	54
Techn	ical eff	icienc	y = 0.7	89
Scale	efficie	ncy	0.8	84	(irs)
PROJ	ECTION S	UMMARY	:
var	iable		origi	nal	ra	dial	slack projected
			va	lue	move	ment m	ovement value
outp	ut 1		54	0	0	0	7.942 61.942
outp	ut 2		44	150	0	0	0.000 44.150
outp	ut 3		1	430	0	0	0.662 2.092
outp	ut 4		19356	430	0	.000 9	860.562 29216.992
inpu	t 1		97	920	-20	0.656	0.000 77.264
inpu	t 2		3328	270	-702	-0.092	765.605 1860.573
inpu	t 3		1058	820	-223	0.356	0.000 835.464
inpu	t 4		3448	110	-727	0.372	0.000 2720.738
LIST	ING OF P	EERS:
pee	r lamb	da wei	ght
78	0	259
8	0	89
36	0	213
76	0	439
Resul	ts for f	irm:	55
Techn	ical eff	icienc	y = 0.9	74
Scale	efficie	ncy	0.9	75	(irs)
PROJ	ECTION S	UMMARY	:
var	iable		origi	nal	ra	dial	slack projected
			va	lue	move	ment m	ovement value
outp	ut 1		55	0	0	0	0.000 55.000
outp	ut 2		23	880	0	0	12.166 36.046
outp	ut 3		1	580	0	0	0.000 1.580
outp	ut 4		16976	940	0	.000 4	946.435 21923.375
inpu	t 1		91	370	-2	0.384	0.000 88.986
inpu	t 2		2500	80	-65	0.223	0.000 2434.857
inpu	t 3		5068	120	-132	.219 -2	304.685 2631.216
inpu	t 4		962	700	-25	0.115	0.000 937.585
LIST	ING OF P	EERS:
pee	r lamb	da wei	ght
79	0	309
1	0	11
57	0	271
59	0	76
32	0	333
Resul	ts for f	irm:	56
Techn	ical eff	icienc	y = 0.8	70
Scale	efficie	ncy	0.9	57	(drs)
PROJ	ECTION S	UMMARY	:
var	iable		origi	nal	ra	dial	slack projected
			va	lue	move	ment m	ovement value
outp	ut 1		56	0	0	0	0.000 56.000
outp	ut 2		16	130	0	0	16.571 32.701
outp	ut 3		2	300	0	0	0.000 2.300
outp	ut 4		16317	230	0	.000 4	151.032 20468.262
inpu	t 1		93	130	-12	0.072	-0.573 80.485
inpu	t 2		1035	740	-134	0.256	0.000 901.484
inpu	t 3		1290	350	-167	0.259	0.000 1123.091
inpu	t 4		3047	780	-395	0.063	0.000 2652.717
LIST	ING OF P	EERS:
pee	r lamb	da wei	ght
74	0	94
22	0	15
49	0	131
84	0	311
36	0	449
Resul	ts for f	irm:	57
Techn	ical eff	icienc	y = 1.0	0
Scale	efficie	ncy	1	0	(crs)
PROJ	ECTION S	UMMARY	:
var	iable		origi	nal	ra	dial	slack projected
			va	lue	move	ment m	ovement value
outp	ut 1		57	0	0	0	0.000 57.000
outp	ut 2		37	680	0	0	0.000 37.680
outp	ut 3		1	10	0	0	0.000 1.010
outp	ut 4		13227	270	0	0	0.000 13227.270
inpu	t 1		103	550	0	0	0.000 103.550
inpu	t 2		2678	650	0	0	0.000 2678.650
inpu	t 3		2557	120	0	0	0.000 2557.120
inpu	t 4		502	380	0	0	0.000 502.380
LIST	ING OF P	EERS:
pee	r lamb	da wei	ght
57	1	0
Resul	ts for f	irm:	58
Techn	ical eff	icienc	y = 0.4	95
Scale	efficie	ncy	0.8	82	(irs)
PROJ	ECTION S	UMMARY	:
var	iable		origi	nal	ra	dial	slack projected
			va	lue	move	ment m	ovement value
outp	ut 1		58	0	0	0	14.209 72.209
outp	ut 2		24	300	0	0	0.000 24.300
outp	ut 3		1	280	0	0	0.000 1.280
outp	ut 4		11878	700	0	.000 6	632.772 18511.472
inpu	t 1		119	450	-60	0.342	0.000 59.108
inpu	t 2		1257	600	-635	0.292	0.000 622.308
inpu	t 3		2073	620	-1047	0.514	0.000 1026.106
inpu	t 4		5874	320	-2967	0.484	0.000 2906.836
LIST	ING OF P	EERS:
pee	r lamb	da wei	ght
84	0	764
36	0	149
1	0	14
47	0	26
8	0	32
78	0	16
Resul	ts for f	irm:	59
Techn	ical eff	icienc	y = 1.0	0
Scale	efficie	ncy	1	0	(crs)
PROJ	ECTION S	UMMARY	:
var	iable		origi	nal	ra	dial	slack projected
			va	lue	move	ment m	ovement value
outp	ut 1		59	0	0	0	0.000 59.000
outp	ut 2		27	10	0	0	0.000 27.010
outp	ut 3		0	670	0	0	0.000 0.670
outp	ut 4		15902	820	0	0	0.000 15902.820
inpu	t 1		98	100	0	0	0.000 98.100
inpu	t 2		5065	240	0	0	0.000 5065.240
inpu	t 3		2102	510	0	0	0.000 2102.510
inpu	t 4		370	0	0	0	0.000 370.000
LIST	ING OF P	EERS:
pee	r lamb	da wei	ght
59	1	0
Resul	ts for f	irm:	60
Techn	ical eff	icienc	y = 0.7	77
Scale	efficie	ncy	0.9	68	(irs)
PROJ	ECTION S	UMMARY	:
var	iable		origi	nal	ra	dial	slack projected
			va	lue	move	ment m	ovement value
outp	ut 1		60	0	0	0	0.000 60.000
outp	ut 2		28	270	0	0	6.455 34.725
outp	ut 3		1	870	0	0	0.000 1.870
outp	ut 4		15213	510	0	.000 12	498.844 27712.354
inpu	t 1		99	660	-22	0.231	0.000 77.429
inpu	t 2		1797	690	-401	0.001	0.000 1396.689
inpu	t 3		2874	520	-641	0.204	0.000 2233.316
inpu	t 4		2237	360	-499	0.076	0.000 1738.284
LIST	ING OF P	EERS:
pee	r lamb	da wei	ght
76	0	11
79	0	453
1	0	31
84	0	120
36	0	228
32	0	156
Resul	ts for f	irm:	61
Techn	ical eff	icienc	y = 0.8	17
Scale	efficie	ncy	0.9	71	(irs)
PROJ	ECTION S	UMMARY	:
var	iable		origi	nal	ra	dial	slack projected
			va	lue	move	ment m	ovement value
outp	ut 1		61	0	0	0	3.274 64.274
outp	ut 2		20	160	0	0	4.317 24.477
outp	ut 3		1	420	0	0	0.000 1.420
outp	ut 4		12142	630	0	0	923.638 13066.268
inpu	t 1		95	930	-17	0.551	0.000 78.379
inpu	t 2		1057	690	-193	0.513	0.000 864.177
inpu	t 3		2882	790	-527	-0.429	229.029 2126.332
inpu	t 4		2020	620	-369	0.688	0.000 1650.932
LIST	ING OF P	EERS:
pee	r lamb	da wei	ght
36	0	333
48	0	2
79	0	658
29	0	7
Resul	ts for f	irm:	62
Techn	ical eff	icienc	y = 0.6	80
Scale	efficie	ncy	0.8	77	(irs)
PROJ	ECTION S	UMMARY	:
var	iable		origi	nal	ra	dial	slack projected
			va	lue	move	ment m	ovement value
outp	ut 1		62	0	0	0	7.946 69.946
outp	ut 2		22	310	0	0	5.696 28.006
outp	ut 3		1	390	0	0	0.000 1.390
outp	ut 4		13403	510	0	.000 14	385.277 27788.787
inpu	t 1		93	860	-30	0.03	0.000 63.830
inpu	t 2		1875	550	-600	0.065	0.000 1275.485
inpu	t 3		2892	950	-925	0.573	0.000 1967.377
inpu	t 4		3232	750	-1034	0.289	0.000 2198.461
LIST	ING OF P	EERS:
pee	r lamb	da wei	ght
1	0	47
79	0	208
84	0	529
78	0	47
32	0	170
Resul	ts for f	irm:	63
Techn	ical eff	icienc	y = 0.7	1
Scale	efficie	ncy	0.9	26	(irs)
PROJ	ECTION S	UMMARY	:
var	iable		origi	nal	ra	dial	slack projected
			va	lue	move	ment m	ovement value
outp	ut 1		63	0	0	0	0.000 63.000
outp	ut 2		28	240	0	0	0.000 28.240
outp	ut 3		1	630	0	0	0.000 1.630
outp	ut 4		15164	410	0	.000 3	995.611 19160.021
inpu	t 1		94	380	-28	0.209	0.000 66.171
inpu	t 2		1838	20	-549	-0.369	190.833 1097.818
inpu	t 3		1419	160	-424	0.176	0.000 994.984
inpu	t 4		3665	880	-1095	0.702	0.000 2570.178
LIST	ING OF P	EERS:
pee	r lamb	da wei	ght
84	0	424
32	0	11
78	0	193
1	0	11
36	0	311
15	0	50
Resul	ts for f	irm:	64
Techn	ical eff	icienc	y = 0.6	49
Scale	efficie	ncy	0.9	8	(irs)
PROJ	ECTION S	UMMARY	:
var	iable		origi	nal	ra	dial	slack projected
			va	lue	move	ment m	ovement value
outp	ut 1		64	0	0	0	7.838 71.838
outp	ut 2		13	830	0	0	0.000 13.830
outp	ut 3		1	160	0	0	0.014 1.174
outp	ut 4		8680	110	0	.000 2	749.072 11429.182
inpu	t 1		96	680	-33	0.909	0.000 62.771
inpu	t 2		1079	800	-378	0.722	0.000 701.078
inpu	t 3		881	630	-309	0.217	0.000 572.413
inpu	t 4		4113	400	-1442	0.707	0.000 2670.693
LIST	ING OF P	EERS:
pee	r lamb	da wei	ght
78	0	59
76	0	282
84	0	518
36	0	10
15	0	131
Resul	ts for f	irm:	65
Techn	ical eff	icienc	y = 0.9	32
Scale	efficie	ncy	0.9	99	(irs)
PROJ	ECTION S	UMMARY	:
var	iable		origi	nal	ra	dial	slack projected
			va	lue	move	ment m	ovement value
outp	ut 1		65	0	0	0	0.000 65.000
outp	ut 2		17	270	0	0	6.384 23.654
outp	ut 3		1	520	0	0	0.000 1.520
outp	ut 4		9454	940	0	.000 3	422.195 12877.135
inpu	t 1		93	210	-6	0.325	-15.263 71.622
inpu	t 2		665	180	-45	0.134	0.000 620.046
inpu	t 3		1618	470	-109	-0.817	432.874 1075.779
inpu	t 4		2494	210	-169	0.238	0.000 2324.972
LIST	ING OF P	EERS:
pee	r lamb	da wei	ght
74	0	62
84	0	414
79	0	157
36	0	366
Resul	ts for f	irm:	66
Techn	ical eff	icienc	y = 0.7	45
Scale	efficie	ncy	0.9	55	(irs)
PROJ	ECTION S	UMMARY	:
var	iable		origi	nal	ra	dial	slack projected
			va	lue	move	ment m	ovement value
outp	ut 1		66	0	0	0	0.000 66.000
outp	ut 2		15	940	0	0	2.944 18.884
outp	ut 3		1	110	0	0	0.000 1.110
outp	ut 4		9230	800	0	0	377.179 9607.979
inpu	t 1		100	0	-25	0.525	-7.189 67.286
inpu	t 2		631	220	-161	0.119	0.000 470.101
inpu	t 3		1234	440	-315	0.091	0.000 919.349
inpu	t 4		3191	470	-814	0.623	0.000 2376.847
LIST	ING OF P	EERS:
pee	r lamb	da wei	ght
36	0	222
79	0	40
83	0	64
47	0	192
84	0	482
Resul	ts for f	irm:	67
Techn	ical eff	icienc	y = 0.8	15
Scale	efficie	ncy	0.9	96	(irs)
PROJ	ECTION S	UMMARY	:
var	iable		origi	nal	ra	dial	slack projected
			va	lue	move	ment m	ovement value
outp	ut 1		67	0	0	0	0.000 67.000
outp	ut 2		19	680	0	0	4.486 24.166
[truncated: 330 more rows]

[truncated: 2 more sheets: 2016四阶段计算, 2016调整前后比较]
